# Supplementary material for: A proteomic‐based investigation of potential copper‐responsive biomarkers: Proteins, conceptual networks, and metabolic pathways featuring Penicillium janthinellum from a heavy metal‐polluted ecological niche
Source: Microbiologyopen. 2017 May 9;6(4):e00485. doi: 10.1002/mbo3.485 (PMC5552966; doi:10.1002/mbo3.485)
Supplement: Supplementary file 1 [file MBO3-6-na-s001.zip]

Archive with 52 entries (52 files):
- mbo3485-sup-0001-FigS1.jpg
- mbo3485-sup-0002-FigS2.jpg
- mbo3485-sup-0003-FigS3.jpg
- mbo3485-sup-0004-FigS4.jpg
- mbo3485-sup-0005-FigS5.jpg
- mbo3485-sup-0006-FigS6.jpg
- mbo3485-sup-0007-FigS7.jpg
- mbo3485-sup-0008-FigS8.jpg
- mbo3485-sup-0009-FigS9.jpg
- mbo3485-sup-0010-FigS10.jpg
- mbo3485-sup-0011-FigS11.jpg
- mbo3485-sup-0012-FigS12.jpg
- mbo3485-sup-0013-FigS13.jpg
- mbo3485-sup-0014-FigS14.jpg
- mbo3485-sup-0015-FigS15.jpg
- mbo3485-sup-0016-FigS16.jpg
- mbo3485-sup-0017-FigS17.jpg
- mbo3485-sup-0018-FigS18.jpg
- mbo3485-sup-0019-FigS19.jpg
- mbo3485-sup-0020-FigS20.jpg
- mbo3485-sup-0021-FigS21.jpg
- mbo3485-sup-0022-TableS1.docx
- mbo3485-sup-0023-TableS2.doc
- mbo3485-sup-0024-TableS3.xls
- mbo3485-sup-0025-TableS4.doc
- mbo3485-sup-0026-TableS5.xls
- mbo3485-sup-0027-TableS6.xls
- mbo3485-sup-0028-TableS7.xls
- mbo3485-sup-0029-TableS8.xls
- mbo3485-sup-0030-TableS9.docx
- mbo3485-sup-0031-TableS10.xls
- mbo3485-sup-0032-TableS11.xls
- mbo3485-sup-0033-TableS12.xls
- mbo3485-sup-0034-TableS13.xls
- mbo3485-sup-0035-TableS14.xls
- mbo3485-sup-0036-TableS15.xls
- mbo3485-sup-0037-TableS16.xls
- mbo3485-sup-0038-TableS17.xls
- mbo3485-sup-0039-TableS18.xls
- mbo3485-sup-0040-TableS19.xls
- mbo3485-sup-0041-TableS20.docx
- mbo3485-sup-0042-TableS21.docx
- mbo3485-sup-0043-TableS22.xls
- mbo3485-sup-0044-Tables23.xls
- mbo3485-sup-0045-TableS24.xls
- mbo3485-sup-0046-TableS25.xls
- mbo3485-sup-0047-TableS26.xls
- mbo3485-sup-0048-TableS27.xls
- mbo3485-sup-0049-TableS28.xls
- mbo3485-sup-0050-TableS29.xls
- mbo3485-sup-0051-TableS30.xls
- mbo3485-sup-0052-TableS31.xls
