# Supplementary material for: A proteomic‐based investigation of potential copper‐responsive biomarkers: Proteins, conceptual networks, and metabolic pathways featuring Penicillium janthinellum from a heavy metal‐polluted ecological niche
Source: Microbiologyopen. 2017 May 9;6(4):e00485. doi: 10.1002/mbo3.485 (PMC5552966; doi:10.1002/mbo3.485)
Supplement: Supplementary file 1 [file MBO3-6-na-s001.zip › mbo3485-sup-0024-TableS3.xls]

## Sheet: BPI_004565_MEIJUN_swissport_fun
																		Table S3 Summary of the protein profiles of six proteomes from WT and the mutant EC-6
Accession	Description	Score	Coverage	# Proteins	# Unique Peptides	# Peptides	# PSMs	# AAs	MW [kDa]	calc. pI	EC-6-0 mM Cu vs. WT-0 mM Cu	113/116 Count	113/116 Variability [%]	EC-6-0.5 mM Cu vs. EC-6-0 mM Cu	114/113 Count	114/113 Variability [%]	EC-6-0.5 mM Cu vs. WT-0.5 mM Cu	114/117 Count	114/117 Variability [%]	EC-6-3 mM Cu vs. EC-6-0 mM Cu	115/113 Count	115/113 Variability [%]	EC-6-3 mM Cu vs. EC-6-0.5 mM Cu	115/114 Count	115/114 Variability [%]	EC-6-3 mM Cu vs. WT-3 mM Cu	115/118 Count	115/118 Variability [%]	WT-0.5 mM Cu vs. WT-0 mM Cu	117/116 Count	117/116 Variability [%]	WT-3 mM Cu vs. WT-0 mM Cu	118/116 Count	118/116 Variability [%]	WT-3 mM Cu vs. WT-0.5 mM Cu	118/117 Count	118/117 Variability [%]
P40150	Heat shock protein SSB2 OS=Saccharomyces cerevisiae GN=SSB2 PE=1 SV=2 - [HSP76_YEAST]	68.16	0.0506	3	1	2	9	613	66.6	5.49	0.968	1		0.878	1		0.904	1		0.839	1		0.966	1		0.773	1		0.942	1		1.053	1		1.135	1
Q875Z2	Elongation factor 2 OS=Saccharomyces castellii GN=EFT1 PE=3 SV=1 - [EF2_SACCA]	157.79	0.0629	11	1	5	17	842	93.1	6.14	0.892	1		0.228	1		0.482	1		0.623	1		2.762	1		1.869	1		0.422	1		0.298	1		0.717	1
P24633	Tubulin alpha-1 chain OS=Emericella nidulans GN=tubA PE=3 SV=2 - [TBA1_EMENI]	302.59	0.1915	19	6	6	41	449	50.3	5.03	0.813	40	17.1	1.53	41	35.3	1.094	41	18.7	1.694	41	62.4	1.186	41	25.1	1.245	41	17.5	1.178	40	55.3	1.253	40	42.1	0.976	41	9.8
P49376	ATP synthase subunit beta, mitochondrial OS=Kluyveromyces lactis GN=ATP2 PE=3 SV=2 - [ATPB_KLULA]	401.06	0.2059	2	2	8	134	505	54	5.27	0.872	4	9.8	0.948	4	10.5	0.834	4	13	0.943	4	13.5	0.977	4	5.8	0.925	4	8.6	1.051	4	19.3	0.864	4	5.3	0.843	4	9.4
P40918	Heat shock 70 kDa protein OS=Cladosporium herbarum GN=HSP70 PE=1 SV=1 - [HSP70_CLAHE]	454.85	0.2068	1	3	10	115	643	69.9	5.12	0.839	11	29	1.011	11	19.2	1.091	11	8.1	1.3	11	19.4	1.317	11	38.2	1.197	11	26	0.783	11	18.1	0.923	11	10.5	1.132	11	8.9
Q5B2V1	Heat shock 70 kDa protein OS=Emericella nidulans GN=hsp70 PE=1 SV=1 - [HSP70_EMENI]	609.17	0.2593	1	2	12	170	644	69.9	5.14	0.867	34	18.3	0.962	34	17.3	1.078	34	25.1	1.031	34	28.6	1.128	34	33.2	1.109	34	18.4	0.809	34	26.2	0.804	34	20	1.045	34	17.3
P53421	Heat shock protein 70 1 OS=Pichia angusta GN=HSA1 PE=1 SV=2 - [HSP71_PICAN]	364.13	0.155	4	1	9	96	645	70.1	5.21
P46587	Heat shock protein SSA2 OS=Candida albicans GN=SSA2 PE=1 SV=3 - [HSP72_CANAL]	393.38	0.1488	1	2	8	98	645	70	5.06	1.093	15	21.9	0.769	15	35.5	0.968	15	19.8	1.226	15	26.3	1.483	15	32.6	1.234	15	21.7	0.943	15	11.9	1.107	15	14.2	1.248	15	13.2
P11977	Phosphoglycerate kinase OS=Emericella nidulans GN=pgkA PE=3 SV=2 - [PGK_EMENI]	239.6	0.152	2	2	7	20	421	44.9	6.83	1.055	4	20.1	0.758	4	54.2	0.864	4	3.4	0.723	4	43.2	0.968	4	8.9	0.805	4	12.8	0.899	4	20.6	0.936	4	3.8	1.049	4	15.1
P33161	Phosphoglycerate kinase OS=Penicillium citrinum GN=PGKA PE=3 SV=1 - [PGK_PENCI]	233.54	0.1391	3	2	8	21	417	44	6.47	1.283	3	16.4	0.747	3	20.6	1.038	3	21.7	0.694	3	15	1.034	3	14.3	0.94	3	28.2	0.828	3	16.4	1.034	3	7.3	1.052	3	1.1
P41756	Phosphoglycerate kinase OS=Aspergillus oryzae GN=pgkA PE=3 SV=1 - [PGK_ASPOR]	226.69	0.1295	1	1	7	22	417	44.4	7.94	1.25	4	16.1	0.624	4	10.4	0.834	4	3.5	0.738	4	6	1.191	4	9.7	0.934	4	2.1	0.904	4	16.2	0.973	4	9.2	1.093	4	12.7
P41757	Phosphoglycerate kinase OS=Candida maltosa GN=PGK1 PE=3 SV=1 - [PGK_CANMA]	68.78	0.0576	1	1	2	10	417	44.9	6.05	1.143	9	9.4	0.571	9	20.1	0.886	9	6.5	0.591	9	12.2	0.996	9	7.4	0.896	9	8.3	0.752	9	7.1	0.805	9	1.4	1.085	9	2.9
P13117	Ubiquitin OS=Neurospora crassa GN=ubi-1 PE=1 SV=1 - [UBIQ_NEUCR]	159.94	0.6974	4	5	5	91	76	8.6	7.25	0.901	91	17.5	1.086	91	19.3	0.956	91	20.1	1.722	91	34.8	1.652	91	43.8	1.552	91	27.7	0.983	91	16.6	1.008	91	19.7	1.037	91	17.7
P12398	Heat shock protein SSC1, mitochondrial OS=Saccharomyces cerevisiae GN=SSC1 PE=1 SV=1 - [HSP77_YEAST]	213.56	0.0887	1	1	5	20	654	70.6	5.59	0.776	2	10.8	1.257	2	16.5	0.808	2	19.3	1.462	2	7.6	1.176	2	24.3	1.117	2	18.6	1.208	2	25.1	1.017	2	0.1	0.856	2	25.1
Q9URS0	Actin, gamma OS=Penicillium chrysogenum GN=ACT PE=3 SV=1 - [ACTG_PENCH]	800.62	0.6053	20	4	15	221	375	41.7	5.69	1.171	78	28	1.034	78	18.3	1.16	78	18.6	0.937	78	15.9	0.89	78	18.5	1.095	78	15.3	1.026	78	33	1.028	78	24.9	0.983	78	16.2
P53455	Actin OS=Ajellomyces capsulata (strain ATCC 26029 / G186AR / H82 / RMSCC 2432) GN=HCBG_08711 PE=2 SV=2 - [ACT_AJECG]	520.13	0.3547	10	1	10	129	375	41.6	5.96	1.291	2	37.9	1.178	2	8.6	1.331	2	15.3	0.876	2	64.5	0.752	2	53.7	1.174	2	64.3	1.144	2	45.3	0.966	2	37.8	0.857	2	6.7
P60009	Actin OS=Candida glabrata GN=ACT1 PE=3 SV=1 - [ACT_CANGA]	276.11	0.24	11	1	7	67	375	41.7	5.68	1.389	3	8.1	0.841	3	1.9	1.197	3	16.9	0.948	3	21	0.989	3	2.4	1.145	3	18.8	1.209	3	30.6	1.159	3	6.8	1.164	3	5
P10989	Actin OS=Schizosaccharomyces pombe GN=act1 PE=1 SV=1 - [ACT_SCHPO]	281.76	0.3093	7	2	8	57	375	41.7	5.48	0.942	6	16.6	1.046	6	25	1.159	6	16.5	0.923	6	11.8	0.872	6	14.8	0.933	6	13.6	0.857	6	8.3	0.924	6	15.2	1.065	6	14.8
Q9UVZ8	Actin OS=Candida dubliniensis (strain CD36 / CBS 7987 / NCPF 3949 / NRRL Y-17841) GN=ACT1 PE=3 SV=1 - [ACT_CANDC]	245.31	0.25	9	1	7	66	376	41.7	5.69	0.742	7	20.8	1.506	7	20.1	2.075	7	14.4	0.782	7	18.2	0.577	7	10.9	1.305	7	19.6	0.542	7	7.3	0.489	7	3.2	0.922	7	6.3
Q01369	Guanine nucleotide-binding protein subunit beta-like protein OS=Neurospora crassa GN=cpc-2 PE=3 SV=1 - [GBLP_NEUCR]	127.59	0.212	1	4	4	14	316	35.1	7.25	1.301	14	14.8	0.744	14	14.7	0.908	14	7.4	0.953	14	13	1.296	14	14.3	1.102	14	8.5	1.089	14	27.5	1.132	14	23	1.058	14	12.8
P33125	Heat shock protein 82 OS=Ajellomyces capsulata GN=HSP82 PE=3 SV=1 - [HSP82_AJECA]	151.41	0.0663	1	1	6	20	679	77.4	4.97	0.767	3	3.8	1.997	3	37.6	0.994	3	2.5	2.057	3	41.3	1.041	3	3.3	1.103	3	4.7	1.478	3	20.5	1.353	3	12.8	0.971	3	1
P40292	Heat shock protein 90 OS=Aspergillus fumigatus GN=hsp90 PE=1 SV=3 - [HSP90_ASPFU]	442.9	0.1813	2	5	13	57	706	80.6	5.01	0.866	18	17.7	2.479	18	72.2	1.046	18	33.6	2.551	18	72.2	1	18	18.1	1.102	18	11.8	1.912	18	46.4	2.036	18	66.5	0.987	18	14.9
P05317	60S acidic ribosomal protein P0 OS=Saccharomyces cerevisiae GN=RPP0 PE=1 SV=1 - [RLA0_YEAST]	49.55	0.0385	3	1	1	15	312	33.7	4.83	0.988	14	19.7	1.689	15	16.3	1.047	15	11.5	2.044	15	34	1.101	15	14.9	0.966	15	11.8	1.842	14	30.5	2.077	14	23.2	1.201	15	15.2
P15108	ATP-dependent molecular chaperone HSC82 OS=Saccharomyces cerevisiae GN=HSC82 PE=1 SV=4 - [HSC82_YEAST]	349.64	0.1177	3	4	7	55	705	80.8	4.83	0.786	18	14.6	2.624	18	52.5	0.847	18	4.1	3.746	18	111.8	1.451	18	16.6	1.482	18	24.5	2.59	18	53.8	1.84	18	35.3	0.801	18	13.4
P14865	Elongation factor 1-alpha OS=Rhizomucor racemosus GN=TEF-3 PE=3 SV=1 - [EF1A3_RHIRA]	288.36	0.1641	5	2	8	82	457	49.8	9.03	1	11	15.1	0.85	11	11.7	1.192	11	9.5	0.878	11	19.9	1.042	11	23	0.999	11	23	0.623	11	24.7	0.835	11	12.5	1.256	11	16.3
P40911	Elongation factor 1-alpha OS=Ajellomyces capsulata (strain ATCC 26029 / G186AR / H82 / RMSCC 2432) GN=TEF PE=2 SV=1 - [EF1A_AJECG]	277.96	0.1413	3	0	7	79	460	50.2	9.1
Q9Y713	Elongation factor 1-alpha OS=Aspergillus oryzae GN=tef1 PE=3 SV=1 - [EF1A_ASPOR]	432.87	0.2978	10	5	12	113	460	50	9	1.061	30	19.5	0.909	30	15.9	1.098	30	11.4	0.962	30	20.8	1.062	30	30	1.053	30	27.5	0.935	30	18.3	1.022	30	22.4	1.137	30	13.4
P16017	Elongation factor 1-alpha OS=Candida albicans GN=TEF1 PE=1 SV=1 - [EF1A_CANAL]	200.05	0.1485	1	1	5	64	458	50	9.03	1.847	1		0.64	1		1.055	1		0.869	1		1.373	1		1.375	1		1.122	1		1.17	1		1.059	1
Q96WZ1	Elongation factor 1-alpha OS=Coccidioides immitis GN=TEF PE=2 SV=2 - [EF1A_COCIM]	255.19	0.1587	2	1	7	68	460	50.1	9.1	1.294	1		0.615	1		0.916	1		0.744	1		1.223	1		0.795	1		0.87	1		1.213	1		1.416	1
O42820	Elongation factor 1-alpha OS=Schizophyllum commune GN=TEF1 PE=3 SV=1 - [EF1A_SCHCO]	144.73	0.1174	1	1	4	54	460	50.1	9.13	1.035	6	14.7	0.873	6	8.3	1.28	6	11.4	0.801	6	15.8	0.972	6	14.5	1.081	6	12.3	0.768	6	26.9	0.87	6	26.6	1.149	6	7.6
P34825	Elongation factor 1-alpha OS=Trichoderma reesei GN=tef1 PE=3 SV=1 - [EF1A_TRIRE]	259.66	0.1891	8	2	7	108	460	49.8	9.1	1.284	54	24.1	0.697	54	22.7	1.048	54	10	0.851	54	9.8	1.306	54	24.4	1.119	54	14.6	0.822	54	19.7	1.011	54	19.3	1.166	54	16.3
P07259	Protein URA1 OS=Saccharomyces cerevisiae GN=URA2 PE=1 SV=4 - [PYR1_YEAST]	51.75	0.0163	1	1	3	3	2214	245	5.86	1.098	1		0.71	1		0.914	1		0.908	1		1.293	1		1.028	1		0.853	1		0.972	1		1.157	1
Q02753	60S ribosomal protein L21-A OS=Saccharomyces cerevisiae GN=RPL21A PE=1 SV=1 - [RL21A_YEAST]	54.23	0.1063	4	2	2	5	160	18.2	10.39	0.255	5	14.3	2.634	5	60	1.027	5	14.9	2.419	5	41.8	1.131	5	11	0.992	5	3	0.688	5	6.8	0.722	5	22.2	0.936	5	15.9
A5DBG5	Histone H2B.2 OS=Pichia guilliermondii GN=HTB2 PE=3 SV=1 - [H2B2_PICGU]	128.06	0.2636	12	1	4	23	129	14.1	10.1	1.286	2	55.8	0.837	2	214.8	0.652	2	138.1	0.664	2	16.9	0.802	2	164.7	1.218	2	30.2	1.652	2	94.9	0.702	2	40.9	0.432	2	42.6
P37210	Histone H2B OS=Neurospora crassa GN=hh2b PE=1 SV=4 - [H2B_NEUCR]	168.92	0.2482	16	1	4	66	137	14.8	10.13	1.092	38	27.4	1.009	38	19.4	1.027	38	19.4	0.749	38	19	0.769	38	14.8	1.05	38	17.5	1.114	38	26	0.847	38	20.9	0.742	38	31
P23704	ATP synthase subunit beta, mitochondrial OS=Neurospora crassa GN=atp-2 PE=2 SV=1 - [ATPB_NEUCR]	682.43	0.3218	1	1	11	275	519	55.5	5.3	1.053	31	18.5	0.851	31	33.8	0.98	31	30.4	0.848	31	18.1	0.992	31	31.7	0.977	31	20.7	0.947	31	34.4	0.903	31	23.9	0.969	31	17.3
P85446	ATP synthase subunit beta, mitochondrial (Fragments) OS=Penicillium glabrum GN=atp2 PE=1 SV=2 - [ATPB_PENGL]	355.01	0.6842	1	1	6	114	114	12	9.89	1.11	4	19	0.738	4	16.9	0.727	4	11.9	0.951	4	22.4	1.289	4	2.8	0.956	4	9	1.126	4	9.6	1.022	4	4.8	0.942	4	3.1
P22068	ATP synthase subunit beta, mitochondrial OS=Schizosaccharomyces pombe GN=atp2 PE=1 SV=1 - [ATPB_SCHPO]	458.9	0.2457	1	1	8	169	525	56.8	5.99	0.888	5	24.9	1.18	5	0.8	1.014	5	17	1.002	5	20.1	0.863	5	10	0.972	5	10.5	1.148	5	17.2	0.968	5	13.1	0.879	5	3.9
P17076	60S ribosomal protein L8-A OS=Saccharomyces cerevisiae GN=RPL8A PE=1 SV=4 - [RL8A_YEAST]	29.34	0.0391	2	1	1	2	256	28.1	10.04	0.431	2	52.2	1.649	2	20.2	0.873	2	16.8	1.828	2	31.2	1.121	2	10.5	0.913	2	9.5	0.815	2	12.4	0.864	2	9.1	1.078	2	3.3
Q12669	Pyruvate kinase OS=Aspergillus niger GN=pkiA PE=3 SV=1 - [KPYK_ASPNG]	266.03	0.2186	3	3	7	25	526	58.1	7.49	1.307	11	21.4	0.665	11	26.8	0.898	11	7.9	0.745	11	12.3	1.001	11	17.8	1.05	11	9.6	0.996	11	17.9	0.94	11	11.4	1.028	11	9.4
Q9P727	Probable succinyl-CoA ligase [GDP-forming] subunit alpha, mitochondrial OS=Neurospora crassa GN=8D4.130 PE=3 SV=1 - [SUCA_NEUCR]	94.04	0.0751	3	2	2	12	333	34.7	8.97	1.118	9	7.9	0.914	9	2.7	0.953	9	17.3	1.05	9	11.6	1.141	9	12.2	1.103	9	11.7	1.073	9	14.1	0.983	9	9.8	0.919	9	9.7
Q9P4D1	Actin OS=Pichia pastoris (strain GS115) GN=ACT1 PE=3 SV=1 - [ACT_PICPG]	203.18	0.1835	2	1	5	58	376	41.7	5.47	1.338	4	45.6	0.834	4	18.6	1.142	4	11.4	0.665	4	41.9	0.848	4	34	0.722	4	45.7	0.982	4	45	1.307	4	28.7	1.154	4	25.3
P0C0W9	60S ribosomal protein L11-A OS=Saccharomyces cerevisiae GN=RPL11A PE=1 SV=2 - [RL11A_YEAST]	70.47	0.1207	4	2	2	18	174	19.7	9.92	0.85	18	16.8	0.984	18	19.7	0.954	18	27.2	1.122	18	17.1	1.201	18	29.6	1.04	18	10.1	0.805	18	21	0.901	18	16.8	1.084	18	10
P48720	Heat shock 70 kDa protein OS=Blastocladiella emersonii GN=HSP70 PE=3 SV=1 - [HSP70_BLAEM]	284.67	0.1171	5	2	8	53	649	70.8	5.36	0.904	5	26.9	0.941	5	1.2	1.077	5	2.8	1.133	5	15.1	1.188	5	14.7	1.086	5	11	0.68	5	8	0.824	5	11.4	1.166	5	12.1
Q92260	Heat shock 70 kDa protein (Fragment) OS=Penicillium citrinum GN=HSP70 PE=1 SV=1 - [HSP70_PENCI]	722.72	0.3718	1	5	15	184	503	55.1	5.08	0.811	67	18.7	1.054	67	11.9	1.048	67	19.8	1.313	67	25.7	1.301	67	29.6	1.369	67	23	0.862	67	23.5	0.86	67	18.5	0.986	67	19.7
Q9HDY0	GTP-binding protein ypt71 OS=Schizosaccharomyces pombe GN=ypt71 PE=2 SV=1 - [YPT71_SCHPO]	89.18	0.101	2	2	2	3	208	23.5	5.67	1.074	3	2.6	1.079	3	6.6	1.267	3	13.1	0.752	3	9.9	0.737	3	16.6	1.022	3	10.5	0.875	3	15.5	0.85	3	23.2	0.986	3	7.5
P87222	Heat shock protein SSB1 OS=Candida albicans GN=SSB1 PE=1 SV=1 - [HSP75_CANAL]	155.15	0.0701	7	1	3	22	613	66.4	5.29	1.144	4	13.5	0.89	4	3.5	1.08	4	18.2	1.033	4	45.1	1.205	4	45.4	1.199	4	20.4	0.999	4	9.5	1.187	4	7	1.178	4	10.5
Q12680	Glutamate synthase [NADH] OS=Saccharomyces cerevisiae GN=GLT1 PE=1 SV=2 - [GLT1_YEAST]	27.84	0.0103	1	1	1	1	2145	238	6.58	1.22	1		0.63	1		0.61	1		1.019	1		1.636	1		1.002	1		1.26	1		1.243	1		1.002	1
P47052	Succinate dehydrogenase [ubiquinone] flavoprotein subunit 2, mitochondrial OS=Saccharomyces cerevisiae GN=YJL045W PE=1 SV=1 - [DHSX_YEAST]	47.75	0.0252	1	1	1	3	634	69.3	7.37	0.979	3	3.1	0.877	3	13	0.765	3	16.6	0.96	3	3.6	1.107	3	28.7	1.038	3	2	1.088	3	11.3	0.885	3	9.5	0.826	3	0.9
P49089	Asparagine synthetase [glutamine-hydrolyzing] 1 OS=Saccharomyces cerevisiae GN=ASN1 PE=1 SV=2 - [ASNS1_YEAST]	25.75	0.0315	1	1	1	1	572	64.4	6.11	1.247	1		0.896	1		0.984	1		1.017	1		1.148	1		1.15	1		1.136	1		1.105	1		0.988	1
Q00955	Acetyl-CoA carboxylase OS=Saccharomyces cerevisiae GN=FAS3 PE=1 SV=2 - [ACAC_YEAST]	82.24	0.0085	1	1	1	3	2233	250.2	6.28	1.412	3	16.4	0.612	3	21.9	0.814	3	12.2	0.701	3	1.8	1.321	3	21.5	0.884	3	0.6	0.862	3	2.6	1.109	3	6	1.329	3	16.2
P39076	T-complex protein 1 subunit beta OS=Saccharomyces cerevisiae GN=CCT2 PE=1 SV=1 - [TCPB_YEAST]	111.84	0.055	1	2	2	6	527	57.2	6.11	1.122	6	19	0.623	6	9.6	1.093	6	12.5	0.728	6	12.2	1.121	6	8.5	1.034	6	5.5	0.687	6	32.6	0.793	6	14.2	1.186	6	6.1
P54113	Bifunctional purine biosynthesis protein ADE16 OS=Saccharomyces cerevisiae GN=ADE16 PE=1 SV=1 - [PUR91_YEAST]	44.07	0.0203	1	1	1	3	591	65.2	6.55	1.817	3	12.6	0.513	3	1.5	0.957	3	3.5	0.482	3	11.4	0.95	3	9.9	1.015	3	26.2	1.053	3	11.7	1.056	3	9.4	1.003	3	2.3
P40825	Alanyl-tRNA synthetase, cytoplasmic OS=Saccharomyces cerevisiae GN=ALA1 PE=1 SV=2 - [SYAC_YEAST]	24.57	0.0125	1	1	1	2	958	107.2	5.53	1.234	2	22.5	0.962	2	22.9	1.154	2	3.9	0.701	2	16.1	0.737	2	6.6	0.865	2	0.4	1.029	2	3.5	1.003	2	5.8	0.99	2	2.3
P05750	40S ribosomal protein S3 OS=Saccharomyces cerevisiae GN=RPS3 PE=1 SV=5 - [RS3_YEAST]	51.74	0.0542	1	1	1	12	240	26.5	9.41	1.149	12	31.3	0.915	12	28.8	0.767	12	44.8	1.151	12	14.3	1.267	12	13.3	1	12	21.4	1.219	12	27.8	1.322	12	18.9	0.997	12	18.1
P18694	Heat shock 70 kDa protein 2 OS=Ustilago maydis GN=UMS2 PE=3 SV=2 - [HSP72_USTMA]	224	0.1054	1	1	6	44	645	70.3	5.15	0.705	6	6	1.221	6	19.4	1.044	6	26.4	1.169	6	39.4	0.931	6	30.4	1.05	6	23.3	0.754	6	32	0.691	6	22	0.875	6	40.2
Q5AWS6	Cell division control protein 48 OS=Emericella nidulans GN=cdc48 PE=1 SV=1 - [CDC48_EMENI]	684.84	0.2733	2	14	18	70	827	90.7	5.15	0.683	58	36.7	1.926	58	53.6	1.285	58	16.9	1.767	58	56.2	0.895	58	19.9	1.3	58	27.4	1.134	58	25.3	0.989	58	28.5	0.884	58	16.7
P25694	Cell division control protein 48 OS=Saccharomyces cerevisiae GN=CDC48 PE=1 SV=3 - [CDC48_YEAST]	163.57	0.0862	1	2	6	11	835	91.9	4.94	0.543	2	29	1.621	2	32.6	0.969	2	3.8	1.318	2	7.1	0.822	2	40.4	0.95	2	32.2	0.909	2	7.2	0.755	2	4.1	0.843	2	11.3
Q12230	Sphingolipid long chain base-responsive protein LSP1 OS=Saccharomyces cerevisiae GN=LSP1 PE=1 SV=1 - [LSP1_YEAST]	90.75	0.0792	2	2	2	8	341	38	4.7	0.868	8	25.8	1.313	8	13.9	1.355	8	12.4	0.876	8	20.5	0.658	8	23.1	0.803	8	23.8	0.736	8	25.3	0.944	8	24.8	1.211	8	16.8
P59769	78 kDa glucose-regulated protein homolog OS=Aspergillus awamori GN=bipA PE=2 SV=1 - [GRP78_ASPAW]	462.49	0.1637	5	9	11	63	672	73.4	5.08	0.575	36	40.1	3.273	36	54.2	1.164	37	8.8	2.429	36	45.8	0.718	37	20.5	1.251	37	18.2	1.718	37	24.5	1.139	37	11.6	0.682	37	13.5
Q6BZH1	78 kDa glucose-regulated protein homolog OS=Debaryomyces hansenii GN=KAR2 PE=3 SV=1 - [GRP78_DEBHA]	205.24	0.0952	1	3	5	19	683	74.5	4.94	0.6	14	17.4	2.342	14	95	1.123	14	13.5	1.688	14	87	0.719	14	22.9	1.258	14	28.9	1.232	14	33.3	0.918	14	26	0.678	14	27.8
Q6FR65	GTP-binding nuclear protein GSP1/Ran OS=Candida glabrata GN=GSP1 PE=3 SV=1 - [GSP1_CANGA]	171.92	0.215	8	5	5	16	214	24.3	6.68	1.046	16	22.7	1.065	16	10.1	1.174	16	18.9	1.229	16	15.8	1.137	16	15.9	1.401	16	32	0.974	16	22.2	0.839	16	12	1.018	16	19.9
P54874	Hydroxymethylglutaryl-CoA synthase OS=Schizosaccharomyces pombe GN=hcs1 PE=1 SV=1 - [HMCS_SCHPO]	63.8	0.0246	2	1	1	1	447	49.2	7.39	0.618	1		1.143	1		0.495	1		4.128	1		3.652	1		1.554	1		1.43	1		1.646	1		1.169	1
Q6BTA4	60S ribosomal protein L7 OS=Debaryomyces hansenii GN=RPL7 PE=3 SV=1 - [RL7_DEBHA]	22.38	0.0415	5	1	1	1	241	27.2	10.15	0.44	1		1.435	1		1.311	1		1.121	1		0.79	1		0.922	1		0.482	1		0.536	1		1.13	1
P15019	Transaldolase OS=Saccharomyces cerevisiae GN=TAL1 PE=1 SV=4 - [TAL1_YEAST]	33.72	0.0209	1	1	1	5	335	37	6.43	3.095	5	17.7	0.505	5	25	1.166	5	26.8	0.632	5	6.6	1.268	5	22.9	0.778	5	16.9	1.343	5	12.2	2.858	5	30.3	1.857	5	7.1
P07251	ATP synthase subunit alpha, mitochondrial OS=Saccharomyces cerevisiae GN=ATP1 PE=1 SV=3 - [ATPA_YEAST]	209.03	0.1028	3	3	4	66	545	58.6	9.04	1.07	55	27.3	0.92	54	32.1	0.951	54	14.1	0.929	55	19.6	0.966	54	20.4	0.972	55	16.8	1.015	55	24.7	0.971	55	20.9	0.93	55	15.3
P23750	Histone H4.1 OS=Emericella nidulans GN=hhfA PE=3 SV=2 - [H41_EMENI]	238.06	0.5243	12	5	7	57	103	11.3	11.36	0.289	47	72.1	2.675	47	66.4	0.967	47	13.4	2.311	47	61.1	0.826	47	15.5	1.057	47	16.5	0.899	47	23.2	0.677	47	17.3	0.774	47	13.2
A6ZPE5	Nucleolar protein 58 OS=Saccharomyces cerevisiae (strain YJM789) GN=NOP58 PE=3 SV=1 - [NOP58_YEAS7]	32.92	0.0254	16	1	1	1	511	56.9	8.94	0.836	1		1.812	1		1.115	1		2.558	1		1.428	1		1.406	1		1.359	1		1.523	1		1.138	1
P49382	ADP,ATP carrier protein OS=Kluyveromyces lactis GN=AAC PE=3 SV=1 - [ADT_KLULA]	102.27	0.1049	3	2	2	17	305	33.1	9.73	0.979	1		1.393	1		1.167	1		1.248	1		0.906	1		1.47	1		1.17	1		0.833	1		0.723	1
O43109	Heat shock protein 90 homolog OS=Podospora anserina GN=MOD-E PE=3 SV=1 - [HSP90_PODAN]	363.37	0.1327	1	3	10	91	701	79.3	4.98	0.769	50	24.5	4.16	52	88.3	1.5	52	21.8	4.213	52	108.8	1.021	52	16.9	1.43	52	24	1.876	50	64.3	1.853	50	63.9	1.044	52	18.8
P25605	Acetolactate synthase small subunit, mitochondrial OS=Saccharomyces cerevisiae GN=ILV6 PE=1 SV=2 - [ILV6_YEAST]	41.25	0.0518	1	1	1	4	309	34	6.52	0.958	4	11.1	1.072	4	21.4	1.015	4	19.1	0.954	4	8.5	1.022	4	12.9	1.022	4	9.3	0.898	4	12.5	0.9	4	10.9	0.922	4	10.5
Q9HES8	Pyruvate carboxylase OS=Aspergillus niger GN=pyc PE=3 SV=1 - [PYC_ASPNG]	525.67	0.1133	7	13	13	52	1192	130.8	6.48	1.409	51	20.6	0.748	50	16.9	1.289	50	18.4	0.47	51	30.8	0.616	50	16.4	0.916	51	22.3	0.824	51	24.2	0.727	51	30.1	0.912	51	15.6
P35679	60S ribosomal protein L4-A OS=Schizosaccharomyces pombe GN=rpl4a PE=1 SV=2 - [RL4A_SCHPO]	36.27	0.022	2	1	1	1	363	39.7	10.78	0.315	1		2.09	1		0.905	1		1.449	1		0.701	1		0.652	1		0.727	1		0.701	1		0.979	1
P10659	S-adenosylmethionine synthetase 1 OS=Saccharomyces cerevisiae GN=SAM1 PE=1 SV=2 - [METK1_YEAST]	73.15	0.0393	2	1	1	12	382	41.8	5.22	0.869	10	27.4	1.114	10	6.9	1.135	10	8.6	1.518	10	14	1.376	10	13.5	1.314	10	14.5	0.951	10	6.9	1.114	10	22.3	1.149	10	12.2
P09624	Dihydrolipoyl dehydrogenase, mitochondrial OS=Saccharomyces cerevisiae GN=LPD1 PE=1 SV=1 - [DLDH_YEAST]	74.14	0.0281	1	1	1	13	499	54	8.03	0.833	13	15	1.133	13	13.8	0.899	13	9.7	1.02	13	11.9	0.85	13	19.2	0.774	13	15.5	1.075	13	9.5	1.037	13	6.4	0.969	13	8.9
Q5B0C0	Heat shock 70 kDa protein OS=Emericella nidulans GN=AN6010 PE=1 SV=1 - [HSP7M_EMENI]	444.55	0.2147	1	6	10	45	666	72.3	6.04	0.814	27	26.2	1.045	27	25.4	0.874	27	20.6	1.199	27	42.2	1.052	27	43.7	1.022	27	24.6	1.036	27	25.6	0.961	27	21.2	0.973	27	26.2
Q5B041	Heat shock protein 60 OS=Emericella nidulans GN=hsp60 PE=1 SV=1 - [HSP60_EMENI]	518.06	0.3095	4	9	13	68	588	61.8	5.63	0.887	31	28.6	0.895	31	22.8	0.893	31	13.9	1.008	31	19.5	1.095	31	20.3	1.149	31	17.6	0.898	31	28.6	0.774	31	16.9	0.912	31	18.4
P17505	Malate dehydrogenase, mitochondrial OS=Saccharomyces cerevisiae GN=MDH1 PE=1 SV=2 - [MDHM_YEAST]	84.09	0.0868	2	2	2	27	334	35.6	8.47	1.006	27	20.7	0.769	27	19.4	0.964	27	13.8	0.489	27	27.8	0.695	27	28.1	0.744	27	26.1	0.861	27	12.1	0.782	27	17.2	0.914	27	5.8
P22515	Ubiquitin-activating enzyme E1 1 OS=Saccharomyces cerevisiae GN=UBA1 PE=1 SV=2 - [UBA1_YEAST]	32.58	0.0117	1	1	1	2	1024	114.2	5.11	1.174	2	15.2	1.147	2	2.1	1.138	2	5.5	1.097	2	15.7	0.967	2	13.5	1.056	2	6.5	1.184	2	7.5	1.222	2	6.1	1.048	2	1.4
O93937	Protein pyrABCN OS=Emericella nidulans GN=pyrABCN PE=3 SV=2 - [PYR1_EMENI]	262.61	0.0532	2	7	9	15	2275	249.4	6.32	1.173	12	11.2	0.697	12	25.6	0.983	12	14.9	0.895	12	15.6	1.515	12	22.4	1.088	12	10.1	0.843	12	11.9	0.955	12	11.4	1.198	12	14.1
P22855	Alpha-mannosidase OS=Saccharomyces cerevisiae GN=AMS1 PE=1 SV=2 - [MAN1_YEAST]	25.91	0.0092	1	1	1	3	1083	124.4	7.25	0.609	3	8.1	0.959	3	0.1	0.719	3	10.6	0.68	3	31.8	0.717	3	9.6	0.741	3	3.9	0.827	3	2.6	0.559	3	11.6	0.699	3	14.2
P87047	Heat shock 70 kDa protein 1 OS=Paracoccidioides brasiliensis (strain ATCC MYA-826 / Pb01) GN=HSP70-1 PE=1 SV=1 - [HSP71_PARBA]	360.64	0.1602	1	1	7	84	649	70.5	5.41	0.852	10	67.9	0.99	10	13.8	0.743	10	53.7	1.432	10	82.7	1.863	10	90.5	1.599	10	54.3	0.85	10	55.8	0.863	10	41.6	0.872	10	38.6
Q01217	Protein ARG5,6, mitochondrial OS=Saccharomyces cerevisiae GN=ARG5,6 PE=1 SV=1 - [ARG56_YEAST]	30.82	0.0139	1	1	1	3	863	94.8	8.27	1.048	3	8	1.314	3	8.4	1.497	3	0.1	1.226	3	2.1	0.943	3	1.2	1.293	3	1.8	0.92	3	5.1	0.966	3	4.5	1.04	3	6.1
Q9HGZ2	Glucose-6-phosphate isomerase OS=Aspergillus oryzae GN=pgiA PE=2 SV=1 - [G6PI_ASPOR]	192.17	0.1917	2	6	6	19	553	61.2	6.23	1.069	17	11.7	0.834	17	11.1	0.761	17	25	0.776	17	21.4	0.933	17	14.1	0.867	17	17.6	1.159	17	12.5	1.068	17	21.7	0.944	17	15.2
P22360	Pyruvate kinase OS=Emericella nidulans GN=pkiA PE=3 SV=2 - [KPYK_EMENI]	208.51	0.1597	1	1	5	15	526	58.1	6.9	0.966	1		0.904	1		1.114	1		0.919	1		1.027	1		1.159	1		0.784	1		0.767	1		0.993	1
P30614	Pyruvate kinase OS=Yarrowia lipolytica GN=PYK1 PE=3 SV=3 - [KPYK_YARLI]	62.41	0.0835	1	1	2	6	515	56.6	6.48	1.052	4	29	0.875	4	15.2	0.95	4	14.9	0.755	4	19.9	0.978	4	28.1	0.827	4	14.6	0.909	4	10.1	0.794	4	7.5	0.938	4	11.1
P38999	Saccharopine dehydrogenase [NADP+, L-glutamate-forming] OS=Saccharomyces cerevisiae GN=LYS9 PE=1 SV=1 - [LYS9_YEAST]	47.1	0.0493	1	1	1	1	446	48.9	5.27	1.131	1		0.829	1		1.01	1		0.763	1		0.932	1		0.952	1		0.929	1		0.909	1		0.994	1
P14742	Glucosamine--fructose-6-phosphate aminotransferase [isomerizing] OS=Saccharomyces cerevisiae GN=GFA1 PE=1 SV=4 - [GFA1_YEAST]	24.73	0.0307	1	1	1	3	717	80	6.43	1.041	3	31.1	0.793	3	54.9	1.105	3	41.7	0.968	3	3.2	1.915	3	29.2	0.836	3	2.3	0.657	3	86.3	1.227	3	37	1.534	3	4.4
P11592	V-type proton ATPase catalytic subunit A OS=Neurospora crassa GN=vma-1 PE=3 SV=1 - [VATA_NEUCR]	45.49	0.028	4	1	1	3	607	67.1	5.45	1.063	3	2.9	1.289	3	4.8	0.969	3	7.6	0.75	3	26.8	0.681	3	26.2	0.811	3	4.6	1.393	3	4.3	1.061	3	8	0.774	3	3.7
P07263	Histidyl-tRNA synthetase, mitochondrial OS=Saccharomyces cerevisiae GN=HTS1 PE=1 SV=2 - [SYH_YEAST]	27.99	0.0293	1	1	1	1	546	59.9	7.71	1.042	1		0.992	1		1.142	1		1.036	1		1.056	1		1.103	1		0.906	1		0.981	1		1.1	1
P14843	Phospho-2-dehydro-3-deoxyheptonate aldolase, phenylalanine-inhibited OS=Saccharomyces cerevisiae GN=ARO3 PE=1 SV=1 - [AROF_YEAST]	24.1	0.0432	1	1	1	2	370	41	7.39	0.994	2	1	1.31	2	10.8	1.132	2	2.3	1.521	2	1.6	1.174	2	9.2	1.317	2	0.7	1.151	2	7.5	1.151	2	1.4	1.015	2	6.1
O43026	Glyceraldehyde-3-phosphate dehydrogenase 2 OS=Schizosaccharomyces pombe GN=gpd3 PE=1 SV=1 - [G3P2_SCHPO]	108.19	0.0925	5	1	2	17	335	35.7	7.88	0.946	11	4.3	0.961	11	16.2	0.84	11	10.1	0.979	11	14.6	1.05	11	19.3	0.947	11	7.4	1.244	11	10.9	1.02	11	13.5	0.849	11	12
Q8J1H3	Glyceraldehyde-3-phosphate dehydrogenase OS=Coccidioides posadasii (strain C735) GN=GPD PE=3 SV=1 - [G3P_COCP7]	214.33	0.2077	11	3	5	33	337	36.4	6.95	1.002	9	24.2	0.98	9	20.7	1.025	9	11.5	0.835	9	13	0.816	9	19.3	0.913	9	14.8	0.967	9	21.4	0.841	9	17.1	0.907	9	10.4
O13966	Aconitate hydratase, mitochondrial OS=Schizosaccharomyces pombe GN=SPAC24C9.06c PE=2 SV=1 - [ACON_SCHPO]	24.37	0.0103	1	1	1	2	778	84.8	7.93	0.905	2	16.2	0.691	2	30.8	0.821	2	43.2	0.856	2	18.6	1.253	2	11.7	1.025	2	19.9	0.762	2	27.8	0.757	2	17.4	1.009	2	10
Q9URB4	Fructose-bisphosphate aldolase OS=Candida albicans GN=FBA1 PE=1 SV=2 - [ALF_CANAL]	47.25	0.0529	1	1	1	13	359	39.2	6.06	1.098	13	11.3	0.708	13	42.1	0.979	13	11.2	0.647	13	18	0.932	13	9.2	0.942	13	10.6	0.739	13	17.8	0.759	13	10.7	1.006	13	16.6
P23639	Proteasome component Y7 OS=Saccharomyces cerevisiae GN=PRE8 PE=1 SV=1 - [PSA2_YEAST]	49.78	0.096	1	1	2	8	250	27.1	5.72	1.386	2	7.6	0.616	2	3.1	0.781	2	5.3	0.481	2	13.4	0.79	2	16.5	0.756	2	7.6	1.094	2	5.4	0.884	2	1.8	0.821	2	3.6
P52810	40S ribosomal protein S9 OS=Podospora anserina GN=RPS9 PE=3 SV=1 - [RS9_PODAN]	86.8	0.1474	5	3	3	8	190	21.8	10.4	2.031	7	21.7	0.802	7	4.9	0.761	7	13.1	0.909	7	5.2	1.133	7	6.5	1.126	7	4.9	2.367	7	20.1	1.675	7	24.3	0.781	7	6.1
Q2UGK3	ATP-dependent RNA helicase ded1 OS=Aspergillus oryzae GN=ded1 PE=3 SV=1 - [DED1_ASPOR]	207.48	0.1585	5	2	8	15	675	71.8	8.7	0.781	5	12.5	1.345	5	24.8	0.903	5	20.2	1.881	5	20.7	1.594	5	22	1.206	5	21.5	1.161	5	27	1.027	5	54	1	5	46.3
P0C2C8	ATP synthase subunit d, mitochondrial OS=Aspergillus terreus (strain NIH 2624 / FGSC A1156) GN=atp7 PE=3 SV=1 - [ATP7_ASPTN]	39.59	0.0636	2	1	1	2	173	19.4	8.29	0.584	2	24	1.284	2	9.6	1.013	2	9	1.3	2	11.8	1.024	2	2.2	0.967	2	5.8	0.741	2	23.4	0.787	2	6.1	1.079	2	17.1
Q9Y8D9	Superoxide dismutase [Cu-Zn] OS=Aspergillus fumigatus GN=sodC PE=2 SV=3 - [SODC_ASPFU]	29.78	0.1299	1	1	1	3	154	16	6.52	0.667	3	1.7	1.344	3	8.7	0.766	3	1.3	1.113	3	9.3	0.775	3	20.3	0.691	3	19.8	1.022	3	4.2	0.928	3	9.4	0.866	3	1.8
P37211	ATP synthase subunit alpha, mitochondrial OS=Neurospora crassa GN=atp-1 PE=3 SV=1 - [ATPA_NEUCR]	356.02	0.1452	1	6	7	84	551	59.5	8.98	0.914	70	19.8	0.972	70	14.4	0.901	70	13.6	0.985	70	16.6	1.027	70	20.2	0.97	70	8.8	0.997	70	23.2	0.939	70	20	0.966	70	9.5
Q96X30	Enolase OS=Aspergillus fumigatus GN=enoA PE=1 SV=3 - [ENO_ASPFU]	451.71	0.242	2	1	8	94	438	47.3	5.58	1.1	36	12.3	0.64	36	34.6	1.034	36	18.4	0.705	36	25.5	0.956	36	25.4	0.921	36	13.3	0.735	36	24	0.741	36	13.9	1.121	36	14.1
Q6RG04	Enolase OS=Cryphonectria parasitica GN=ENO1 PE=3 SV=1 - [ENO_CRYPA]	197.6	0.105	2	1	3	38	438	47.3	5.4
Q7RV85	Enolase OS=Neurospora crassa GN=NCU10042 PE=3 SV=1 - [ENO_NEUCR]	169.05	0.1507	1	1	4	20	438	47.6	5.35	1.098	1		0.799	1		1.208	1		0.713	1		0.902	1		0.804	1		0.727	1		0.975	1		1.362	1
Q96X46	Enolase OS=Penicillium citrinum GN=enoA PE=1 SV=3 - [ENO_PENCI]	618.84	0.2968	3	4	10	96	438	47.2	5.49	1.153	18	23	0.665	18	26.4	1.067	18	16.7	0.688	18	30.5	0.962	18	22.9	0.996	18	21.4	0.749	18	28	0.77	18	17	1.165	18	24.3
O13831	Tryptophan synthase OS=Schizosaccharomyces pombe GN=trp2 PE=2 SV=1 - [TRP_SCHPO]	43.5	0.0158	1	1	1	2	697	75.4	6.64	1.169	2	6.4	0.887	2	5.2	0.876	2	2.1	1.311	2	11.1	1.495	2	16.4	1.168	2	14.2	1.184	2	3.3	1.316	2	3.4	1.129	2	0.1
Q00646	Cell division control protein 2 OS=Emericella nidulans GN=nimX PE=2 SV=1 - [CDC2_EMENI]	100.22	0.13	2	4	4	6	323	36.8	7.28	0.94	6	34.9	1.252	6	39	1.46	6	13.2	2.026	6	32.9	1.425	6	32	1.582	6	28.6	0.835	6	18.5	1.043	6	15.7	1.239	6	4.5
Q96X45	Elongation factor 2 OS=Neurospora crassa GN=cot-3 PE=3 SV=3 - [EF2_NEUCR]	393.2	0.0972	11	5	9	66	844	93.2	6.68	1.33	48	19	0.826	49	22.7	0.95	49	17.1	0.746	49	16.4	0.963	49	20.9	0.923	49	13.6	1.078	48	28.8	1.053	48	18.3	0.966	49	13
Q6BRZ5	Histone H3.1/H3.2 OS=Debaryomyces hansenii GN=HHT1 PE=3 SV=3 - [H31_DEBHA]	101.9	0.3824	14	1	3	17	136	15.4	11.3	0.374	12	83.3	2.967	12	73.7	0.63	12	21.6	2.909	12	89.4	0.899	12	20.9	1.047	12	18.9	1.672	12	22.5	0.949	12	15	0.57	12	17.2
Q757N1	Histone H3 OS=Ashbya gossypii GN=HHT1 PE=3 SV=3 - [H3_ASHGO]	71.47	0.3824	9	1	3	7	136	15.3	11.43	0.241	1		2.836	1		0.709	1		2.851	1		1.017	1		1.087	1		0.966	1		0.634	1		0.667	1
Q96UF1	Glyceraldehyde-3-phosphate dehydrogenase 3 OS=Rhizomucor racemosus GN=GPD3 PE=3 SV=1 - [G3P3_RHIRA]	37.48	0.0324	1	1	1	1	339	36.3	6.54	0.645	1		1.147	1		1.583	1		0.451	1		0.398	1		0.729	1		0.468	1		0.4	1		0.869	1
P42943	T-complex protein 1 subunit eta OS=Saccharomyces cerevisiae GN=CCT7 PE=1 SV=1 - [TCPH_YEAST]	34.87	0.0218	2	1	1	2	550	59.7	5.55	1.352	2	1.3	0.716	2	4.5	0.948	2	9.5	0.868	2	4.2	1.226	2	0.2	0.877	2	5.5	1.021	2	15.4	1.341	2	11.1	1.333	2	4.2
P38674	Ketol-acid reductoisomerase, mitochondrial OS=Neurospora crassa GN=ilv-2 PE=3 SV=2 - [ILV5_NEUCR]	75.04	0.1095	2	3	3	4	402	44.6	8.41	1.45	4	88	0.653	4	30.3	0.897	4	27.8	0.957	4	9.3	1.616	4	34.6	1.633	4	27.7	0.935	4	27.2	0.792	4	23.9	0.855	4	21.2
O42700	Transaldolase OS=Schizosaccharomyces pombe GN=tal1 PE=1 SV=2 - [TAL1_SCHPO]	37.38	0.0559	1	1	1	8	322	35.2	5.86	1.551	4	13.4	0.796	4	14.9	1.146	4	4.8	0.797	4	6	1.031	4	12.8	0.946	4	2.7	1.144	4	1.9	1.339	4	18.9	1.204	4	25.8
Q04013	Mitochondrial DNA replication protein YHM2 OS=Saccharomyces cerevisiae GN=YHM2 PE=1 SV=1 - [YHM2_YEAST]	68.37	0.0669	1	1	1	3	314	34.2	9.88	1.024	3	0.4	0.867	3	0.5	0.831	3	5.3	0.854	3	15.3	1.172	3	9.1	1	3	14.8	1.072	3	6.2	0.912	3	1.5	0.892	3	13.2
Q01278	V-type proton ATPase subunit E OS=Neurospora crassa GN=vma-4 PE=2 SV=1 - [VATE_NEUCR]	60.09	0.0391	1	1	1	4	230	25.7	5.8	1.05	4	9.2	0.838	4	24.2	0.73	4	8	0.737	4	14.9	0.862	4	39.1	0.784	4	9	1.21	4	4.3	1.013	4	28.2	0.882	4	18.2
P35551	rRNA 2'-O-methyltransferase fibrillarin OS=Schizosaccharomyces pombe GN=fib1 PE=1 SV=1 - [FBRL_SCHPO]	47.73	0.0361	2	1	1	3	305	32	10.17	0.614	3	6.7	2.914	3	35.7	1.883	3	0.1	2.487	3	30.3	0.835	3	5	1.292	3	28.8	1.262	3	14.1	1.286	3	12.2	0.953	3	2.1
Q2UK72	Polyadenylate-binding protein, cytoplasmic and nuclear OS=Aspergillus oryzae GN=pab1 PE=3 SV=1 - [PABP_ASPOR]	283.07	0.1111	8	3	7	18	765	83	6.06	0.923	7	13.1	1.198	7	4.3	1.039	7	13.5	1.282	7	16.5	1.121	7	9.6	1.07	7	6.2	1.071	7	12.1	1.109	7	15.8	0.987	7	14.2
Q5B630	Polyadenylate-binding protein, cytoplasmic and nuclear OS=Emericella nidulans GN=pab1 PE=2 SV=2 - [PABP_EMENI]	257.59	0.1175	3	1	6	13	732	79.3	6.02	0.95	1		0.932	1		1.679	1		0.705	1		0.765	1		0.872	1		0.528	1		0.77	1		1.481	1
Q7S6N6	Polyadenylate-binding protein, cytoplasmic and nuclear OS=Neurospora crassa GN=pab-1 PE=3 SV=1 - [PABP_NEUCR]	79.19	0.0524	1	1	3	6	764	82.3	6.01	1.055	2	27.8	1.029	2	2.9	0.904	2	25.8	1.087	2	13.2	1.068	2	10.2	0.974	2	8.7	1.202	2	1.1	1.179	2	23.1	0.997	2	24.2
Q0U1G2	Polyadenylate-binding protein, cytoplasmic and nuclear OS=Phaeosphaeria nodorum GN=PAB1 PE=3 SV=3 - [PABP_PHANO]	113.57	0.047	7	1	3	7	744	81	6.06	0.757	1		1.044	1		0.954	1		0.943	1		0.914	1		0.962	1		0.829	1		0.744	1		0.911	1
Q9HGY7	Glyceraldehyde-3-phosphate dehydrogenase OS=Aspergillus oryzae GN=gpdA PE=2 SV=1 - [G3P_ASPOR]	190.51	0.1775	6	2	4	44	338	36.2	7.11	0.842	22	20.1	1.048	22	26.8	0.916	22	15.3	0.869	22	12.7	0.82	22	11.2	0.821	22	14.8	1.04	22	26	0.959	22	20.5	0.949	22	16.1
P40961	Prohibitin-1 OS=Saccharomyces cerevisiae GN=PHB1 PE=1 SV=2 - [PHB1_YEAST]	45.67	0.0732	1	2	2	4	287	31.4	8.25	1.333	4	31.8	0.848	4	23.9	0.858	4	1.7	1.088	4	12.3	1.181	4	9.3	1.132	4	6.2	1.268	4	5.8	1.144	4	4.5	0.889	4	1.3
Q4HVX7	Cytochrome c OS=Gibberella zeae GN=CYC1 PE=3 SV=1 - [CYC_GIBZE]	88.01	0.1376	2	2	2	5	109	12.1	9.28	0.893	5	17.3	0.627	5	11.5	0.586	5	26.5	0.874	5	11.9	1.564	5	8.2	1.061	5	10	0.784	5	16.3	0.774	5	13.9	0.948	5	10.3
P33299	26S protease regulatory subunit 7 homolog OS=Saccharomyces cerevisiae GN=RPT1 PE=1 SV=1 - [PRS7_YEAST]	169.12	0.1135	3	2	5	12	467	52	5.47	1.058	5	27.2	0.874	5	27.9	1.088	5	11.9	0.77	5	23	0.96	5	11.2	0.913	5	15.1	0.851	5	10.7	0.935	5	14.8	1.121	5	21.5
O60008	Heat shock protein 60, mitochondrial OS=Paracoccidioides brasiliensis (strain ATCC MYA-826 / Pb01) GN=HSP60 PE=1 SV=1 - [HSP60_PARBA]	284.68	0.1639	2	2	6	52	592	62.1	5.63	0.975	27	15.9	0.87	27	20.8	0.871	27	25	0.985	27	18	1.201	27	18.4	1.105	27	13.1	0.984	27	17.1	0.864	27	22.2	0.941	27	12.5
Q7RV75	40S ribosomal protein S22 OS=Neurospora crassa GN=rps-22 PE=3 SV=1 - [RS22_NEUCR]	20.73	0.1077	1	1	1	1	130	14.8	9.94	0.736	1		1.253	1		0.924	1		1.324	1		1.069	1		1.164	1		0.999	1		0.839	1		0.853	1
O94225	Homocitrate synthase, mitochondrial OS=Penicillium chrysogenum (strain ATCC 28089 / DSM 1075 / Wisconsin 54-1255) GN=lys1 PE=1 SV=1 - [HOSM_PENCW]	125.49	0.1055	1	3	3	5	474	52	5.81	0.763	5	36.2	1.635	5	53	1.213	5	37.2	1.684	5	40.9	1.009	5	17.7	1.353	5	13.2	1.093	5	29.1	1.034	5	7.1	1.101	5	36.9
Q99002	14-3-3 protein homolog OS=Trichoderma harzianum PE=2 SV=1 - [1433_TRIHA]	178.54	0.187	5	2	5	24	262	30	6.13	0.695	5	5.5	1.792	5	19.9	0.781	5	7.9	2.207	5	33	1.128	5	1.2	0.99	5	9.8	2.076	5	58.1	1.704	5	40.9	0.911	5	10.5
P42657	DNA damage checkpoint protein rad25 OS=Schizosaccharomyces pombe GN=rad25 PE=1 SV=1 - [RAD25_SCHPO]	125.85	0.1296	5	1	4	20	270	30.4	4.84	0.855	1		1.758	1		0.868	1		3.302	1		1.899	1		2.098	1		1.733	1		1.348	1		0.79	1
P32379	Proteasome component PUP2 OS=Saccharomyces cerevisiae GN=PUP2 PE=1 SV=2 - [PSA5_YEAST]	53.82	0.0462	1	1	1	7	260	28.6	4.73	1.107	7	26.2	0.912	7	12.9	0.902	7	22.7	0.857	7	17.6	0.871	7	26.2	0.984	7	17	1.166	7	15.1	1.027	7	15.7	0.874	7	17.3
Q9C3Y4	GTP-binding protein rhoA OS=Emericella nidulans GN=rhoA PE=3 SV=1 - [RHOA_EMENI]	348.42	0.6269	7	9	9	35	193	21.7	6.67	1.556	35	29.7	0.871	35	17.2	0.973	35	21.3	0.834	35	20.8	0.956	35	22.8	0.959	35	9.9	1.638	35	33.8	1.365	35	17	0.953	35	17.2
Q6BWA5	Inorganic pyrophosphatase OS=Debaryomyces hansenii GN=IPP1 PE=3 SV=1 - [IPYR_DEBHA]	122.68	0.1986	1	4	4	26	287	32.1	5.25	1.349	24	24.3	0.616	24	29.7	0.774	24	9.4	0.773	24	21.3	1.207	24	16	0.902	24	13.5	1.042	24	16.3	1.094	24	15.4	1.034	24	13
Q5B912	Inorganic pyrophosphatase OS=Emericella nidulans GN=ipp1 PE=1 SV=1 - [IPYR_EMENI]	182.74	0.1694	2	4	4	58	301	33.9	5.57	1.216	58	20.5	0.589	58	40.1	0.779	58	27.2	0.75	58	17.8	1.274	58	25.7	0.916	58	12.8	0.959	58	19	1.067	58	17.5	1.066	58	14.1
P15368	Fatty acid synthase subunit alpha OS=Penicillium patulum GN=FAS2 PE=3 SV=1 - [FAS2_PENPA]	319.52	0.0835	1	11	11	32	1857	204.3	6.1	0.982	31	15.9	0.748	31	35.9	0.815	31	14.3	0.826	31	29.7	1.134	31	25.9	0.785	31	14.8	0.928	31	33.4	1.063	31	24.9	1.136	31	18.5
Q9URT8	60S ribosomal protein L34-B OS=Schizosaccharomyces pombe GN=rpl34b PE=1 SV=1 - [RL34B_SCHPO]	33.86	0.0721	4	1	1	7	111	12.8	11.37	0.382	7	34.6	1.755	7	22.3	1.133	7	6.7	1.839	7	38.5	1.04	7	3	0.968	7	13.9	0.705	7	4.5	0.825	7	7.8	1.233	7	13.8
Q7RVI1	40S ribosomal protein S5 OS=Neurospora crassa GN=rps-5 PE=3 SV=2 - [RS5_NEUCR]	59.31	0.0939	1	2	2	9	213	23.7	9.22	1.309	9	29.7	0.697	9	36.7	0.915	9	18.9	0.958	9	8.1	1.422	9	21.2	1.074	9	16.7	1.044	9	25.2	1.197	9	29.5	1.164	9	8.6
Q12428	Probable 2-methylcitrate dehydratase OS=Saccharomyces cerevisiae GN=PDH1 PE=1 SV=1 - [PRPD_YEAST]	84.3	0.0349	1	2	2	4	516	57.6	9.07	1.779	4	33.4	0.532	4	58.5	0.658	4	40.7	0.692	4	10.8	1.067	4	23.5	1.062	4	20.4	1.634	4	30.9	1.04	4	4.1	0.628	4	27.8
P53319	6-phosphogluconate dehydrogenase, decarboxylating 2 OS=Saccharomyces cerevisiae GN=GND2 PE=1 SV=1 - [6PGD2_YEAST]	201.33	0.0996	2	4	4	28	492	53.9	7.3	1.968	28	45.7	0.517	28	36.4	0.688	28	35.4	0.755	28	22.1	1.299	28	35.5	0.892	28	20.5	1.532	28	49.8	1.436	28	47.5	1.049	28	29.9
P25997	Elongation factor 3 OS=Candida albicans GN=TEF3 PE=1 SV=1 - [EF3_CANAL]	40.66	0.0305	2	1	2	3	1049	116.8	5.73	1.022	2	13.9	0.948	2	24.8	1.056	2	29.1	1.231	2	1.2	1.313	2	26	1.119	2	5.8	0.919	2	18	1.126	2	9.2	1.245	2	8.7
O94489	Elongation factor 3 OS=Schizosaccharomyces pombe GN=tef3 PE=1 SV=1 - [EF3_SCHPO]	58.13	0.0229	1	1	2	2	1047	115.7	6.49	0.878	1		1.132	1		0.564	1		4.051	1		3.619	1		1.778	1		1.766	1		2.005	1		1.153	1
P83783	Adenosylhomocysteinase OS=Candida albicans GN=SAH1 PE=1 SV=2 - [SAHH_CANAL]	93.69	0.0667	2	2	2	10	450	49	5.59	1.693	10	11.7	0.87	10	17.8	1.165	10	56.9	0.596	10	52.5	0.783	10	37.2	0.755	10	27.8	1.164	10	63.2	1.324	10	33.8	1.154	10	26.1
Q4WEB4	ATP-dependent RNA helicase fal1 OS=Aspergillus fumigatus GN=fal1 PE=3 SV=2 - [FAL1_ASPFU]	140.41	0.1432	29	4	5	11	398	45.3	6.28	0.851	8	26.8	1.277	8	12.9	1.017	8	18.9	1.125	8	15.4	1.251	8	12.6	1.099	8	12.3	0.919	8	10.1	0.874	8	16.1	1.078	8	11.7
P34727	ADP-ribosylation factor OS=Ajellomyces capsulata GN=ARF PE=1 SV=3 - [ARF_AJECA]	332.95	0.4754	6	7	7	44	183	20.9	6.05	1.654	43	43.1	1.229	43	22.3	1.176	43	16.9	0.941	43	19.6	0.789	43	19.7	0.976	43	17.9	1.712	43	46.2	1.487	43	57.8	0.962	43	20.9
O94313	Carbamoyl-phosphate synthase arginine-specific large chain OS=Schizosaccharomyces pombe GN=arg4 PE=2 SV=1 - [CARB_SCHPO]	87.96	0.0397	4	1	5	6	1160	127.4	6.52	1.028	1		1.348	1		1.022	1		1.36	1		1.02	1		1.273	1		1.356	1		1.1	1		0.824	1
A1D3M8	Adenylate kinase 1 OS=Neosartorya fischeri (strain ATCC 1020 / DSM 3700 / FGSC A1164 / NRRL 181) GN=adk1 PE=3 SV=1 - [KAD1_NEOFI]	100.15	0.0934	8	1	2	6	257	28.7	8.21	0.946	2	6.7	0.815	2	0.2	0.726	2	12.1	1.053	2	15.6	1.306	2	15.4	0.991	2	9.2	1.063	2	19.1	1.007	2	13.1	0.962	2	5.9
Q9C2L8	Probable Ras-related protein Rab7 OS=Neurospora crassa GN=17E5.300 PE=3 SV=1 - [RAB7_NEUCR]	136.68	0.1756	1	3	3	9	205	23.1	5.02	1.157	9	7.7	1.153	9	13.6	1.317	9	17.3	0.822	9	9.1	0.667	9	12.6	0.863	9	14.7	0.979	9	26	0.98	9	13.2	1.049	9	16.3
Q04062	26S proteasome regulatory subunit RPN9 OS=Saccharomyces cerevisiae GN=RPN9 PE=1 SV=1 - [RPN9_YEAST]	44.75	0.0204	2	1	1	2	393	45.8	5.78	1.097	2	14.8	1.488	2	5.8	1.105	2	2.9	1.088	2	15.1	0.74	2	9.3	0.814	2	4.7	1.477	2	23.8	1.47	2	35.6	1.01	2	11.1
P05694	5-methyltetrahydropteroyltriglutamate--homocysteine methyltransferase OS=Saccharomyces cerevisiae GN=MET6 PE=1 SV=4 - [METE_YEAST]	58.8	0.0274	1	2	2	8	767	85.8	6.47	1.365	8	28.9	0.8	8	15.2	1.176	8	11.5	0.593	8	17.7	0.734	8	13.5	1.023	8	10.7	1.039	8	7.5	0.822	8	18.8	0.933	8	22.8
P27770	40S ribosomal protein S17 OS=Neurospora crassa GN=rps-17 PE=3 SV=1 - [RS17_NEUCR]	147.91	0.2123	5	4	4	22	146	16.9	9.83	0.853	22	14.1	0.968	22	18.1	0.876	22	16.6	1.148	22	13.9	1.241	22	16.4	1.004	22	7	0.924	22	19.1	1.005	22	9.2	1.044	22	8.4
P21242	Proteasome component C1 OS=Saccharomyces cerevisiae GN=PRE10 PE=1 SV=2 - [PSA3_YEAST]	34.37	0.0313	1	1	1	1	288	31.5	5.19	1.156	1		1.179	1		0.737	1		1.143	1		0.98	1		0.884	1		1.852	1		1.498	1		0.821	1
P31411	V-type proton ATPase subunit B OS=Schizosaccharomyces pombe GN=vma2 PE=1 SV=2 - [VATB_SCHPO]	138.37	0.1014	4	2	3	18	503	55.8	5.34	0.959	13	17.2	0.981	13	18.3	0.822	13	11.6	0.618	13	13	0.638	13	18.4	0.689	13	10.2	1.134	13	21.6	0.822	13	20.7	0.763	13	12.5
P00447	Superoxide dismutase [Mn], mitochondrial OS=Saccharomyces cerevisiae GN=SOD2 PE=1 SV=1 - [SODM_YEAST]	141.81	0.1202	1	2	2	9	233	25.8	8.48	0.884	9	5.9	0.796	9	18.7	1.11	9	9.4	0.84	9	9	1.106	9	10.9	0.887	9	12.5	0.673	9	19.1	0.913	9	19.6	1.443	9	17.5
Q5B2V8	Adenylate kinase 1 OS=Emericella nidulans GN=adk1 PE=3 SV=1 - [KAD1_EMENI]	103.3	0.0849	7	1	2	5	259	28.6	8.57	0.855	1		0.836	1		0.967	1		0.751	1		0.909	1		0.945	1		0.74	1		0.68	1		0.934	1
P40303	Proteasome component PRE6 OS=Saccharomyces cerevisiae GN=PRE6 PE=1 SV=1 - [PSA7_YEAST]	48.54	0.0433	1	1	1	7	254	28.4	7.36	1.057	7	24.5	0.947	7	11.4	0.824	7	18.6	0.962	7	16.7	0.985	7	17.4	0.985	7	12.1	1.109	7	8.8	0.996	7	16.8	0.884	7	13
Q6FL17	ATP-dependent RNA helicase SUB2 OS=Candida glabrata GN=SUB2 PE=3 SV=1 - [SUB2_CANGA]	79.25	0.0547	5	1	2	11	439	50	5.39	0.997	5	20.8	1.219	5	12.4	0.993	5	18.9	1.042	5	14.6	0.986	5	15.4	1.053	5	4.7	0.976	5	1	0.995	5	22.3	0.986	5	8.4
A5DDN0	ATP-dependent RNA helicase SUB2 OS=Pichia guilliermondii GN=SUB2 PE=3 SV=3 - [SUB2_PICGU]	62.08	0.0486	8	1	2	7	432	48.6	5.5	1.091	1		1.104	1		1.204	1		1.297	1		1.188	1		1.367	1		1.001	1		1.037	1		1.052	1
Q5BGB9	Small COPII coat GTPase sar1 OS=Emericella nidulans GN=sar1 PE=3 SV=1 - [SAR1_EMENI]	196.57	0.2593	26	5	5	11	189	21.4	6.42	1.253	9	44.3	1.004	9	7.6	1.182	9	19.2	0.974	9	14.2	0.894	9	14	1.064	9	16.1	1.143	9	35	1.05	9	14.4	1.15	9	13.4
O00098	Citrate synthase, mitochondrial OS=Emericella nidulans GN=citA PE=2 SV=3 - [CISY_EMENI]	139.25	0.1097	3	2	5	20	474	52.2	8.59	1.117	2	0.6	0.876	2	0.5	0.881	2	4.6	1.041	2	1.4	1.203	2	1.9	0.873	2	5.9	1.111	2	4.8	1.335	2	8	1.221	2	3.2
P41836	26S protease regulatory subunit 8 homolog OS=Schizosaccharomyces pombe GN=let1 PE=2 SV=1 - [PRS8_SCHPO]	98.84	0.1067	3	1	3	3	403	45	8.28	1.158	1		0.995	1		1.107	1		0.895	1		0.91	1		0.936	1		1.041	1		1.109	1		1.083	1
Q9P7Q4	Vesicular-fusion protein sec18 OS=Schizosaccharomyces pombe GN=sec18 PE=1 SV=1 - [SEC18_SCHPO]	52.68	0.0278	3	1	2	3	792	87.5	6.65	1.019	2	12.6	1.431	2	1.1	1.011	2	6.7	1.41	2	1.5	0.996	2	2.6	1.186	2	4.9	1.445	2	20.5	1.214	2	6.2	0.853	2	14.2
P16928	Acetyl-coenzyme A synthetase OS=Emericella nidulans GN=facA PE=2 SV=2 - [ACSA_EMENI]	258.81	0.1224	2	1	8	34	670	74.2	6.47	2.64	1		0.421	1		0.648	1		0.109	1		0.26	1		0.245	1		1.717	1		1.17	1		0.692	1
P36333	Acetyl-coenzyme A synthetase OS=Penicillium chrysogenum GN=facA PE=3 SV=1 - [ACSA_PENCH]	454.05	0.1674	2	3	10	56	669	74.2	6.28	1.455	23	30.8	0.663	23	33.9	1.291	23	15.7	0.429	23	66.7	0.636	23	17.7	0.826	23	20.5	0.8	23	28.4	0.795	23	19.6	0.977	23	18.3
P53549	26S protease subunit RPT4 OS=Saccharomyces cerevisiae GN=RPT4 PE=1 SV=4 - [PRS10_YEAST]	58.42	0.0618	5	1	2	8	437	49.4	5.73	1.273	4	10.5	0.774	4	4.9	1.238	4	11.4	0.767	4	13.4	1.003	4	5.9	1.16	4	11.1	0.794	4	13.6	0.888	4	2.9	1.137	4	10.7
O42931	26S protease regulatory subunit 7 homolog OS=Schizosaccharomyces pombe GN=rpt1 PE=1 SV=2 - [PRS7_SCHPO]	116.54	0.0959	1	1	3	7	438	48.9	5.36	1.221	1		0.941	1		0.741	1		0.93	1		0.999	1		0.968	1		1.551	1		1.175	1		0.769	1
O74196	Ubiquitin-conjugating enzyme E2-16 kDa OS=Colletotrichum gloeosporioides GN=UBC1 PE=2 SV=1 - [UBC1_COLGL]	32.82	0.0748	6	1	1	1	147	16.5	6.92	0.806	1		1.035	1		0.828	1		2.045	1		1.997	1		1.405	1		1.008	1		1.175	1		1.183	1
Q12663	Adenosylhomocysteinase (Fragment) OS=Pneumocystis carinii GN=SAHH PE=2 SV=1 - [SAHH_PNECA]	33.8	0.0182	1	1	1	3	440	48.7	6.6	1.442	3	4	0.879	3	6.6	0.865	3	0.2	0.762	3	0.8	0.877	3	7.4	0.909	3	3.3	1.316	3	9.3	1.244	3	31.9	0.902	3	15.1
P17610	GTP-binding protein ypt3 OS=Schizosaccharomyces pombe GN=ypt3 PE=1 SV=1 - [YPT3_SCHPO]	29	0.0514	3	1	1	2	214	23.8	5.31	0.396	2	376.8	3.436	2	504	1.095	2	43.2	2.969	2	441.6	0.874	2	7.1	0.928	2	28.2	1.245	2	25.8	1.271	2	19	1.037	2	6.6
P79089	Isocitrate dehydrogenase [NADP], mitochondrial OS=Aspergillus niger GN=icdA PE=2 SV=1 - [IDHP_ASPNG]	370.83	0.1586	6	9	9	36	498	55.5	8.38	1.094	36	22.6	0.965	36	15	0.937	36	13.3	0.823	36	12.7	0.85	36	14.6	0.787	36	11.7	1.179	36	18.1	1.165	36	18.4	1.053	36	9.9
P51044	Citrate synthase, mitochondrial OS=Aspergillus niger GN=cit-1 PE=2 SV=1 - [CISY_ASPNG]	154.7	0.0989	1	1	4	26	475	52.1	8.22	0.893	8	18.7	0.855	8	17.7	0.844	8	22.3	1.016	8	18.1	1.132	8	20.7	0.882	8	6.9	0.85	8	32	0.969	8	18.6	1.148	8	4.6
O94083	Eukaryotic translation initiation factor 5A OS=Candida albicans GN=ANB1 PE=3 SV=1 - [IF5A_CANAL]	101.94	0.1338	3	3	3	22	157	17	4.96	0.555	22	42.5	1.484	22	21.8	1.202	22	13.9	2.031	22	69.3	1.081	22	24.3	1.153	22	22.2	0.73	22	16.2	0.741	22	24.2	1.038	22	17
P09322	Histone H4 OS=Schizosaccharomyces pombe GN=hhf1 PE=1 SV=2 - [H4_SCHPO]	76.46	0.3301	2	1	3	11	103	11.4	11.36	1.671	1		0.581	1		0.742	1		0.711	1		1.239	1		1.219	1		1.308	1		0.977	1		0.759	1
A6SFW7	ATP-dependent RNA helicase dbp2 OS=Botryotinia fuckeliana (strain B05.10) GN=dbp2 PE=3 SV=2 - [DBP2_BOTFB]	162.34	0.107	15	2	5	9	514	55.7	9.01	0.576	4	8.1	1.357	4	39.2	0.714	4	25.1	3.884	4	35	2.829	4	29.7	1.917	4	11.5	1.225	4	9.5	1.239	4	3.6	1.029	4	3.3
Q5B0J9	ATP-dependent RNA helicase dbp2 OS=Emericella nidulans GN=dbp2 PE=3 SV=1 - [DBP2_EMENI]	116.62	0.0782	10	1	4	6	563	60.9	9.23	1.561	1		0.611	1		0.429	1		2.663	1		4.409	1		1.537	1		2.226	1		2.711	1		1.237	1
A1DGZ7	ATP-dependent RNA helicase dbp2 OS=Neosartorya fischeri (strain ATCC 1020 / DSM 3700 / FGSC A1164 / NRRL 181) GN=dbp2 PE=3 SV=1 - [DBP2_NEOFI]	151.38	0.1248	12	2	5	8	545	60	9.23	0.621	3	4.1	1.114	3	82	0.843	3	16.2	2.179	3	6.2	1.507	3	32.1	1.575	3	3.2	1.116	3	10.2	1.097	3	16.7	0.932	3	21
A1CXK7	ATP-dependent RNA helicase ded1 OS=Neosartorya fischeri (strain ATCC 1020 / DSM 3700 / FGSC A1164 / NRRL 181) GN=ded1 PE=3 SV=1 - [DED1_NEOFI]	195.25	0.1775	43	2	8	12	676	72.1	8.84	0.657	1		1.269	1		0.918	1		1.702	1		1.356	1		1.203	1		0.91	1		0.932	1		1.041	1
P11593	V-type proton ATPase subunit B OS=Neurospora crassa GN=vma-2 PE=3 SV=1 - [VATB_NEUCR]	166.75	0.0975	1	2	3	18	513	56.8	6.15	1.082	14	12.3	0.908	14	14.1	0.897	14	18.2	0.61	14	14.2	0.672	14	22.9	0.741	14	11.3	1.119	14	15.8	0.875	14	12.2	0.781	14	14.5
Q2U7A3	Actin OS=Aspergillus oryzae GN=act1 PE=3 SV=1 - [ACT_ASPOR]	214.07	0.2	2	1	5	18	375	41.7	5.76	1.035	3	12.9	1.056	3	3.3	1.24	3	24.3	1.092	3	18.7	1.008	3	5.4	1.054	3	12.3	0.882	3	11.5	1.116	3	0.5	1.138	3	19.8
P32381	Actin-related protein 2 OS=Saccharomyces cerevisiae GN=ARP2 PE=1 SV=1 - [ARP2_YEAST]	95.02	0.0742	1	2	2	11	391	44	5.78	1.022	11	25	1.032	11	8.9	0.907	11	9.7	0.948	11	29.3	0.821	11	21.8	0.821	11	14.8	1.132	11	20.9	0.978	11	15.7	0.921	11	19.8
Q8X077	Probable proteasome subunit alpha type-2 OS=Neurospora crassa GN=B14D6.510 PE=3 SV=1 - [PSA2_NEUCR]	94.16	0.1365	1	1	2	7	249	27	5.99	1.057	1		1.514	1		1.023	1		1.459	1		0.975	1		1.054	1		1.567	1		1.466	1		0.951	1
P31540	Heat shock protein hsp98 OS=Neurospora crassa GN=hsp98 PE=1 SV=2 - [HSP98_NEUCR]	55.36	0.0356	1	2	2	6	927	103.1	6.02	0.703	6	21.9	1.682	6	61.4	1.345	6	8.6	2.169	6	75.9	1.19	6	22.9	1.271	6	16.2	1.041	6	24.5	1.27	6	18.3	1.239	6	14.7
Q09188	ADP,ATP carrier protein OS=Schizosaccharomyces pombe GN=anc1 PE=2 SV=1 - [ADT_SCHPO]	63.53	0.1242	1	1	2	3	322	35	9.96	0.457	2	16.4	0.987	2	17	1.044	2	24.5	0.565	2	19.2	0.578	2	37.1	1.122	2	94.6	0.432	2	23.8	0.23	2	47	0.541	2	76.9
Q01939	26S protease regulatory subunit 8 homolog OS=Saccharomyces cerevisiae GN=RPT6 PE=1 SV=4 - [PRS8_YEAST]	77.06	0.0938	5	2	3	7	405	45.2	9.01	1.151	3	5.3	0.81	3	3.2	1.105	3	6	0.733	3	1.5	0.925	3	1.7	1.103	3	15.3	0.857	3	22.8	0.871	3	23.2	1.035	3	0.4
P37898	Alanine/arginine aminopeptidase OS=Saccharomyces cerevisiae GN=AAP1 PE=1 SV=2 - [AAP1_YEAST]	31.07	0.0129	2	1	1	3	856	97.6	5.26	1.183	3	8.6	0.768	3	2.1	0.926	3	8	0.414	3	3.6	0.553	3	27.8	0.749	3	2.3	1.022	3	2.7	0.787	3	12.4	0.782	3	9.6
Q8NKF4	60S ribosomal protein L3 OS=Aspergillus fumigatus GN=rpl3 PE=1 SV=2 - [RL3_ASPFU]	67.06	0.0791	7	2	2	3	392	44.4	10.18	0.781	3	55.1	0.835	3	8.8	0.661	3	29.8	1.448	3	119.4	1.578	3	15.7	1.243	3	5.6	1.201	3	26.2	0.956	3	7.2	0.813	3	8
P25451	Proteasome component PUP3 OS=Saccharomyces cerevisiae GN=PUP3 PE=1 SV=1 - [PSB3_YEAST]	32.38	0.0488	1	1	1	2	205	22.6	5.15	1.463	2	109.3	1.072	2	2.6	0.862	2	48.9	1.086	2	36.1	1.024	2	33.3	1.108	2	6.9	1.821	2	237.3	1.436	2	170.5	0.801	2	21.1
Q92203	Adenylyl-sulfate kinase OS=Emericella nidulans GN=sD PE=3 SV=2 - [KAPS_EMENI]	26.8	0.0437	1	1	1	2	206	23	7.15	1.348	2	71	0.566	2	84.8	1.035	2	10.4	0.81	2	14.2	1.447	2	65.2	0.879	2	0.1	0.738	2	0.6	1.244	2	52.9	1.713	2	52.1
P43612	SIT4-associating protein SAP155 OS=Saccharomyces cerevisiae GN=SAP155 PE=1 SV=3 - [SA155_YEAST]	23.55	0.009	1	1	1	1	1002	114.9	4.72	0.546	1		1.575	1		0.972	1		2.01	1		1.29	1		1.264	1		0.886	1		0.871	1		0.998	1
Q2UKG6	Eukaryotic translation initiation factor 3 subunit A OS=Aspergillus oryzae GN=tif32 PE=3 SV=1 - [EIF3A_ASPOR]	47.44	0.0279	4	1	2	2	1038	118.3	9.44	0.81	1		1.53	1		1.047	1		1.356	1		0.896	1		1.083	1		1.184	1		1.016	1		0.871	1
P87252	Woronin body major protein OS=Neurospora crassa GN=hex-1 PE=1 SV=1 - [HEX1_NEUCR]	32.49	0.0909	1	1	1	15	176	19.1	6.95	1.103	8	19.6	0.837	8	20.3	1.005	8	5.7	0.702	8	16.4	0.814	8	12.2	0.875	8	15.5	0.884	8	24.9	0.817	8	22.4	0.925	8	19.9
Q86ZF1	Isocitrate lyase OS=Leptosphaeria maculans GN=ICL1 PE=3 SV=1 - [ACEA_LEPMC]	29.37	0.0261	1	1	1	3	537	60.1	6.77	0.963	3	13.3	0.692	3	17.7	1.343	3	32.1	0.392	3	151.2	0.613	3	7.5	0.748	3	0.8	0.572	3	5.9	0.552	3	19.6	1.118	3	9.1
A2R180	Actin cytoskeleton-regulatory complex protein pan1 OS=Aspergillus niger (strain CBS 513.88 / FGSC A1513) GN=pan1 PE=3 SV=1 - [PAN1_ASPNC]	44.91	0.0139	18	2	2	3	1434	154.8	5.68	0.986	3	12.7	1.131	3	6.5	1.231	3	6	0.99	3	1.4	0.893	3	17.2	0.956	3	0.4	0.947	3	25.6	1.147	3	19.8	1.205	3	2.9
Q09FM9	Histone H2A.Z OS=Monascus anka GN=HTZ1 PE=3 SV=1 - [H2AZ_MONAN]	29.24	0.0735	14	1	1	1	136	14.6	10.37	1.033	1		3.083	1		1.788	1		1.625	1		0.533	1		1.617	1		1.782	1		1.04	1		0.593	1
Q0CBD2	Histone H2A OS=Aspergillus terreus (strain NIH 2624 / FGSC A1156) GN=hta1 PE=3 SV=1 - [H2A_ASPTN]	105.64	0.2443	16	2	2	22	131	13.9	10.55	0.862	21	17.1	1.169	22	15.5	1.655	22	32.4	0.831	22	15.1	0.768	22	12.4	1.15	22	27.7	0.641	21	21.4	0.649	21	23	1.017	22	17.4
A2QLK4	1,3-beta-glucan synthase component FKS1 OS=Aspergillus niger (strain CBS 513.88 / FGSC A1513) GN=fksA PE=3 SV=1 - [FKS1_ASPNC]	36.7	0.0069	1	1	1	2	1897	216.8	7.81	0.94	2	18.9	1.007	2	12.6	0.855	2	0.8	1.349	2	7.8	1.355	2	20.5	1.028	2	26.1	1.107	2	5.4	1.237	2	0.8	1.134	2	4.5
O94550	Prohibitin-2 OS=Schizosaccharomyces pombe GN=phb2 PE=2 SV=1 - [PHB2_SCHPO]	97.11	0.0932	1	2	3	8	279	31.1	9.82	0.887	7	25.2	1.142	7	23.7	0.88	7	17.2	1.19	7	26.9	1.139	7	11.6	1.151	7	8.3	1.207	7	2.3	1.013	7	26.3	0.846	7	13.8
P50085	Prohibitin-2 OS=Saccharomyces cerevisiae GN=PHB2 PE=1 SV=2 - [PHB2_YEAST]	58.14	0.0677	1	1	2	2	310	34.4	9.92	0.981	1		1.185	1		0.881	1		1.523	1		1.3	1		1.336	1		1.32	1		1.12	1		0.862	1
Q9Y8H7	Spermidine synthase OS=Neurospora crassa GN=spe-3 PE=3 SV=1 - [SPEE_NEUCR]	68.6	0.0481	3	2	2	14	291	33.1	5.86	1.184	14	14.7	0.741	14	26.4	0.864	14	14.7	0.705	14	18.6	1.008	14	24.9	0.833	14	6	0.962	14	8.9	1.005	14	8.3	1.069	14	10
P32793	Protein YSC84 OS=Saccharomyces cerevisiae GN=YSC84 PE=1 SV=2 - [YSC84_YEAST]	25.67	0.0192	1	1	1	2	468	50.9	8.03	1.839	2	116.1	0.901	2	5.7	0.868	2	13.9	1.449	2	75.9	1.627	2	68.2	2.067	2	127.7	1.911	2	158.2	1.292	2	67.8	0.687	2	53.8
O13972	Probable serine hydroxymethyltransferase, cytosolic OS=Schizosaccharomyces pombe GN=SPAC24C9.12c PE=2 SV=1 - [GLYD_SCHPO]	21.06	0.0236	3	1	1	4	467	51.8	7.81	1.297	4	7	0.999	4	7.4	1.237	4	4.5	0.851	4	8.3	0.866	4	1.7	1.105	4	9.6	1.033	4	15.7	0.979	4	15.2	0.96	4	3
Q9URS1	NADP-specific glutamate dehydrogenase OS=Penicillium chrysogenum GN=GDH PE=3 SV=1 - [DHE4_PENCH]	450.66	0.2646	13	10	10	34	461	49.8	6.35	1.642	34	46.1	0.821	34	24.7	1.019	34	16.3	0.935	34	21.1	1.181	34	19	1.189	34	16	1.325	34	24.2	1.327	34	23.1	1.023	34	14.2
O74445	Probable 26S protease subunit rpt4 OS=Schizosaccharomyces pombe GN=rpt4 PE=2 SV=2 - [PRS10_SCHPO]	101.25	0.0928	5	2	3	10	388	43.6	6.1	1.162	6	13.3	0.796	6	7.8	1.047	6	34.1	0.919	6	22.6	1.109	6	29.4	1.154	6	17.6	0.987	6	13.5	0.977	6	9.1	1.06	6	9.7
P78578	26S protease regulatory subunit 6B homolog OS=Aspergillus niger GN=tbpA PE=3 SV=1 - [PRS6B_ASPNG]	266.05	0.1797	5	4	5	30	423	47.2	5.36	1.076	26	23.7	0.926	26	28	1.271	26	13.1	0.879	26	18.4	1.067	26	23	1.207	26	29	0.81	26	36.5	0.82	26	39	1.051	26	10.8
Q8SW28	14-3-3 protein homolog OS=Encephalitozoon cuniculi GN=ECU03_1010 PE=1 SV=1 - [1433_ENCCU]	43.1	0.1163	1	1	2	6	258	29.6	5.21	0.81	1		2.084	1		1.249	1		1.421	1		0.689	1		0.697	1		1.352	1		1.654	1		1.242	1
P04650	60S ribosomal protein L39 OS=Saccharomyces cerevisiae GN=RPL39 PE=1 SV=3 - [RL39_YEAST]	29.69	0.1961	4	1	1	2	51	6.3	12.56
A1CMQ7	ATP-dependent RNA helicase sub2 OS=Aspergillus clavatus GN=sub2 PE=3 SV=1 - [SUB2_ASPCL]	332.48	0.2336	16	2	7	23	441	49.6	5.82	0.877	6	35.1	1.34	6	10.9	1.141	6	17.7	1.159	6	21.2	0.941	6	5.2	1.216	6	12.1	1.057	6	21	0.91	6	15.9	0.87	6	7.8
A2R0B5	ATP-dependent RNA helicase sub2 OS=Aspergillus niger (strain CBS 513.88 / FGSC A1513) GN=sub2 PE=3 SV=1 - [SUB2_ASPNC]	225	0.225	12	1	6	17	440	49.5	5.72	0.977	1		0.783	1		0.77	1		0.836	1		1.079	1		1.106	1		0.995	1		0.74	1		0.756	1
Q9HGI6	Eukaryotic peptide chain release factor GTP-binding subunit OS=Debaryomyces hansenii GN=SUP35 PE=3 SV=4 - [ERF3_DEBHA]	10.05	0.0143	3	1	1	1	701	77.2	7.44	0.876	1		1.101	1		1.093	1		1.353	1		1.242	1		1.122	1		0.884	1		1.059	1		1.217	1
Q9TEM3	2-methylcitrate synthase, mitochondrial OS=Emericella nidulans GN=mcsA PE=1 SV=1 - [PRPC_EMENI]	94.62	0.0609	1	2	2	17	460	50.5	8.91	1.018	17	15.4	0.943	17	15.5	1.014	17	7.6	0.562	17	21.8	0.62	17	15.1	0.795	17	16.2	0.983	17	19.5	0.772	17	18.4	0.777	17	14.8
Q00216	Protein disulfide-isomerase tigA OS=Aspergillus niger GN=tigA PE=2 SV=1 - [TIGA_ASPNG]	57.99	0.078	2	2	2	3	359	38.6	5.68	1.006	3	17.8	1.009	3	0.7	0.885	3	14.8	0.997	3	11.9	0.98	3	2.9	1.116	3	14.3	1.253	3	13.1	0.991	3	0.1	0.734	3	26
Q7RVN0	60S ribosomal protein L11 OS=Neurospora crassa GN=rpl-11 PE=3 SV=2 - [RL11_NEUCR]	73.63	0.2011	1	2	2	21	174	20.1	10.2	0.934	21	16.1	0.936	21	25.9	0.991	21	18	1.066	21	13.3	1.16	21	27.7	1.024	21	9.8	0.868	21	17.9	0.985	21	7.9	1.202	21	16.4
P78586	Protein ARG5,6, mitochondrial OS=Candida albicans GN=ARG5,6 PE=3 SV=1 - [ARG56_CANAL]	53.58	0.0152	2	1	1	4	857	95	7.18	1.009	4	36.3	1.556	4	7.2	1.412	4	36.5	1.305	4	9.9	0.813	4	7.2	1.279	4	29.5	0.937	4	10	0.874	4	13.2	0.887	4	10.9
Q4WUR1	Serine/threonine-protein phosphatase 2B catalytic subunit OS=Aspergillus fumigatus GN=cnaA PE=3 SV=2 - [PP2B_ASPFU]	85.53	0.103	1	3	3	3	534	61.1	5.77	1.051	3	7.6	1.05	3	19.8	0.813	3	14.6	1.008	3	0.7	0.976	3	25.7	1.046	3	12.9	1.221	3	4.3	0.931	3	5.7	0.774	3	4.4
P19115	40S ribosomal protein S14 OS=Neurospora crassa GN=rps-14 PE=3 SV=2 - [RS14_NEUCR]	142.76	0.2267	2	3	3	25	150	16	10.83	0.853	23	14.5	0.938	23	22.2	1.204	23	21.5	0.966	23	23	1.038	23	24.6	1.085	23	19.2	0.611	23	36.1	0.708	23	14.7	1.147	23	20.1
A1DHK2	Protein transport protein sec31 OS=Neosartorya fischeri (strain ATCC 1020 / DSM 3700 / FGSC A1164 / NRRL 181) GN=sec31 PE=3 SV=1 - [SEC31_NEOFI]	103.74	0.0253	6	2	2	6	1263	136.2	6.49	1.041	6	6.2	1.111	6	5.6	1.117	6	48.8	0.963	6	11.2	0.883	6	9.1	1.064	6	16.7	0.724	6	32.4	0.771	6	23.8	0.969	6	27.7
O13302	Isocitrate dehydrogenase [NAD] subunit 1, mitochondrial OS=Ajellomyces capsulata GN=IDH1 PE=2 SV=1 - [IDH1_AJECA]	34.37	0.0258	1	1	1	2	388	42.2	8.56	1.818	2	89.4	0.95	2	8.9	0.993	2	10.6	1.032	2	7.8	1.099	2	16.8	0.996	2	10.5	1.742	2	86.8	1.887	2	93.6	1.1	2	4.4
P34229	Fatty acid synthase subunit beta OS=Yarrowia lipolytica GN=FAS1 PE=3 SV=2 - [FAS1_YARLI]	69.02	0.0101	1	1	1	2	2086	231.2	5.67	1.046	2	14.3	0.697	2	3.5	0.907	2	18.4	0.816	2	17.7	1.184	2	21.3	0.936	2	5.5	0.804	2	29.6	0.914	2	26.8	1.154	2	2.7
Q4WY53	Phosphoglucomutase OS=Aspergillus fumigatus GN=pgmA PE=3 SV=1 - [PGM_ASPFU]	73.49	0.0739	4	1	3	4	555	60.5	6.76	0.969	1		0.855	1		1.232	1		0.678	1		0.802	1		0.875	1		0.673	1		0.752	1		1.136	1
Q9P931	Phosphoglucomutase OS=Emericella nidulans GN=pgmB PE=3 SV=2 - [PGM_EMENI]	220.09	0.1529	5	5	7	16	556	60.6	6.11	1.347	9	13.1	0.546	9	30.2	1.08	9	11.1	0.413	9	25.4	0.789	9	35.3	0.722	9	12.4	0.793	9	43	0.774	9	31	1.121	9	23.5
O94517	Probable proteasome subunit alpha type-6 OS=Schizosaccharomyces pombe GN=SPBC646.16 PE=2 SV=1 - [PSA6_SCHPO]	30.03	0.0369	2	1	1	3	244	26.5	7.21	1.412	2	3.6	0.871	2	2.2	0.741	2	4.4	1.024	2	9.3	1.189	2	11.5	0.959	2	8.4	1.662	2	3	1.512	2	21.5	0.923	2	24.6
O14018	Seryl-tRNA synthetase, cytoplasmic OS=Schizosaccharomyces pombe GN=SPAC29A4.15 PE=2 SV=1 - [SYSC_SCHPO]	71.03	0.0489	1	2	2	2	450	51.6	6.34	1.614	2	31.9	0.758	2	49.6	0.843	2	4	0.746	2	51.6	0.996	2	1.7	1.076	2	18.4	1.451	2	20	1.121	2	0.7	0.784	2	20.7
B0XRV0	Dipeptidyl-peptidase 5 OS=Aspergillus fumigatus (strain CEA10 / CBS 144.89 / FGSC A1163) GN=AFUB_024920 PE=1 SV=1 - [DPP5_ASPFC]	20.87	0.0166	2	1	1	11	721	79.7	5.9	0.796	11	7.9	0.552	11	14.4	1.465	11	24.6	0.156	11	71.8	0.259	11	49.4	0.658	11	11.4	0.321	11	39	0.216	11	56.7	0.683	11	42.2
B6H2I7	40S ribosomal protein S0 OS=Penicillium chrysogenum (strain ATCC 28089 / DSM 1075 / Wisconsin 54-1255) GN=rps0 PE=3 SV=1 - [RSSA_PENCW]	163.73	0.2871	23	4	5	31	303	32.3	4.91	0.869	25	17.9	1.115	25	9.6	0.944	25	14.8	1.145	25	24.5	1.123	25	17.5	0.953	25	15.6	0.972	25	17.8	1.049	25	15.1	1.073	25	15.2
Q12150	Protein CSF1 OS=Saccharomyces cerevisiae GN=CSF1 PE=2 SV=1 - [CSF1_YEAST]	23.11	0.0024	1	1	1	1	2958	338	5.95	0.962	1		1.35	1		1.373	1		1.438	1		1.078	1		1.447	1		0.946	1		0.958	1		1.029	1
P40905	Tubulin beta-2 chain OS=Erysiphe pisi GN=TUB2 PE=2 SV=2 - [TBB2_ERYPI]	375.67	0.2685	39	2	9	64	447	49.9	4.97	0.9	9	22.5	1.484	9	37	0.895	9	14.7	1.683	9	56	1.302	9	19.2	1.301	9	25.6	1.446	9	36	1.196	9	26.2	0.917	9	5.8
P53375	Tubulin beta chain OS=Penicillium digitatum GN=TUB2 PE=3 SV=1 - [TBB_PENDI]	357.78	0.2282	37	1	8	66	447	49.8	5.02	0.933	11	23.1	1.634	11	26.9	1.336	11	17.3	1.578	11	46.7	0.935	11	11	1.201	11	30.1	1.138	11	35.6	1.138	11	13.6	1.093	11	19.7
P41799	Tubulin beta chain OS=Phaeosphaeria nodorum GN=tubA PE=1 SV=2 - [TBB_PHANO]	333.71	0.217	28	1	8	55	447	49.8	4.93	0.762	2	4.8	2.658	2	41.5	0.829	2	6.6	3.318	2	32.2	1.263	2	8.4	1.458	2	2	2.445	2	43.6	1.737	2	25	0.721	2	17.2
Q00078	Protein kinase C-like OS=Aspergillus niger GN=pkcA PE=3 SV=1 - [KPC1_ASPNG]	54.69	0.0164	1	1	1	1	1096	122.2	7.43	1.098	1		0.831	1		0.939	1		0.977	1		1.189	1		0.986	1		0.973	1		1.091	1		1.138	1
Q9HGY8	Triosephosphate isomerase OS=Aspergillus oryzae GN=tpiA PE=2 SV=1 - [TPIS_ASPOR]	171.03	0.1753	2	3	3	61	251	27.4	5.55	1.112	61	36.9	0.724	61	59.3	0.952	61	40.5	0.625	61	40.9	0.84	61	34.2	0.834	61	21.8	0.884	61	20.5	0.836	61	20.1	0.945	61	21.7
Q9UT08	Protein phosphatase PP2A regulatory subunit A OS=Schizosaccharomyces pombe GN=paa1 PE=2 SV=1 - [2AAA_SCHPO]	76.56	0.0559	1	2	2	2	590	66.6	4.81	0.706	2	40.2	2.795	2	157.8	1.292	2	36.8	2.4	2	111.4	0.869	2	22.2	1.027	2	14.7	1.528	2	38.8	1.653	2	37.7	1.099	2	0.9
P28298	Isocitrate lyase OS=Emericella nidulans GN=acuD PE=1 SV=3 - [ACEA_EMENI]	84.06	0.0576	8	2	2	7	538	60.3	7.15	0.616	7	16.2	1.325	7	23	1.84	7	30.5	0.629	7	23.1	0.46	7	32.9	0.785	7	25.9	0.437	7	54.5	0.424	7	75.8	0.939	7	9.4
O93988	ATP-citrate synthase subunit 1 OS=Sordaria macrospora GN=ACL1 PE=3 SV=1 - [ACL1_SORMA]	436.77	0.1914	3	10	10	69	674	72.9	8.19	1.211	67	22.6	0.673	67	31.5	0.781	67	23.4	0.794	67	16.8	1.165	67	21.1	0.853	67	15.7	1.071	67	26.2	1.097	67	22.6	1.105	67	17.3
Q4WHK3	Acetate non-utilizing protein 9, mitochondrial OS=Aspergillus fumigatus GN=acn9 PE=3 SV=1 - [ACN9_ASPFU]	33.09	0.1318	1	1	1	1	129	15	9.23	0.66	1		1.122	1		0.924	1		1.098	1		0.99	1		0.927	1		0.803	1		0.784	1		0.993	1
P08843	Alcohol dehydrogenase 1 OS=Emericella nidulans GN=alcA PE=3 SV=2 - [ADH1_EMENI]	73.85	0.06	2	2	2	4	350	37.1	7.69	1.524	4	11.3	0.977	4	4.8	0.772	4	13	0.694	4	8.4	0.711	4	18.1	0.334	4	10.6	1.907	4	14.2	3	4	30.7	1.598	4	16
Q9P6C8	Alcohol dehydrogenase 1 OS=Neurospora crassa GN=adh-1 PE=3 SV=1 - [ADH1_NEUCR]	41.2	0.0453	1	1	1	3	353	37.4	6.77	1.435	3	30.6	0.813	3	1.8	0.86	3	16.5	0.722	3	6.8	0.91	3	8.6	0.475	3	48.2	1.357	3	56	2.091	3	63.4	1.565	3	5.9
P02723	ADP,ATP carrier protein OS=Neurospora crassa GN=acp PE=3 SV=1 - [ADT_NEUCR]	182.33	0.147	1	4	4	54	313	33.9	9.83	0.777	48	14.2	1.307	48	24.5	0.802	48	17.9	1.596	48	31.8	1.142	48	21.7	1.054	48	18.4	1.328	48	20.8	1.118	48	21.2	0.846	48	22.8
P32872	Aldehyde dehydrogenase 2, mitochondrial OS=Saccharomyces cerevisiae GN=ALD2 PE=3 SV=1 - [ALDHY_YEAST]	73.07	0.0626	4	1	3	10	511	56.4	5.88	2.165	1		0.521	1		0.593	1		0.251	1		0.487	1		0.389	1		1.902	1		1.4	1		0.747	1
P41751	Aldehyde dehydrogenase OS=Aspergillus niger GN=aldA PE=3 SV=1 - [ALDH_ASPNG]	215.83	0.1087	8	2	6	44	497	53.8	6.48	1.299	6	38.4	0.701	6	8.7	0.785	6	8.8	0.433	6	27.4	0.597	6	32.4	0.579	6	4.4	1.268	6	24.1	1.007	6	15.3	0.819	6	15.5
P08157	Aldehyde dehydrogenase OS=Emericella nidulans GN=aldA PE=3 SV=2 - [ALDH_EMENI]	424.09	0.2616	5	7	11	68	497	54.1	6.62	1.328	30	26.1	0.808	30	26.7	0.953	30	23.6	0.463	30	27.2	0.615	30	17.6	0.646	30	19.5	1.164	30	29.3	1.013	30	21.9	0.889	30	17.9
Q12556	Copper amine oxidase 1 OS=Aspergillus niger GN=AO-I PE=1 SV=2 - [AMO1_ASPNG]	74.82	0.0447	1	2	2	3	671	75.3	6.32	0.863	3	0.4	0.921	3	12.3	1.023	3	5.2	0.637	3	1.7	0.708	3	11	0.742	3	3.5	0.763	3	6.6	0.759	3	0.1	1.01	3	6.6
P12807	Peroxisomal primary amine oxidase OS=Pichia angusta GN=AMO PE=1 SV=1 - [AMO_PICAN]	31.94	0.0188	1	1	1	1	692	77.5	6.73	0.402	1		0.775	1		0.88	1		0.45	1		0.588	1		0.548	1		0.354	1		0.331	1		0.949	1
O74254	Glucoamylase 1 OS=Candida albicans GN=GAM1 PE=1 SV=1 - [AMYG_CANAL]	28.12	0.0127	1	1	1	1	946	105.7	4.89	1.329	1		0.936	1		0.746	1		0.84	1		0.908	1		0.551	1		1.67	1		2.03	1		1.235	1
Q4WCX7	Acyl-protein thioesterase 1 OS=Aspergillus fumigatus GN=AFUA_6G02780 PE=3 SV=1 - [APTH1_ASPFU]	42.8	0.0415	1	1	1	1	241	26.8	6.81	1.329	1		0.519	1		0.768	1		0.834	1		1.624	1		1.115	1		0.899	1		0.996	1		1.125	1
Q9Y7Z2	Probable ADP-ribosylation factor OS=Schizosaccharomyces pombe GN=SPBC1539.08 PE=2 SV=1 - [ARF2_SCHPO]	21.81	0.0598	1	1	1	1	184	20.7	9.48	1.546	1		0.863	1		1.256	1		0.803	1		0.941	1		1.124	1		1.063	1		1.107	1		1.058	1
P07547	Pentafunctional AROM polypeptide OS=Emericella nidulans GN=aroMA PE=1 SV=3 - [ARO1_EMENI]	38.79	0.0183	1	2	2	2	1583	172.6	6.7	0.788	2	17	1.26	2	36.3	1.237	2	2.7	1.427	2	46.5	1.145	2	9.1	1.411	2	21.2	0.804	2	21.3	0.799	2	6.5	1.01	2	14.6
P78712	Actin-related protein 3 OS=Neurospora crassa GN=arp-3 PE=2 SV=2 - [ARP3_NEUCR]	245.37	0.2893	1	6	6	16	439	47.8	7.09	1.167	15	23.2	0.902	15	13.1	0.734	15	31.2	0.904	15	14.9	0.969	15	20.4	0.825	15	18.9	1.49	15	43.1	1.23	15	12.4	0.865	15	23.6
Q4WHA3	Actin-related protein 4 OS=Aspergillus fumigatus GN=arp4 PE=3 SV=1 - [ARP4_ASPFU]	34.9	0.0258	1	1	1	1	466	50.7	5.45	0.934	1		1.281	1		1.097	1		1.424	1		1.124	1		1.15	1		1.091	1		1.159	1		1.078	1
O14241	Actin-related protein 2/3 complex subunit 2 OS=Schizosaccharomyces pombe GN=arc2 PE=1 SV=1 - [ARPC2_SCHPO]	33.58	0.0315	2	1	1	2	317	37	6.55	1.132	2	6.9	1.259	2	8	1.003	2	21.6	1.121	2	15.5	0.9	2	23.7	1.048	2	4	1.423	2	6.5	1.213	2	12.6	0.866	2	6.1
Q4WUE5	Autophagy-related protein 3 OS=Aspergillus fumigatus GN=atg3 PE=3 SV=1 - [ATG3_ASPFU]	63.59	0.068	13	2	2	3	353	39.7	4.86	0.765	3	33.7	1.849	3	14.4	0.88	3	30	2.003	3	43.7	1.095	3	27.9	1.205	3	27.7	1.822	3	50.6	1.44	3	18.4	0.869	3	11.8
A6ZKM4	Autophagy-related protein 8 OS=Saccharomyces cerevisiae (strain YJM789) GN=ATG8 PE=3 SV=1 - [ATG8_YEAS7]	83.76	0.1538	14	2	2	3	117	13.6	9.13	0.717	2	7.7	1.084	2	24.1	0.945	2	8.6	0.858	2	8.8	0.801	2	15.1	0.831	2	9.9	0.823	2	23.3	0.742	2	6.6	0.915	2	16.5
Q9P602	ATP synthase subunit 5, mitochondrial OS=Neurospora crassa GN=atp-5 PE=3 SV=2 - [ATPO_NEUCR]	35.01	0.0409	1	1	1	3	220	23	9.73	1.215	3	14.7	0.775	3	17.5	1.035	3	9.3	0.75	3	0.3	1.031	3	8.1	0.975	3	6.1	0.863	3	3	0.936	3	0.9	1.14	3	0.9
Q6XPR4	Vacuolar protein-sorting protein bro1 OS=Emericella nidulans GN=broA PE=3 SV=2 - [BRO1_EMENI]	107.61	0.047	2	4	4	4	1000	110.5	6.81	1.05	4	6.1	1.019	4	22.4	0.853	4	0.3	1.081	4	13.9	1.027	4	22	1.007	4	8.1	1.11	4	9.5	1.079	4	11.9	0.988	4	9.4
Q8WZJ7	C-1-tetrahydrofolate synthase, cytoplasmic OS=Schizosaccharomyces pombe GN=SPBC839.16 PE=2 SV=1 - [C1TC_SCHPO]	50.04	0.0117	1	1	1	2	937	101.1	7.27	0.938	2	7	0.638	2	42.5	1.214	2	18.5	0.489	2	0	0.774	2	42.5	0.667	2	31	0.494	2	15.5	0.689	2	23.6	1.416	2	7.9
P60206	Calmodulin OS=Ajellomyces capsulata (strain ATCC 26029 / G186AR / H82 / RMSCC 2432) GN=CAM1 PE=2 SV=2 - [CALM_AJECG]	130.44	0.2752	2	3	3	14	149	17	4.27	0.354	13	48.6	2.477	13	36.6	1.121	13	20.2	2.684	13	46.9	0.922	13	16.6	0.869	13	25	0.797	13	19.4	0.966	13	19.6	1.34	13	17.1
Q6Q487	Calnexin homolog OS=Aspergillus fumigatus GN=AFUA_4G12850 PE=2 SV=2 - [CALX_ASPFU]	43.32	0.016	1	1	1	1	563	61.8	5.07	0.958	1		1.99	1		1.075	1		1.494	1		0.759	1		1.114	1		1.775	1		1.286	1		0.736	1
Q5BCC5	Carbonic anhydrase OS=Emericella nidulans GN=AN1805 PE=1 SV=2 - [CAN_EMENI]	74.59	0.1272	1	2	2	8	228	25.5	6.01	1.664	8	18.1	0.599	8	26.1	0.904	8	14.2	0.367	8	27.1	0.598	8	41.5	0.66	8	21.2	0.994	8	14.9	0.836	8	24.5	0.85	8	21.3
Q5BBF4	F-actin-capping protein subunit alpha OS=Emericella nidulans GN=cap1 PE=3 SV=2 - [CAPZA_EMENI]	37.3	0.0365	1	1	1	4	274	30.3	6.15	1.205	2	17.2	0.774	2	13.5	0.958	2	1.3	0.732	2	7.9	0.957	2	5.6	0.713	2	2.9	0.974	2	4.8	1.24	2	12.1	1.293	2	7.2
Q4WKB4	F-actin-capping protein subunit beta OS=Aspergillus fumigatus GN=cap2 PE=3 SV=1 - [CAPZB_ASPFU]	131.81	0.1739	5	5	5	9	322	36.4	5.59	0.794	9	14.6	1.091	9	31.7	0.875	9	18.2	1.081	9	17.6	1.054	9	15.4	0.85	9	7.8	1.102	9	7.1	1.146	9	16.7	1.036	9	9.4
O42630	Vacuolar protease A OS=Aspergillus fumigatus GN=pep2 PE=2 SV=1 - [CARP_ASPFU]	78.45	0.0754	1	3	3	7	398	43.3	5	1.082	7	11.5	1.293	7	29.5	0.841	7	8.6	0.989	7	19.3	0.635	7	7.3	0.568	7	12.5	1.846	7	28.5	1.766	7	22.8	0.906	7	12.8
Q01294	Vacuolar protease A OS=Neurospora crassa GN=pep-4 PE=3 SV=2 - [CARP_NEUCR]	34.79	0.0682	1	1	1	5	396	42.9	5.25	1.015	5	16.1	1.371	5	19.1	1.052	5	2.8	0.835	5	8.3	0.613	5	5.5	0.596	5	29.3	1.304	5	26.1	1.451	5	26.4	1.051	5	27.5
Q92405	Catalase B OS=Aspergillus fumigatus GN=catB PE=1 SV=1 - [CATB_ASPFU]	230.01	0.0989	7	6	6	39	728	79.9	5.82	0.785	31	20	1.235	31	16.5	0.901	31	13.5	0.673	31	44.8	0.54	31	58.5	0.538	31	52.2	1.064	31	22.5	0.889	31	16.3	0.856	31	12.3
O43100	Centromere/microtubule-binding protein CBF5 OS=Emericella nidulans GN=cbf5 PE=2 SV=1 - [CBF5_EMENI]	29.64	0.0416	2	1	1	3	481	54.2	8.72	1.114	3	18.9	1.314	3	51.5	1.275	3	4.6	1.831	3	25.6	1.409	3	11.7	1.652	3	19.3	1.626	3	7.3	1.399	3	38.7	0.992	3	18.9
Q4WPF8	Cytochrome c peroxidase, mitochondrial OS=Aspergillus fumigatus GN=ccp1 PE=3 SV=1 - [CCPR_ASPFU]	57.46	0.0492	1	1	1	2	366	40.4	8.56	0.824	2	25.1	0.987	2	13	0.998	2	0.4	1.356	2	16.1	1.388	2	3	1.21	2	9.2	0.816	2	11.4	0.925	2	0.4	1.151	2	11.8
P0C0V3	Cytochrome c peroxidase, mitochondrial OS=Emericella nidulans GN=ccp1 PE=3 SV=1 - [CCPR_EMENI]	74.84	0.0499	1	1	1	3	361	39.9	8.79	0.842	3	2.1	0.854	3	0.8	0.705	3	1.5	1.697	3	20.9	1.747	3	0.8	1.38	3	1	1.026	3	1.4	1.011	3	3.9	0.991	3	3.1
Q5AW35	Pre-mRNA-splicing factor cef1 OS=Emericella nidulans GN=cef1 PE=3 SV=2 - [CEF1_EMENI]	32.13	0.0164	2	1	1	1	791	88.4	6.7	1.001	1		1.163	1		1.171	1		1.267	1		1.101	1		1.33	1		0.995	1		0.956	1		0.975	1
P40233	Casein kinase I homolog 1 OS=Schizosaccharomyces pombe GN=cki1 PE=1 SV=2 - [CKI1_SCHPO]	30.95	0.0538	1	1	1	1	446	50.4	8.78	0.822	1		1.01	1		0.894	1		0.673	1		0.674	1		0.954	1		0.93	1		0.582	1		0.635	1
O93980	Cytochrome c oxidase polypeptide 5, mitochondrial OS=Aspergillus niger GN=cox5 PE=3 SV=1 - [COX5_ASPNG]	47.11	0.0558	1	1	1	7	197	22.2	9.76	0.836	7	10.3	1.069	7	4.9	0.761	7	10.8	1.228	7	13.4	1.166	7	16.1	0.975	7	11.8	0.983	7	5.9	0.91	7	7.9	0.974	7	4.8
P30607	Cytochrome P450 52A2 OS=Candida tropicalis GN=CYP52A2 PE=1 SV=1 - [CP52B_CANTR]	25.82	0.0211	3	1	1	2	522	60.1	6.96	1.26	1		0.415	1		0.628	1		0.541	1		1.321	1		1.554	1		0.833	1		0.44	1		0.537	1
P07142	Cytochrome c1, heme protein, mitochondrial OS=Neurospora crassa GN=cyt-1 PE=2 SV=1 - [CY1_NEUCR]	75.82	0.0512	1	1	1	5	332	36.4	8.34	1.095	5	61.5	0.947	5	8	0.547	5	41.2	1.201	5	42.1	2.008	5	13.5	0.892	5	42.1	1.52	5	65.2	1.351	5	28.7	0.786	5	24.7
Q6C0U8	Mitochondrial presequence protease OS=Yarrowia lipolytica GN=CYM1 PE=3 SV=1 - [CYM1_YARLI]	35.85	0.0081	1	1	1	2	990	110.8	5.66	1.233	2	0.9	1.503	2	24.2	1.153	2	22.4	0.746	2	3.3	0.502	2	27.6	0.936	2	0.6	1.609	2	0.7	0.985	2	4.8	0.622	2	5.5
P50125	O-acetylhomoserine (thiol)-lyase OS=Emericella nidulans GN=cysD PE=2 SV=2 - [CYSD_EMENI]	124.62	0.103	1	4	4	9	437	47.3	6.48	1.041	9	17.1	0.731	9	11.5	0.892	9	16.6	0.969	9	18.2	1.369	9	14.3	1.141	9	13.8	0.787	9	10.6	0.783	9	20.2	0.97	9	24.8
A1CFV3	ATP-dependent RNA helicase dbp5 OS=Aspergillus clavatus GN=dbp5 PE=3 SV=1 - [DBP5_ASPCL]	23.17	0.0431	3	1	1	1	487	53.7	5.62
A2QUY7	ATP-dependent RNA helicase dbp5 OS=Aspergillus niger (strain CBS 513.88 / FGSC A1513) GN=dbp5 PE=3 SV=1 - [DBP5_ASPNC]	47.44	0.0332	2	1	1	2	482	53.1	5.68	0.866	2	0.8	2.386	2	14.5	2.49	2	11.7	1.199	2	8.4	0.508	2	6	1.179	2	7.7	0.831	2	3.6	0.883	2	1.5	1.079	2	2.1
Q8X0X2	ATP-dependent RNA helicase dbp-5 OS=Neurospora crassa GN=dbp-5 PE=3 SV=1 - [DBP5_NEUCR]	90.16	0.0455	1	1	1	5	483	53.2	5.86	1.053	5	33.7	1.605	5	16.9	1.328	5	10.8	1.007	5	26.7	0.673	5	14.4	0.986	5	2.6	1.403	5	30.9	1.085	5	36.2	0.856	5	12.9
Q5AY89	DNA damage-inducible protein 1 OS=Emericella nidulans GN=ddi1 PE=3 SV=2 - [DDI1_EMENI]	139.98	0.0885	2	3	3	10	418	45.3	5.97	0.809	10	10	1.546	10	20	0.73	10	13.6	0.869	10	12.9	0.638	10	17.8	0.762	10	11.8	1.74	10	24.6	0.966	10	15.7	0.588	10	14.7
P80346	2,3-dihydroxybenzoic acid decarboxylase (Fragments) OS=Aspergillus niger PE=1 SV=1 - [DHBD_ASPNG]	47.75	0.0377	2	1	1	5	292	33	4.6	1.529	5	5.8	0.642	5	41.5	0.787	5	26.8	0.135	5	105.2	0.313	5	47	0.144	5	100.9	1.447	5	21.8	1.409	5	38.2	0.964	5	27.1
A1CJ18	ATP-dependent RNA helicase dhh1 OS=Aspergillus clavatus GN=dhh1 PE=3 SV=1 - [DHH1_ASPCL]	191.55	0.2386	17	2	8	13	503	56.7	8.81	0.798	3	1.5	1.187	3	4.9	1.043	3	15	1.129	3	19.2	0.872	3	0	0.984	3	1.1	0.795	3	12.9	0.887	3	5.4	1.027	3	27.9
Q1E5R1	ATP-dependent RNA helicase DHH1 OS=Coccidioides immitis GN=DHH1 PE=3 SV=1 - [DHH1_COCIM]	172.13	0.2031	6	1	7	13	512	57.3	8.81	0.646	3	6.9	1.107	3	4.6	1.022	3	1.1	0.889	3	5	0.787	3	9.6	0.793	3	3.9	0.668	3	12.3	0.757	3	7.1	0.897	3	7
O42772	Succinate dehydrogenase [ubiquinone] iron-sulfur subunit, mitochondrial OS=Mycosphaerella graminicola GN=SDH2 PE=3 SV=1 - [DHSB_MYCGR]	151.38	0.1481	1	2	3	7	297	33.6	8.84	0.841	5	25	0.962	5	17.5	0.968	5	5.4	1.059	5	28.2	1.107	5	0.9	0.971	5	10.9	0.802	5	10.8	0.848	5	14.5	0.96	5	10.8
P32420	Succinate dehydrogenase [ubiquinone] iron-sulfur subunit, mitochondrial OS=Ustilago maydis GN=SDH2 PE=3 SV=1 - [DHSB_USTMA]	120.83	0.1153	2	1	2	4	295	33.3	8.59	9.515	2	24710.5	0.686	1		0.749	1		0.093	2	75926	1.605	1		1.022	2	30.2	0.89	2	6.3	0.877	2	1.6	1	2	4.7
O00087	Dihydrolipoyl dehydrogenase, mitochondrial OS=Schizosaccharomyces pombe GN=dld1 PE=2 SV=2 - [DLDH_SCHPO]	94.1	0.0333	1	2	2	10	511	54.7	8.56	0.75	10	17.6	1.089	10	9.2	0.627	10	13.6	1.357	10	17.8	1.285	10	14.1	0.853	10	12.7	1.337	10	6.2	1.167	10	14.6	0.897	10	12.2
Q2UPZ7	Aspartyl aminopeptidase OS=Aspergillus oryzae GN=dapA PE=1 SV=1 - [DNPEP_ASPOR]	166.99	0.1305	1	4	4	9	498	54	6.37	0.793	9	18	1.17	9	14.5	1.066	9	7.4	0.805	9	14.3	0.747	9	16.2	0.823	9	17.8	0.905	9	31.4	0.866	9	16.8	0.914	9	8.2
Q5BCG1	3'(2'),5'-bisphosphate nucleotidase OS=Emericella nidulans GN=AN1769 PE=1 SV=1 - [DPNP_EMENI]	160.16	0.0938	1	3	3	7	352	37.1	5.25	0.93	7	13.3	1.006	7	5.6	1.007	7	15.2	1.444	7	15.9	1.451	7	27.1	1.057	7	10.2	0.911	7	19.3	1.12	7	14.1	1.279	7	16.6
Q9Y8E3	Dipeptidyl-peptidase 5 OS=Aspergillus oryzae GN=AO090011000795-A PE=3 SV=2 - [DPP5_ASPOR]	42.39	0.0221	1	1	1	5	725	80.3	4.84	1.053	5	5.8	0.662	5	3.4	1.013	5	21.9	0.335	5	58	0.564	5	30.7	0.769	5	14.1	0.659	5	4	0.456	5	41.1	0.703	5	35
B0XP13	Eukaryotic translation initiation factor 3 subunit A OS=Aspergillus fumigatus (strain CEA10 / CBS 144.89 / FGSC A1163) GN=tif32 PE=3 SV=1 - [EIF3A_ASPFC]	51.74	0.0257	3	1	2	3	1051	120.2	9.39	1.241	2	1.8	0.969	2	21.6	0.778	2	11	1.47	2	3.7	1.533	2	17.8	1.137	2	3.9	1.547	2	8.6	1.608	2	5.8	1.056	2	2.8
A4RM69	Eukaryotic translation initiation factor 3 subunit A OS=Magnaporthe grisea GN=TIF32 PE=3 SV=1 - [EIF3A_MAGGR]	74.17	0.0336	2	1	2	5	1073	122.1	9.45	0.732	4	18.3	1.371	4	62.9	1.087	4	40.5	0.973	4	34.3	0.899	4	19.1	1.078	4	13.8	0.853	4	11.7	0.774	4	10.1	0.912	4	41.5
Q0CN46	Eukaryotic translation initiation factor 3 subunit B OS=Aspergillus terreus (strain NIH 2624 / FGSC A1156) GN=prt1 PE=3 SV=1 - [EIF3B_ASPTN]	118.5	0.0499	8	3	3	9	742	84.1	5.29	0.687	9	3.5	1.551	9	18	1.03	9	13.4	1.612	9	35.4	1.062	9	19.3	1.025	9	12.5	1.024	9	21.2	1.126	9	12.8	1.001	9	6.8
Q0CVT0	Eukaryotic translation initiation factor 3 subunit C OS=Aspergillus terreus (strain NIH 2624 / FGSC A1156) GN=nip1 PE=3 SV=1 - [EIF3C_ASPTN]	254	0.103	3	2	8	19	864	97.3	5.34	0.851	5	1.1	1.423	5	33.1	0.998	5	11.9	1.195	5	65.8	0.908	5	17.2	1.022	5	10.2	1.195	5	43.4	1.097	5	59.2	0.904	5	4.4
Q5AX75	Eukaryotic translation initiation factor 3 subunit C OS=Emericella nidulans GN=nip1 PE=3 SV=1 - [EIF3C_EMENI]	221.84	0.0814	3	1	7	15	860	97.1	5.21	0.879	1		1.163	1		0.999	1		1.224	1		1.065	1		0.904	1		1.024	1		1.193	1		1.183	1
A5AAA4	Eukaryotic translation initiation factor 3 subunit E OS=Aspergillus niger (strain CBS 513.88 / FGSC A1513) GN=int6 PE=3 SV=1 - [EIF3E_ASPNC]	139.51	0.0686	4	2	2	16	452	51.7	5.3	1.181	16	21.6	1.133	16	20.7	1.026	16	24.2	1.26	16	27.2	1.095	16	29.1	1.024	16	25.3	1.33	16	39.4	1.192	16	34.5	1.032	16	11.2
Q1E170	Eukaryotic translation initiation factor 3 subunit E OS=Coccidioides immitis GN=INT6 PE=3 SV=1 - [EIF3E_COCIM]	73.22	0.0807	1	1	2	3	446	51.5	5.16	0.923	2	12.1	1.241	2	35.6	1.205	2	21.6	1.199	2	38.7	0.977	2	2.8	1.058	2	16.9	0.952	2	25.6	1.048	2	33.5	1.119	2	7.4
A1CQH7	Eukaryotic translation initiation factor 3 subunit F OS=Aspergillus clavatus GN=ACLA_026150 PE=3 SV=1 - [EIF3F_ASPCL]	79.88	0.0812	6	2	2	6	345	37.2	4.88	0.915	6	6.9	1.313	6	1.6	1.08	6	19.1	1.03	6	26.1	0.825	6	26.5	0.89	6	4.6	0.945	6	35.5	1.01	6	23.4	1.06	6	16.9
Q5B0B3	Eukaryotic translation initiation factor 3 subunit G OS=Emericella nidulans GN=tif35 PE=3 SV=2 - [EIF3G_EMENI]	74.38	0.0484	1	1	1	8	289	31.5	8.76	0.972	8	35.4	0.963	8	19.5	1.173	8	26.8	1.111	8	22.3	1.154	8	16.6	1.077	8	14.6	0.786	8	24.9	0.95	8	12.5	1.241	8	12.1
Q5BDW0	Eukaryotic translation initiation factor 3 subunit H OS=Emericella nidulans GN=AN1270 PE=3 SV=1 - [EIF3H_EMENI]	34.75	0.022	5	1	1	2	364	40.9	6.19	1.029	2	37.8	0.776	2	53.8	0.768	2	65.2	0.808	2	35.2	1.053	2	16.3	0.823	2	68.4	1.041	2	84.3	1.013	2	65.2	0.989	2	13.8
Q2GTM8	Eukaryotic translation initiation factor 3 subunit I OS=Chaetomium globosum GN=TIF34 PE=3 SV=1 - [EIF3I_CHAGB]	38.28	0.0499	2	2	2	2	341	37.8	6.15	1.251	2	11.4	0.795	2	17.9	1.064	2	15.8	0.9	2	16.2	1.145	2	34.8	1.035	2	11	0.936	2	9.3	1.09	2	16.7	1.184	2	7.3
A1CK40	Eukaryotic translation initiation factor 3 subunit K OS=Aspergillus clavatus GN=ACLA_037210 PE=3 SV=1 - [EIF3K_ASPCL]	66.98	0.0803	2	1	1	6	249	27.8	4.83	1.273	3	0.1	0.823	3	0.1	0.629	3	4	0.875	3	14.7	1.122	3	6.3	0.934	3	21.8	1.448	3	9.4	1.315	3	14.2	0.893	3	4.7
Q1DZB0	Eukaryotic translation initiation factor 3 subunit L OS=Coccidioides immitis GN=CIMG_04353 PE=3 SV=1 - [EIF3L_COCIM]	129.88	0.0665	9	4	4	7	481	55.1	5.57	1.025	7	11.6	1.431	7	11.1	0.839	7	6.6	1.595	7	19.9	1.233	7	19.2	0.934	7	3.6	1.76	7	27	1.704	7	31.4	0.983	7	7.6
Q0D0N9	Actin cytoskeleton-regulatory complex protein end3 OS=Aspergillus terreus (strain NIH 2624 / FGSC A1156) GN=end3 PE=3 SV=1 - [END3_ASPTN]	35.11	0.0198	1	1	1	2	404	46.6	5.3	1.045	2	33.5	1.145	2	46.2	1.168	2	7.2	1.866	2	0.8	1.647	2	45.3	0.914	2	22.8	1.025	2	4.2	2.139	2	58.6	2.118	2	63.8
Q6BRB7	Sterol 24-C-methyltransferase OS=Debaryomyces hansenii GN=ERG6 PE=3 SV=1 - [ERG6_DEBHA]	30.84	0.0345	4	1	1	2	377	42.9	5.54	0.833	2	0.7	1.127	2	25.1	0.825	2	23	2.923	2	3.1	2.624	2	21.8	1.816	2	5.6	1.139	2	2.7	1.343	2	1.7	1.198	2	4.4
Q5Y223	Probable electron transfer flavoprotein subunit alpha, mitochondrial OS=Cryptococcus gattii GN=ETF1 PE=3 SV=1 - [ETFA_CRYGA]	47.41	0.0549	3	1	1	2	346	36	7.21	0.781	2	5.7	0.891	2	7.8	1.445	2	8.2	0.749	2	1	0.85	2	6.8	1.201	2	5.3	0.482	2	6.2	0.488	2	10	1.029	2	3.9
Q00770	Fumarylacetoacetase OS=Emericella nidulans GN=fahA PE=1 SV=3 - [FAAA_EMENI]	134.16	0.0835	1	2	2	15	431	46.9	5.99	1.093	14	25.9	0.725	14	27.5	0.829	14	15.7	0.653	14	15.4	0.968	14	28.3	0.937	14	25	0.762	14	14.1	0.765	14	16.5	0.998	14	19.7
O74540	Putative S-(hydroxymethyl)glutathione dehydrogenase 2 OS=Schizosaccharomyces pombe GN=SPCC13B11.04c PE=2 SV=2 - [FADH2_SCHPO]	42.9	0.0737	1	1	1	6	380	40.7	7.37	1.107	6	11.6	0.688	6	12.8	1.012	6	7.8	0.574	6	9.3	0.864	6	13.9	0.816	6	7.3	0.757	6	28.3	0.765	6	8.9	1.026	6	13
Q03134	Probable formate dehydrogenase OS=Emericella nidulans GN=aciA PE=2 SV=2 - [FDH_EMENI]	226.64	0.2467	2	4	6	29	377	41.5	6.73	1.032	17	11	1.031	17	12.9	1.184	17	23.1	0.611	17	29.1	0.667	17	28.1	0.755	17	18.9	0.858	17	16.3	0.816	17	12.8	0.932	17	9.5
Q07103	Formate dehydrogenase OS=Neurospora crassa GN=fdh PE=2 SV=1 - [FDH_NEUCR]	184.62	0.1733	1	3	5	17	375	40.9	6.34	1.066	7	13.9	1.037	7	9.1	1.185	7	15.2	0.384	7	36.4	0.43	7	55.1	0.629	7	22.3	0.843	7	5.6	0.795	7	20.1	0.882	7	28.4
O59945	Fimbrin OS=Schizosaccharomyces pombe GN=fim1 PE=1 SV=1 - [FIMB_SCHPO]	49.93	0.0212	1	1	1	1	614	68.6	5.74	1.22	1		1.312	1		0.888	1		1.061	1		0.818	1		0.741	1		1.803	1		1.749	1		0.985	1
Q4WLV6	FK506-binding protein 1A OS=Aspergillus fumigatus GN=fpr1A PE=3 SV=1 - [FKB1A_ASPFU]	56.04	0.125	1	1	1	9	112	12.1	7.25	0.99	9	13	0.892	9	12	0.813	9	5.7	1.705	9	24.4	1.695	9	23	0.957	9	10.4	1.057	9	9.3	1.566	9	12.8	1.493	9	14.6
Q5ATN7	FK506-binding protein 2 OS=Emericella nidulans GN=fkbB PE=3 SV=1 - [FKBP2_EMENI]	23.18	0.0963	1	1	1	2	135	14.6	5.55	0.954	2	24.4	0.9	2	10	1.085	2	5.5	0.678	2	4.4	0.761	2	14.5	0.758	2	9.7	0.793	2	19.7	0.855	2	19	1.096	2	0.7
Q0CZ00	Protein fmp52-2, mitochondrial OS=Aspergillus terreus (strain NIH 2624 / FGSC A1156) GN=fmp522 PE=3 SV=1 - [FM522_ASPTN]	10.01	0.0786	1	1	1	1	229	24.3	8.97	1.065	1		0.986	1		1.308	1		0.664	1		0.681	1		0.957	1		0.804	1		0.741	1		0.936	1
Q9URY7	Putative formamidase C869.04 OS=Schizosaccharomyces pombe GN=SPAC869.04 PE=2 SV=1 - [FMDA_SCHPO]	63.19	0.0293	1	1	1	9	410	44.8	5.66	1.366	9	19.7	0.68	9	9.9	0.677	9	10.3	0.332	9	57.9	0.432	9	27.3	0.402	9	22.3	1.417	9	21.9	0.999	9	12.3	0.73	9	14.4
Q01373	Peroxisomal hydratase-dehydrogenase-epimerase OS=Neurospora crassa GN=fox-2 PE=1 SV=1 - [FOX2_NEUCR]	64.23	0.0235	1	2	2	12	894	96.3	8.13	1.053	12	42.9	0.794	12	27.6	1.074	12	16.9	0.359	12	87.8	0.416	12	54.8	0.571	12	54.6	0.78	12	27	0.535	12	26.1	0.619	12	17.9
Q9HFX1	Glyceraldehyde-3-phosphate dehydrogenase OS=Ajellomyces capsulata GN=GPD PE=2 SV=1 - [G3P_AJECA]	160.21	0.1454	6	2	3	40	337	36.1	8.19	1.064	23	15.7	0.923	23	19.3	0.946	23	21	0.836	23	15.4	0.876	23	15.8	0.852	23	10.7	1.027	23	24	0.992	23	17.2	0.923	23	17.8
P55071	Glyceraldehyde-3-phosphate dehydrogenase (Fragment) OS=Amanita muscaria GN=GPD PE=3 SV=1 - [G3P_AMAMU]	64.47	0.0519	3	1	1	13	289	31.1	6.7	0.611	13	16.2	1.182	13	17.9	1.502	13	17.3	0.606	13	22.5	0.533	13	37.2	0.607	13	31.8	0.494	13	28	0.566	13	23.3	1.252	13	10.9
P19089	Glyceraldehyde-3-phosphate dehydrogenase OS=Cryphonectria parasitica PE=3 SV=1 - [G3P_CRYPA]	87.25	0.1395	7	1	2	19	337	36.2	7.23	0.579	2	8.4	1.347	2	24.3	1.36	2	4.7	0.631	2	30	0.473	2	5.4	0.599	2	25.9	0.574	2	10.9	0.61	2	4.6	1.08	2	15.5
P20445	Glyceraldehyde-3-phosphate dehydrogenase OS=Emericella nidulans GN=gpdA PE=1 SV=2 - [G3P_EMENI]	44.9	0.0714	1	1	1	31	336	36.3	7.47	1.092	31	23.9	0.927	31	8.4	0.93	31	9.6	0.811	31	12.3	0.885	31	12.5	0.849	31	11.3	1.096	31	17	1	31	18.7	0.945	31	8.2
P41764	Glucose-6-phosphate 1-dehydrogenase OS=Emericella nidulans GN=gsdA PE=3 SV=2 - [G6PD_EMENI]	111.58	0.0861	4	4	4	6	511	58.9	6.71	1.193	6	7.2	0.691	6	30.6	0.641	6	14.7	0.684	6	9.4	1.053	6	8.6	0.588	6	4.5	1.27	6	3.3	1.285	6	17.1	1.071	6	12.9
Q06975	H/ACA ribonucleoprotein complex subunit 1 OS=Schizosaccharomyces pombe GN=gar1 PE=2 SV=1 - [GAR1_SCHPO]	33.92	0.067	8	1	1	2	194	20.1	11.09	0.666	1		1.895	1		1.265	1		1.466	1		0.782	1		1.165	1		0.998	1		0.84	1		0.855	1
P14010	4-aminobutyrate aminotransferase OS=Emericella nidulans GN=gatA PE=3 SV=1 - [GATA_EMENI]	116.91	0.0783	1	3	3	5	498	55.5	8.91	0.89	5	8.3	1.08	5	17.2	0.907	5	20.5	0.827	5	12.8	0.774	5	30.5	0.883	5	29.6	1.117	5	7.8	0.922	5	10.7	0.892	5	4.1
O14435	Guanine nucleotide-binding protein subunit beta OS=Cryphonectria parasitica GN=GB-1 PE=3 SV=1 - [GBB_CRYPA]	147.62	0.1281	1	3	3	9	359	39.8	7.23	1.119	9	11.2	0.896	9	7.1	0.953	9	12.7	0.555	9	30.5	0.624	9	22.9	0.793	9	8.1	0.993	9	12.8	0.789	9	11.1	0.798	9	7.5
Q10305	Probable secretory pathway GDP dissociation inhibitor 1 OS=Schizosaccharomyces pombe GN=gdi1 PE=2 SV=1 - [GDI1_SCHPO]	34.97	0.0432	1	1	1	4	440	49.5	6.18	1.267	4	8.7	0.761	4	32.7	0.905	4	39.6	0.711	4	15.9	1.028	4	43	0.924	4	18.2	1.006	4	10.9	1	4	0.9	1.008	4	11.2
B0Y8H9	1,3-beta-glucanosyltransferase gel2 OS=Aspergillus fumigatus (strain CEA10 / CBS 144.89 / FGSC A1163) GN=gel2 PE=1 SV=1 - [GEL2_ASPFC]	39.84	0.0379	1	1	1	6	475	51.7	4.82	0.965	6	9.6	0.471	6	28.4	1.238	6	25	0.291	6	36.6	0.699	6	35.6	0.87	6	15.1	0.369	6	26.4	0.329	6	32.3	0.954	6	8.3
C5P9K5	ATPase GET3 OS=Coccidioides posadasii (strain C735) GN=GET3 PE=3 SV=1 - [GET3_COCP7]	79.3	0.1292	27	3	3	3	325	35.6	4.94	1.074	3	30.4	1.198	3	19.2	1.067	3	14.7	1.04	3	3.1	0.931	3	10.3	0.905	3	13.3	1.062	3	16.8	1.056	3	8.6	1.066	3	7.9
Q5K9A4	ATPase GET3 OS=Cryptococcus neoformans GN=GET3 PE=3 SV=1 - [GET3_CRYNE]	22.55	0.0585	1	1	1	1	325	36.2	4.88	0.848	1		1.254	1		0.923	1		1.037	1		0.837	1		0.976	1		1.152	1		0.903	1		0.796	1
Q96VA4	1,4-alpha-glucan-branching enzyme OS=Aspergillus oryzae GN=gbeA PE=2 SV=1 - [GLGB_ASPOR]	55.13	0.0319	2	2	2	2	689	78.7	5.99	1.159	1		0.764	1		0.942	1		0.597	1		0.79	1		0.779	1		0.941	1		0.891	1		0.961	1
Q96V52	Glutamine synthetase OS=Emericella nidulans GN=glnA PE=3 SV=2 - [GLNA_EMENI]	53.54	0.0522	1	1	1	13	345	38.5	6.33	0.951	10	6.7	0.948	10	19.6	0.774	10	29.1	1.624	10	27.7	1.667	10	23.9	1.146	10	14.7	1.247	10	36.9	1.353	10	24.5	1.146	10	6.2
Q00743	Guanine nucleotide-binding protein subunit alpha OS=Emericella nidulans GN=fadA PE=1 SV=3 - [GPA1_EMENI]	202.05	0.204	7	4	4	10	353	40.7	5.1	1.203	9	17.1	1.055	9	19.3	1.076	9	7.9	0.648	9	8.8	0.568	9	19.8	0.878	9	13.2	1.298	9	19.3	0.927	9	13.2	0.74	9	12.4
Q5KMT4	Histone H2B OS=Cryptococcus neoformans GN=HTB1 PE=3 SV=3 - [H2B_CRYNE]	23.93	0.0647	2	1	1	2	139	14.7	10.21	1.724	2	26.7	0.779	2	6.8	0.943	2	6.3	0.758	2	0.9	0.985	2	5.9	1.056	2	11.4	1.425	2	27.2	1.241	2	15.9	0.884	2	11
Q02516	Transcriptional activator HAP5 OS=Saccharomyces cerevisiae GN=HAP5 PE=1 SV=1 - [HAP5_YEAST]	21.81	0.0496	1	1	1	2	242	27.7	4.59	0.903	2	11.1	1.137	2	23.2	1.238	2	3.9	0.883	2	42.6	0.785	2	18.1	1.082	2	11.4	0.829	2	39.4	0.738	2	42.3	0.903	2	2.6
Q4WEI5	Histone acetyltransferase type B subunit 2 OS=Aspergillus fumigatus GN=hat2 PE=3 SV=1 - [HAT2_ASPFU]	71.97	0.1009	2	2	2	4	436	48.9	5.02	0.765	3	11.9	1.807	3	47.2	1.203	3	7.2	1.013	3	10.7	0.62	3	13.3	0.871	3	2.8	1.15	3	4	0.892	3	27.7	0.788	3	23.5
Q00667	Homogentisate 1,2-dioxygenase OS=Emericella nidulans GN=hmgA PE=2 SV=1 - [HGD_EMENI]	64.29	0.0603	1	2	2	5	448	50.1	6.02	0.834	5	25.3	0.761	5	13.6	1.043	5	50.1	0.64	5	32.6	0.85	5	18.4	0.935	5	25.2	0.807	5	23.3	0.594	5	53.7	0.811	5	11.8
P40235	Casein kinase I homolog hhp1 OS=Schizosaccharomyces pombe GN=hhp1 PE=2 SV=1 - [HHP1_SCHPO]	26.1	0.0329	2	1	1	2	365	42.4	9.31	0.846	2	33.6	1.364	2	3.9	0.897	2	12.4	1.263	2	4.2	0.936	2	8.2	1.327	2	31.7	1.287	2	24.6	0.807	2	2.5	0.636	2	27.2
Q4WTC4	Protein hir1 OS=Aspergillus fumigatus GN=hir1 PE=3 SV=1 - [HIR1_ASPFU]	38.76	0.0115	2	1	1	1	1043	112.7	6.18	1.047	1		1.105	1		0.823	1		1.063	1		0.972	1		1.24	1		1.407	1		0.899	1		0.649	1
Q99145	ATP phosphoribosyltransferase OS=Yarrowia lipolytica GN=HIS1 PE=3 SV=1 - [HIS1_YARLI]	28.91	0.0236	6	1	1	1	296	32	6.05	1.207	1		0.653	1		0.786	1		0.972	1		1.505	1		1.161	1		1.004	1		1.013	1		1.024	1
O94586	Hit family protein 1 OS=Schizosaccharomyces pombe GN=hnt1 PE=2 SV=1 - [HNT1_SCHPO]	25	0.0602	1	1	1	1	133	14.6	6.86	0.84	1		0.852	1		0.718	1		0.923	1		1.095	1		0.996	1		0.997	1		0.78	1		0.794	1
Q9UUM7	Protein hob3 OS=Schizosaccharomyces pombe GN=hob3 PE=1 SV=1 - [HOB3_SCHPO]	33.79	0.0492	1	1	1	3	264	30.1	6.95	1.085	3	1.7	0.951	3	1	0.872	3	8.6	1.08	3	1.2	1.144	3	0.5	0.978	3	12.4	1.198	3	13.6	1.089	3	13.3	0.942	3	16.6
A1CPG7	Mitogen-activated protein kinase hog1 OS=Aspergillus clavatus GN=hog1 PE=3 SV=1 - [HOG1_ASPCL]	166.77	0.1616	46	4	4	15	365	41.8	5.6	1.33	11	16	0.768	11	13.2	0.969	11	2	0.702	11	12.1	0.919	11	14.8	0.797	11	6.5	1.038	11	29.2	1.145	11	25.1	1.075	11	4.8
O94641	Heat shock protein 104 OS=Schizosaccharomyces pombe GN=hsp104 PE=2 SV=1 - [HS104_SCHPO]	72.19	0.0354	1	2	2	8	905	100.4	5.81	0.819	8	23.7	1.404	8	14.4	1.284	8	16.6	2.21	8	27.2	1.342	8	30.3	1.477	8	24.1	1.037	8	22	1.163	8	9.2	1.126	8	23.8
Q4WHP5	Class E vacuolar protein-sorting machinery protein hse1 OS=Aspergillus fumigatus GN=hse1 PE=3 SV=1 - [HSE1_ASPFU]	71.48	0.0497	5	2	2	5	584	64.4	5.92	0.988	5	19.3	0.987	5	25.7	1.017	5	13.1	0.775	5	8.3	0.695	5	20	0.781	5	6	0.96	5	12.7	0.944	5	9.5	0.999	5	13.3
P40920	30 kDa heat shock protein OS=Emericella nidulans GN=hsp30 PE=2 SV=1 - [HSP30_EMENI]	45.06	0.0773	1	2	2	8	181	20.3	6.57	0.534	8	109.8	1.075	8	56	0.97	8	27.5	3.861	8	47.6	5.043	8	93.4	3.304	8	41	0.3	8	190.2	0.58	8	140.8	1.399	8	41.3
O74225	Heat shock protein Hsp88 OS=Neurospora crassa GN=hsp-88 PE=1 SV=1 - [HSP88_NEUCR]	60.22	0.0283	1	2	2	3	707	78.6	5.19	0.538	3	20.2	3.249	3	26.9	1.16	3	22.7	3.277	3	55.3	1.102	3	11.5	1.237	3	12.7	1.296	3	20.9	1.256	3	15.4	1.12	3	1.6
Q92407	Glucokinase OS=Aspergillus niger GN=glkA PE=1 SV=1 - [HXKG_ASPNG]	91.95	0.0626	1	2	2	6	495	54.5	5.68	0.962	6	10.2	0.71	6	11.2	0.931	6	9.1	0.824	6	7.2	1.232	6	14.3	0.821	6	15.6	0.734	6	33.7	1.02	6	14.2	1.43	6	26.6
P80581	Hexokinase OS=Emericella nidulans GN=hxkA PE=1 SV=2 - [HXK_EMENI]	37.69	0.0204	1	1	1	3	490	53.9	5.49	1.115	3	23.3	0.835	3	12.4	0.931	3	3.3	0.689	3	3.5	0.814	3	8.9	0.796	3	0.7	1.001	3	41.1	1.063	3	18.6	0.953	3	0.6
P55877	Eukaryotic translation initiation factor 1A OS=Schizosaccharomyces pombe GN=tif11 PE=2 SV=2 - [IF1A_SCHPO]	29.97	0.1014	1	1	1	2	138	15.7	5.76	0.542	2	30.6	1.996	2	33.9	1.307	2	25.2	2.209	2	43.3	1.119	2	8.5	1.005	2	12.3	0.829	2	22	1.194	2	0.7	1.463	2	21.2
P56286	Eukaryotic translation initiation factor 2 subunit alpha OS=Schizosaccharomyces pombe GN=tif211 PE=1 SV=1 - [IF2A_SCHPO]	47.59	0.0588	1	1	1	1	306	34.5	6.47	1.127	1		0.861	1		0.866	1		2.722	1		3.198	1		2.315	1		1.121	1		1.328	1		1.203	1
A1CJT5	ATP-dependent RNA helicase eIF4A OS=Aspergillus clavatus GN=tif1 PE=3 SV=1 - [IF4A_ASPCL]	635.58	0.4573	4	3	14	87	398	44.9	5.12	0.942	9	19.3	1.04	9	9.3	1.066	9	16	1.052	9	13.2	1.023	9	20.6	1.03	9	7	0.857	9	43.2	0.884	9	23.5	1.072	9	23.2
A2QEN5	ATP-dependent RNA helicase eIF4A OS=Aspergillus niger (strain CBS 513.88 / FGSC A1513) GN=tif1 PE=3 SV=1 - [IF4A_ASPNC]	671.88	0.5251	9	3	14	88	398	44.9	5.19	1.035	10	19.2	1.056	10	12.9	1.198	10	6.1	1.005	10	9.5	0.976	10	13.6	1.077	10	15.6	0.912	10	9.1	1.011	10	12.3	1.103	10	13
P78827	Probable ketol-acid reductoisomerase, mitochondrial OS=Schizosaccharomyces pombe GN=ilv5 PE=1 SV=2 - [ILV5_SCHPO]	23.39	0.0272	1	1	1	1	404	45.2	9.45	0.809	1		0.287	1		0.136	1		1.91	1		6.741	1		2.786	1		1.702	1		0.556	1		0.332	1
O94374	Importin subunit alpha-2 OS=Schizosaccharomyces pombe GN=imp1 PE=1 SV=1 - [IMA2_SCHPO]	23.18	0.0148	1	1	1	1	539	59.8	4.84	0.868	1		2.32	1		2.719	1		2.506	1		1.093	1		1.659	1		0.741	1		1.314	1		1.802	1
Q4W9B8	6-phosphofructokinase OS=Aspergillus fumigatus GN=pfkA PE=3 SV=1 - [K6PF_ASPFU]	214.8	0.1101	2	6	6	11	808	88.7	7.09	1.021	9	4.9	0.969	9	25.5	0.896	9	7.6	0.986	9	6.8	0.915	9	27.3	0.889	9	9.4	0.935	9	13.3	1.082	9	22.4	1.068	9	18.3
Q2GVK6	Adenylate kinase 1 OS=Chaetomium globosum GN=ADK1 PE=3 SV=1 - [KAD1_CHAGB]	41.14	0.0473	3	1	1	1	275	30.1	9.22
Q9C196	cAMP-dependent protein kinase regulatory subunit OS=Aspergillus niger GN=pkaR PE=3 SV=1 - [KAPR_ASPNG]	127.75	0.1095	1	1	3	8	411	44.5	4.97	1.092	2	6.7	1.147	2	15.2	1.318	2	18.6	0.614	2	48.7	0.542	2	67.5	0.693	2	20.1	0.952	2	10	0.971	2	33.8	1.036	2	23.3
O42794	cAMP-dependent protein kinase regulatory subunit OS=Colletotrichum trifolii GN=PKAR PE=3 SV=1 - [KAPR_COLTR]	26.74	0.0396	1	1	1	1	404	44.7	9	1.407	1		1.035	1		1.002	1		0.634	1		0.62	1		0.797	1		1.454	1		1.122	1		0.783	1
O59922	cAMP-dependent protein kinase regulatory subunit OS=Emericella nidulans GN=pkaR PE=3 SV=1 - [KAPR_EMENI]	146.71	0.1189	1	1	3	11	412	44.9	5.21	1.05	5	6.4	1.236	5	16.4	1.029	5	0.8	0.749	5	3.9	0.691	5	12.9	0.838	5	5.1	1.354	5	32.1	0.987	5	13.4	0.771	5	21.9
A4R5S9	Catalase-peroxidase 1 OS=Magnaporthe grisea GN=katG1 PE=3 SV=1 - [KATG1_MAGGR]	105.39	0.0387	6	1	3	11	750	82.8	6.21	3.179	3	86.8	0.426	3	34.3	0.684	3	20.9	0.419	3	26.8	0.994	3	7	0.68	3	5.8	1.983	3	68.9	1.887	3	44.8	0.967	3	12.4
B0YAK0	Catalase-peroxidase OS=Aspergillus fumigatus (strain CEA10 / CBS 144.89 / FGSC A1163) GN=katG PE=3 SV=1 - [KATG_ASPFC]	183.48	0.0725	5	1	4	17	759	83.7	6.58	1.642	4	36	0.81	4	3.8	0.722	4	20.4	0.658	4	13.1	0.821	4	9.6	0.76	4	6.8	1.524	4	28.6	1.36	4	22.3	0.906	4	6
Q2TW34	Catalase-peroxidase OS=Aspergillus oryzae GN=katG PE=3 SV=1 - [KATG_ASPOR]	156.78	0.0453	4	1	3	21	751	82.6	6.23	1.108	10	6.5	0.666	10	25.6	0.778	10	36.6	0.434	10	16.4	0.66	10	14.7	0.583	10	18.6	0.967	10	8.7	0.857	10	4.8	0.908	10	10.1
Q2H7U1	Catalase-peroxidase OS=Chaetomium globosum GN=katG PE=3 SV=1 - [KATG_CHAGB]	197.92	0.0534	1	1	3	23	749	82	6.39	1.259	6	5.3	0.683	6	14.8	0.68	6	16.7	0.406	6	20.3	0.618	6	18.1	0.599	6	11.6	1.175	6	11.6	0.941	6	20.9	0.737	6	14.7
Q8NJN2	Catalase-peroxidase OS=Penicillium marneffei GN=katG PE=2 SV=1 - [KATG_PENMA]	111.41	0.0455	1	1	3	10	748	82.3	6.83	1.491	2	13.6	0.624	2	12.3	0.661	2	0.9	0.521	2	14.8	0.845	2	2.4	0.626	2	4.9	1.409	2	2.2	1.244	2	3.7	0.897	2	1.6
Q00771	Calcium/calmodulin-dependent protein kinase OS=Emericella nidulans GN=cmkA PE=2 SV=2 - [KCC1_EMENI]	80.35	0.058	1	2	2	6	414	46.8	6.87	1.202	6	16.6	0.82	6	23.8	0.991	6	18.7	1.042	6	15.2	1.188	6	11	1.341	6	29.1	1.035	6	19.2	0.897	6	16.5	0.921	6	18.8
Q86ZC1	Kinesin heavy chain OS=Botryotinia fuckeliana GN=klp1 PE=3 SV=1 - [KINH_BOTFU]	48.91	0.0318	3	2	2	4	880	98.3	5.48	0.802	4	134	1.02	4	94.4	1.134	4	8.1	1.062	4	76.5	0.965	4	11.9	0.895	4	21.7	0.774	4	29.3	0.952	4	11.9	1.245	4	17.5
Q4WI96	ATP-dependent DNA helicase II subunit 2 OS=Aspergillus fumigatus GN=ku80 PE=3 SV=1 - [KU80_ASPFU]	38.98	0.0152	2	1	1	2	725	81.7	5.16	0.895	2	8.6	2.156	2	15.2	1.108	2	17	1.447	2	14.8	0.679	2	0.5	1.076	2	9	1.742	2	23.8	1.206	2	2.8	0.703	2	26.7
A7EJL9	Leukotriene A-4 hydrolase OS=Sclerotinia sclerotiorum (strain ATCC 18683 / 1980 / Ss-1) GN=SS1G_05513 PE=3 SV=1 - [LKHA4_SCLS1]	40.11	0.0197	13	1	1	4	608	68.9	5.44	1.098	4	9.8	0.926	4	2.7	0.79	4	4.6	1.216	4	4.6	1.346	4	3.4	0.946	4	15.8	1.265	4	13.6	1.351	4	7.3	1.118	4	7
Q09769	Putative Lon protease homolog, mitochondrial OS=Schizosaccharomyces pombe GN=SPAC22F3.06c PE=2 SV=1 - [LONM_SCHPO]	40.05	0.0122	1	1	1	1	1067	118.6	7.21	1.037	1		1.074	1		1.089	1		1.392	1		1.311	1		1.605	1		1.024	1		0.902	1		0.895	1
A6R363	U6 snRNA-associated Sm-like protein LSm6 OS=Ajellomyces capsulata (strain NAm1 / WU24) GN=LSM6 PE=3 SV=1 - [LSM6_AJECN]	72.54	0.2	6	1	1	2	80	8.6	4.72	1.241	2	14.5	1.101	2	16.5	0.879	2	1.6	1.166	2	19.5	1.071	2	3	1.152	2	19.7	1.556	2	0.4	1.259	2	14.6	0.822	2	15
Q870G1	Saccharopine dehydrogenase [NAD+, L-lysine-forming] OS=Emericella nidulans GN=lysA PE=3 SV=2 - [LYS1_EMENI]	74.73	0.0587	1	2	2	6	375	41.1	5.25	1.078	6	11.9	0.775	6	13.8	0.979	6	4.7	0.895	6	18.1	1.007	6	10.3	0.903	6	2.8	0.911	6	7.1	1.018	6	4.1	1.133	6	12.8
Q9P4R4	Saccharopine dehydrogenase [NADP+, L-glutamate-forming] OS=Magnaporthe grisea GN=LYS3 PE=1 SV=2 - [LYS9_MAGGR]	13.24	0.0356	1	1	1	2	450	49.1	6.47	0.454	1		0.853	1		0.731	1		1.594	1		1.89	1		1.386	1		0.529	1		0.523	1		1.003	1
A2QGA1	Mannitol 2-dehydrogenase OS=Aspergillus niger (strain CBS 513.88 / FGSC A1513) GN=An03g02430 PE=3 SV=1 - [M2DH_ASPNC]	27.21	0.0246	4	1	1	1	488	54.8	5.87	1.158	1		0.856	1		0.926	1		1.541	1		1.82	1		1.192	1		1.072	1		1.499	1		1.421	1
P28344	Malate synthase, glyoxysomal OS=Emericella nidulans GN=acuE PE=3 SV=2 - [MASY_EMENI]	120.58	0.1193	1	4	4	7	528	59.4	8.48	0.949	7	13.1	1.395	7	39.7	1.543	7	34.9	0.571	7	13.7	0.454	7	40.2	0.862	7	11.8	0.859	7	10.2	0.61	7	17.2	0.738	7	11
P28345	Malate synthase, glyoxysomal OS=Neurospora crassa GN=acu-9 PE=3 SV=2 - [MASY_NEUCR]	37.6	0.0387	1	1	1	1	542	61.1	7.65	0.74	1		1.72	1		1.436	1		0.731	1		0.43	1		0.912	1		0.888	1		0.594	1		0.68	1
A1CRK9	NADH-cytochrome b5 reductase 2 OS=Aspergillus clavatus GN=mcr1 PE=3 SV=1 - [MCR1_ASPCL]	30.47	0.0528	1	1	1	1	322	36	8.94	0.829	1		1.108	1		0.757	1		1.24	1		1.132	1		0.937	1		1.214	1		1.1	1		0.92	1
Q2HG02	NADH-cytochrome b5 reductase 2 OS=Chaetomium globosum GN=MCR1 PE=3 SV=1 - [MCR1_CHAGB]	28.66	0.0201	1	1	1	3	348	38.1	9.35	1.602	3	23.1	0.572	3	32.1	1.123	3	12.7	0.204	3	58.4	0.36	3	23.1	0.528	3	42.2	0.679	3	24.7	0.619	3	10.8	0.805	3	12.6
A5DQE4	NADH-cytochrome b5 reductase 2 OS=Pichia guilliermondii GN=MCR1 PE=3 SV=2 - [MCR1_PICGU]	42.34	0.0374	3	1	1	4	294	32.5	8.25	0.926	4	5.6	1.001	4	12.6	0.891	4	6.6	1.052	4	15.7	1.04	4	6.7	0.989	4	6.9	1.003	4	9.7	0.918	4	4.4	0.957	4	5.3
Q12555	Sulfate adenylyltransferase OS=Emericella nidulans GN=met3 PE=3 SV=1 - [MET3_EMENI]	223.68	0.1725	2	5	6	22	574	63.9	7.37	1.011	20	26.1	0.907	20	19.6	0.886	20	17.7	0.928	20	20	1.065	20	26.1	0.916	20	10.8	1.012	20	29.2	1.062	20	16.3	1.108	20	12.4
Q7SE75	Sulfate adenylyltransferase OS=Neurospora crassa GN=met-3 PE=3 SV=1 - [MET3_NEUCR]	106.28	0.0716	7	3	4	6	573	64.4	6.67	1.12	5	22.4	0.62	5	32.7	0.659	5	50.2	1.256	5	13	2.048	5	47.2	1.044	5	12.6	1.059	5	27.1	1.242	5	12.2	1.302	5	41.4
P48466	S-adenosylmethionine synthetase OS=Neurospora crassa GN=eth-1 PE=2 SV=1 - [METK_NEUCR]	94.47	0.1063	1	2	2	5	395	43	6.01	0.894	5	10.4	1.117	5	11.9	1.143	5	4.8	1.398	5	25.3	1.423	5	20.6	1.389	5	35.4	0.834	5	11.5	0.952	5	14.4	1.137	5	20.4
Q2UET3	3-ketoacyl-CoA reductase OS=Aspergillus oryzae GN=AO090026000492 PE=3 SV=1 - [MKAR_ASPOR]	26.45	0.0723	8	1	1	1	346	37.6	9.69
P43068	Mitogen-activated protein kinase MKC1 OS=Candida albicans GN=MKC1 PE=3 SV=1 - [MKC1_CANAL]	17.67	0.0319	1	1	1	1	501	58.2	5.02	1.12	1		1.343	1		1.025	1		1.1	1		0.828	1		0.996	1		1.468	1		1.239	1		0.857	1
Q1E8Q5	Vacuolar fusion protein MON1 OS=Coccidioides immitis GN=MON1 PE=3 SV=1 - [MON1_COCIM]	37.78	0.0152	1	1	1	3	592	65.1	7.34	0.765	3	35.8	1.68	3	33.6	1.137	3	15.4	1.535	3	52.4	0.826	3	16.7	0.946	3	8.6	1.132	3	17.4	1.174	3	6	1.054	3	23.6
Q2UJU5	Mannose-1-phosphate guanyltransferase OS=Aspergillus oryzae GN=mpg1 PE=3 SV=1 - [MPG1_ASPOR]	125.01	0.2418	5	3	6	13	364	40.1	7.2	1.133	7	30.8	0.978	7	16.8	1.013	7	23.8	1.018	7	15.8	1.209	7	23.2	1.272	7	7.1	0.926	7	5.2	0.998	7	9.8	1.086	7	8.4
Q5B1J4	Mannose-1-phosphate guanyltransferase OS=Emericella nidulans GN=mpg1 PE=3 SV=1 - [MPG1_EMENI]	141.8	0.1766	1	1	4	15	351	38.9	6.73	1.108	9	5.7	0.938	9	27.1	1.075	9	15.8	0.987	9	12.5	1.19	9	15.3	1.056	9	13.4	0.906	9	11.2	1.081	9	12.2	1.148	9	3.7
P11913	Mitochondrial-processing peptidase subunit beta OS=Neurospora crassa GN=pep PE=1 SV=1 - [MPPB_NEUCR]	88.69	0.0399	1	1	1	38	476	52.5	5.96	0.944	37	23.3	0.92	37	28.7	0.821	37	43.4	0.918	37	34.1	1.039	37	36.4	0.979	37	21.6	1.041	37	30.1	0.885	37	13.9	0.887	37	22.2
A5DEV6	DNA mismatch repair protein MSH3 OS=Pichia guilliermondii GN=MSH3 PE=3 SV=2 - [MSH3_PICGU]	20.49	0.0104	17	1	1	1	960	107.8	6.76	0.95	1		1.333	1		1.359	1		1.872	1		1.42	1		1.493	1		0.932	1		1.193	1		1.3	1
A1C6B4	Mannitol-1-phosphate 5-dehydrogenase OS=Aspergillus clavatus GN=mpdA PE=3 SV=1 - [MTLD_ASPCL]	102.64	0.0541	12	2	2	19	388	42.6	5.72	3.8	13	44.6	0.277	13	33.2	1.066	13	18.8	0.142	13	47.8	0.52	13	39.8	0.47	13	36.9	1.006	13	22.4	1.075	13	30.1	1.063	13	17.6
Q4WZF1	Sorting nexin mvp1 OS=Aspergillus fumigatus GN=mvp1 PE=3 SV=1 - [MVP1_ASPFU]	27.17	0.0178	1	1	1	2	729	80.6	5.91	0.89	2	4.5	1.149	2	5.2	0.89	2	31.6	1.01	2	1	0.889	2	4.2	1.194	2	2.3	1.149	2	42.3	0.754	2	7.8	0.667	2	33.7
B0Y9Q4	Myosin-1 OS=Aspergillus fumigatus (strain CEA10 / CBS 144.89 / FGSC A1163) GN=myoA PE=3 SV=2 - [MYO1_ASPFC]	28.63	0.024	6	2	2	3	1249	137.2	9.42	0.86	2	3.6	1.602	2	65.8	1.047	2	36.8	1.746	2	40.9	1.102	2	20.9	1.225	2	27.3	1.316	2	21.1	1.228	2	9	0.947	2	11.9
A6R641	Nascent polypeptide-associated complex subunit alpha OS=Ajellomyces capsulata (strain NAm1 / WU24) GN=EGD2 PE=3 SV=2 - [NACA_AJECN]	86.11	0.1298	4	1	2	13	208	22.2	4.98	0.368	7	47.4	2.945	7	82.2	1.281	7	5.5	3.299	7	71.6	0.875	7	26.1	0.821	7	14.8	0.833	7	11.3	1.144	7	42.3	1.485	7	9.4
A2R4V1	Nascent polypeptide-associated complex subunit alpha OS=Aspergillus niger (strain CBS 513.88 / FGSC A1513) GN=egd2 PE=3 SV=1 - [NACA_ASPNC]	96.94	0.2178	8	2	3	14	202	21.8	5	0.585	8	14.2	1.316	8	22.4	0.945	8	15.4	1.812	8	20.1	1.298	8	8.3	0.889	8	12.3	0.79	8	13.9	1.075	8	17.3	1.319	8	5.1
Q2H4X9	Nascent polypeptide-associated complex subunit beta OS=Chaetomium globosum GN=EGD1 PE=3 SV=1 - [NACB_CHAGB]	119.82	0.1533	17	2	2	34	150	16.4	8.31	1.231	34	25.9	0.606	34	27.9	1.151	34	21.1	0.637	34	14.2	1.069	34	21.4	1.072	34	23.6	0.656	34	22.4	0.748	34	21.6	1.156	34	31
A1C7E9	NADH-cytochrome b5 reductase 1 OS=Aspergillus clavatus GN=cbr1 PE=3 SV=1 - [NCB5R_ASPCL]	191.95	0.1327	10	3	4	8	309	33.8	8.46	1.102	6	6.3	1.062	6	11.1	1.26	6	12.8	1.06	6	4.4	0.937	6	13.7	1.097	6	5.2	0.929	6	8	1.033	6	11	1.163	6	5.6
Q4PGW7	NADH-cytochrome b5 reductase 1 OS=Ustilago maydis GN=CBR1 PE=3 SV=1 - [NCB5R_USTMA]	84.78	0.0957	4	1	2	3	324	36	8.53	0.933	1		0.863	1		0.836	1		1.209	1		1.416	1		1.179	1		0.964	1		0.959	1		1.01	1
Q00141	NADPH--cytochrome P450 reductase OS=Aspergillus niger GN=cprA PE=1 SV=1 - [NCPR_ASPNG]	46.54	0.0361	1	2	2	2	693	77	6.64	0.779	2	2.5	2.104	2	12.5	1.003	2	0.3	2.34	2	9.9	1.125	2	2.7	1.308	2	18.7	1.635	2	9.7	1.397	2	26.3	0.867	2	16.3
Q8TFN0	Nucleoside diphosphate kinase OS=Emericella nidulans GN=swoH PE=3 SV=1 - [NDK_EMENI]	124.74	0.1699	3	2	2	39	153	16.9	8.12	0.978	30	19.7	0.776	30	28	0.829	29	25.1	0.92	31	14.4	1.353	30	35.6	0.935	30	14.4	0.907	29	15.8	0.957	30	23.1	1.101	29	13.4
P25284	NADH-ubiquinone oxidoreductase 40 kDa subunit, mitochondrial OS=Neurospora crassa GN=nuo-40 PE=1 SV=2 - [NDUA9_NEUCR]	32.86	0.0267	1	1	1	3	375	42.8	7.12	0.857	3	13	0.754	3	10.2	0.519	3	20	1.084	3	23.6	1.454	3	13.2	0.932	3	19.6	1.157	3	24.3	1.025	3	9	0.9	3	15.1
O47950	NADH-ubiquinone oxidoreductase 19.3 kDa subunit, mitochondrial OS=Neurospora crassa GN=G17A4.170 PE=2 SV=1 - [NDUS7_NEUCR]	60.26	0.0619	1	1	1	8	226	25	9.99	0.671	8	12.1	1.075	8	8.8	0.899	8	11.9	0.971	8	8.4	0.884	8	10.8	0.852	8	3.7	0.771	8	9.3	0.727	8	7.8	0.928	8	14.3
Q92406	NADH-ubiquinone oxidoreductase 51 kDa subunit, mitochondrial OS=Aspergillus niger GN=NUO51 PE=3 SV=1 - [NDUV1_ASPNG]	286.18	0.1815	2	5	5	28	496	54.4	8.05	1.034	12	8.4	0.861	12	17.7	0.763	12	21.7	1.052	12	16.9	1.125	12	9.6	1.062	12	13.5	1.248	12	17	0.972	12	14.6	0.885	12	13.7
P40915	NADH-ubiquinone oxidoreductase 24 kDa subunit, mitochondrial OS=Neurospora crassa GN=nuo-24 PE=2 SV=1 - [NDUV2_NEUCR]	25.39	0.0456	1	1	1	6	263	28.8	7.25	0.767	6	13.3	0.876	6	5.6	0.9	6	8.8	0.913	6	32.2	1.054	6	33.4	0.934	6	21.1	0.767	6	5.4	0.75	6	18.5	1.012	6	13.1
Q4WY33	Non-histone chromosomal protein 6 OS=Aspergillus fumigatus GN=nhp6 PE=3 SV=1 - [NHP6_ASPFU]	123.09	0.1442	3	2	2	11	104	12.1	9.09	0.5	11	42.8	1.48	11	19.8	0.885	11	9.4	1.206	11	26.6	0.875	11	13.9	0.809	11	9.2	0.819	11	15.5	0.776	11	15.9	0.978	11	19.3
Q2TYB1	Pro-apoptotic serine protease nma111 OS=Aspergillus oryzae GN=nma111 PE=3 SV=1 - [NM111_ASPOR]	34	0.0097	1	1	1	1	1027	113.2	5.35	0.82	1		1.205	1		1.02	1		1.103	1		0.925	1		0.932	1		0.97	1		0.972	1		1.018	1
Q5BGN5	Nuclear protein localization protein 4 OS=Emericella nidulans GN=npl4 PE=3 SV=1 - [NPL4_EMENI]	29.54	0.02	4	1	1	2	649	72.7	6.64	1.087	2	16.1	1.193	2	21.5	1.06	2	4.5	1.111	2	3.9	0.941	2	25.6	1.178	2	2.8	1.224	2	0.8	1.027	2	17.2	0.852	2	18.1
P17624	Nuclear movement protein nudC OS=Emericella nidulans GN=nudC PE=3 SV=1 - [NUDC_EMENI]	32.66	0.0808	1	1	1	1	198	22.3	5.4	1.042	1		0.749	1		1.504	1		0.484	1		0.653	1		0.759	1		0.519	1		0.666	1		1.302	1
Q92413	Ornithine aminotransferase OS=Emericella nidulans GN=otaA PE=3 SV=2 - [OAT_EMENI]	189.28	0.1872	1	6	6	21	454	49.2	6.05	0.937	19	31.6	1.069	19	27.4	1.041	19	10.7	1.565	19	46.9	1.464	19	15.1	1.338	19	17.9	0.916	19	20.2	1.075	19	25.6	1.198	19	13
Q01864	pH-response transcription factor pacC/RIM101 OS=Penicillium chrysogenum GN=PACC PE=1 SV=2 - [PACC_PENCH]	25.91	0.0202	9	1	1	1	643	68.8	6.49	1.656	1		0.938	1		1.426	1		0.672	1		0.724	1		1.332	1		1.091	1		0.838	1		0.78	1
Q96UL8	Phosphoenolpyruvate carboxykinase [ATP] OS=Emericella nidulans GN=acuF PE=3 SV=2 - [PCKA_EMENI]	152	0.1133	1	3	3	10	556	61.4	6.14	0.859	10	12.3	0.887	10	7.4	1.039	10	10.5	0.598	10	15.8	0.658	10	20.8	0.787	10	19.8	0.809	10	20.6	0.708	10	17.1	0.859	10	11.4
O43112	Phosphoenolpyruvate carboxykinase [ATP] OS=Kluyveromyces lactis GN=PCK1 PE=3 SV=2 - [PCKA_KLULA]	25.45	0.0313	1	1	1	2	543	60.4	5.82	0.803	2	12.5	1.038	2	2	0.995	2	1.8	0.559	2	17.8	0.545	2	19.9	0.68	2	15.9	0.839	2	8.7	0.662	2	14.4	0.801	2	5.6
Q7RVS9	Phosphoenolpyruvate carboxykinase [ATP] OS=Neurospora crassa GN=pck-1 PE=3 SV=1 - [PCKA_NEUCR]	30.16	0.0232	1	1	1	6	561	62.5	6.37	0.81	6	5.9	0.958	6	6	0.983	6	8.6	0.622	6	50.4	0.537	6	35.8	0.652	6	38.6	0.792	6	13	0.579	6	13.6	0.82	6	26.6
Q12730	Protein disulfide-isomerase OS=Aspergillus niger GN=pdiA PE=2 SV=1 - [PDI_ASPNG]	21.94	0.0175	1	1	1	3	515	56.3	4.6	1.3	2	49.4	1.157	2	12.4	0.906	2	19.4	0.785	2	6.3	0.686	2	6.1	1.548	2	75.7	1.661	2	57.7	0.661	2	27.4	0.404	2	95.5
Q00248	Protein disulfide-isomerase OS=Aspergillus oryzae GN=pdiA PE=3 SV=1 - [PDI_ASPOR]	70.73	0.0583	1	2	2	10	515	56.4	4.68	0.926	10	14.1	1.054	10	17.3	0.858	10	9.4	0.826	10	18.4	0.763	10	12	1.025	10	8	1.066	10	4.6	0.67	10	2.6	0.645	10	11.4
Q9UW83	Pyridoxine biosynthesis protein pyroA OS=Emericella nidulans GN=pyroA PE=3 SV=1 - [PDX1_EMENI]	193.06	0.3059	4	5	5	30	304	32.3	6.33	0.952	28	23	1.172	28	15.6	0.756	28	20.5	1.249	28	20.9	1.099	28	12.4	1.054	28	15.7	1.609	28	19.7	1.127	28	28.7	0.752	28	15.3
O60101	Phosphoglycerate kinase OS=Schizosaccharomyces pombe GN=pgk1 PE=1 SV=1 - [PGK_SCHPO]	80.28	0.0507	1	1	2	13	414	43.9	8.15	1.162	9	9.6	0.603	9	22.8	0.918	9	15.4	0.676	9	14.9	1.076	9	26.6	0.834	9	5.3	0.742	9	13.8	0.876	9	22.7	1.087	9	19.6
O43099	Putative peroxiredoxin pmp20 OS=Aspergillus fumigatus GN=pmp20 PE=1 SV=1 - [PMP20_ASPFU]	30.93	0.0536	2	1	1	3	168	18.4	5.58
Q4WGK6	FACT complex subunit pob3 OS=Aspergillus fumigatus GN=pob3 PE=3 SV=2 - [POB3_ASPFU]	143.99	0.0925	3	3	3	4	573	64.1	4.75	0.972	4	23.2	1.473	4	30.7	1.525	4	16.9	1.133	4	40.8	0.732	4	10.6	1.084	4	5.4	0.907	4	27.8	1.075	4	20.5	1.142	4	10.5
Q9UW86	Serine/threonine-protein phosphatase PP1 OS=Neurospora crassa GN=ppp-1 PE=2 SV=1 - [PP1_NEUCR]	186.11	0.1851	5	4	4	10	308	35.5	5.48	0.874	10	16	1.068	10	28.2	0.924	10	6.7	1.197	10	19.3	1.121	10	17	1.123	10	9.1	1.264	10	26.1	1.062	10	27.9	0.846	10	12.2
Q9HFQ2	Serine/threonine-protein phosphatase PP2A catalytic subunit OS=Emericella nidulans GN=pphA PE=3 SV=2 - [PP2A1_EMENI]	205.6	0.2371	5	5	5	17	329	37.6	5.06	0.961	15	9.4	1.127	15	23	0.879	15	19.7	1.096	15	21.1	0.952	15	10.9	0.921	15	11.9	1.197	15	30.4	1.106	15	34.4	0.897	15	12.9
Q09173	Protein phosphatase 2C homolog 3 OS=Schizosaccharomyces pombe GN=ptc3 PE=2 SV=1 - [PP2C3_SCHPO]	27.35	0.0193	3	1	1	1	414	44.8	4.89	0.612	1		2.168	1		1.439	1		2.326	1		1.085	1		1.411	1		0.922	1		1.011	1		1.113	1
O93826	Peptidyl-prolyl cis-trans isomerase B OS=Arthroderma benhamiae GN=CPR2 PE=2 SV=1 - [PPIB_ARTBE]	80.86	0.1637	3	2	3	4	226	24.7	6.25	0.965	3	6	0.976	3	33.5	0.75	3	40.7	1.007	3	1.6	1.055	3	10	0.836	3	8.3	1.255	3	16.6	1.177	3	16	0.952	3	0.5
Q5B4R3	Peptidyl-prolyl cis-trans isomerase B OS=Emericella nidulans GN=cpr2 PE=3 SV=1 - [PPIB_EMENI]	86.18	0.1402	1	1	2	6	214	23.4	7.61	0.972	5	23	0.833	5	28.3	0.893	5	13.5	0.683	5	49	0.834	5	5	0.745	5	4.9	1.02	5	18.9	0.958	5	8.8	0.914	5	19.5
Q2U0E0	Peptidyl-prolyl cis-trans isomerase D OS=Aspergillus oryzae GN=cpr6 PE=3 SV=1 - [PPID_ASPOR]	57.63	0.0593	1	2	2	7	371	40.8	6.39	0.878	7	17.5	1.066	7	14.4	1.135	7	8	0.715	7	4.4	0.697	7	8	0.861	7	6.4	0.927	7	28.1	0.828	7	18.4	0.966	7	7.1
Q2TZ33	Peptidyl-prolyl cis-trans isomerase H OS=Aspergillus oryzae GN=cyp3 PE=3 SV=1 - [PPIH_ASPOR]	29.07	0.0829	1	1	1	2	181	20.1	7.9	0.716	2	1.1	1.272	2	9.3	0.979	2	12.8	1.338	2	18.9	1.064	2	28.6	1.13	2	39.1	0.93	2	4.5	0.849	2	18	0.927	2	22.7
P41390	Amidophosphoribosyltransferase OS=Schizosaccharomyces pombe GN=ade4 PE=1 SV=1 - [PUR1_SCHPO]	28.31	0.0206	1	1	1	1	533	59.8	6.2	0.953	1		0.86	1		0.8	1		1.67	1		1.965	1		1.352	1		1.024	1		1.179	1		1.169	1
Q9P8I0	Delta-1-pyrroline-5-carboxylate dehydrogenase, mitochondrial OS=Emericella nidulans GN=prnC PE=3 SV=2 - [PUT2_EMENI]	54.96	0.0262	1	1	1	3	572	61.9	8.72	3.199	3	2.7	0.314	3	15.8	0.904	3	2	0.272	3	4.4	0.975	3	15.6	0.881	3	4.7	1.018	3	14	0.978	3	2.6	1.038	3	4.8
Q1DNB0	Orotate phosphoribosyltransferase OS=Coccidioides immitis GN=URA5 PE=3 SV=1 - [PYRE_COCIM]	32.86	0.0336	1	1	1	1	238	25.5	6.92	1.052	1		0.984	1		1.121	1		1.147	1		1.179	1		1.367	1		0.924	1		0.885	1		0.972	1
Q7Z8L4	Orotidine 5'-phosphate decarboxylase OS=Penicillium camembertii GN=pyrG PE=3 SV=1 - [PYRF_PENCA]	101.51	0.1377	4	3	3	8	276	29.9	6.14	1.003	8	22.1	0.935	8	40.4	1.38	8	17.4	0.929	8	24.1	0.963	8	17.5	1.05	8	12.3	0.693	8	44.7	0.859	8	16.6	1.222	8	19.4
Q8SQI7	CTP synthase OS=Encephalitozoon cuniculi GN=ECU11_0480 PE=3 SV=1 - [PYRG_ENCCU]	39.05	0.0262	1	1	1	4	535	59.3	7.88	1.35	2	13.6	0.956	2	9.6	1.12	2	26.6	0.894	2	3.5	0.945	2	6.1	0.972	2	28.4	1.154	2	30.8	1.244	2	39.3	1.095	2	7.8
Q8X082	Replication factor C subunit 5 OS=Neurospora crassa GN=B14D6.460 PE=3 SV=1 - [RFC5_NEUCR]	50.21	0.0369	1	1	1	1	352	39.9	9.17	0.819	1		1.292	1		1.394	1		1.192	1		0.933	1		1.295	1		0.76	1		0.756	1		1.01	1
Q7RZS0	60S ribosomal protein L10a OS=Neurospora crassa GN=rpl-10a PE=3 SV=1 - [RL10A_NEUCR]	93.97	0.0968	1	2	2	18	217	24.1	9.92	1.316	18	22	0.9	18	19.4	0.746	18	15.4	1.025	18	19	1.133	18	21	0.993	18	15.2	1.57	18	31.4	1.509	18	27.4	0.933	18	22.5
O59931	60S ribosomal protein L13 OS=Candida albicans GN=RPL13 PE=3 SV=1 - [RL13_CANAL]	38.04	0.0396	1	1	1	5	202	23	10.61	0.298	5	77	2.414	5	20	1.07	5	6.5	3.001	5	49.8	1.11	5	17.9	0.809	5	10.3	0.754	5	22.8	0.913	5	18.5	1.433	5	29.6
O13418	60S ribosomal protein L15 OS=Aspergillus niger GN=rpl15 PE=2 SV=1 - [RL15_ASPNG]	26.27	0.0345	1	1	1	1	203	24.1	11.41	0.565	1		2.506	1		0.782	1		3.34	1		1.348	1		1.177	1		1.812	1		1.607	1		0.901	1
Q9P720	60S ribosomal protein L16 OS=Neurospora crassa GN=rpl-16 PE=3 SV=1 - [RL16_NEUCR]	59.29	0.0594	1	2	2	8	202	22.9	10.39	0.498	6	18.9	1.531	6	24.2	0.945	6	8.4	2.009	6	21.2	1.32	6	11.1	1.097	6	6	0.843	6	13.8	0.993	6	23	1.199	6	4.3
Q7SDU2	60S ribosomal protein L24 OS=Neurospora crassa GN=rpl-24 PE=3 SV=1 - [RL24_NEUCR]	21.38	0.0577	1	1	1	2	156	17.6	11.4	0.283	2	12.3	3.136	2	28.6	1.085	2	26.9	3.81	2	5.3	1.228	2	23.1	1.043	2	8	0.819	2	10.6	1.036	2	1	1.285	2	11.7
P08978	60S ribosomal protein L28 OS=Neurospora crassa GN=rpl-28 PE=2 SV=1 - [RL28_NEUCR]	22.97	0.0872	1	1	1	1	149	16.6	10.74	0.195	1		2.156	1		0.893	1		2.372	1		1.112	1		0.732	1		0.471	1		0.633	1		1.365	1
Q6C4U7	60S ribosomal protein L30 OS=Yarrowia lipolytica GN=RPL30 PE=3 SV=1 - [RL30_YARLI]	82.45	0.1101	1	2	2	12	109	11.6	9.67	1.039	12	17.8	0.901	12	15.8	1.042	12	3.6	0.938	12	12.8	1.128	12	21.4	1.052	12	27.5	0.958	12	22.7	1.051	12	20.5	1.117	12	8.7
O74905	60S ribosomal protein L9-B OS=Schizosaccharomyces pombe GN=rpl9b PE=2 SV=1 - [RL9B_SCHPO]	49.58	0.0582	2	2	2	7	189	21.4	9.58	2.004	7	21.4	0.627	7	23.6	1.097	7	19.3	0.815	7	5.5	1.502	7	19.5	1.116	7	28.3	1.072	7	8.2	1.53	7	26.1	1.043	7	41.4
P62506	Probable 60S ribosomal protein L44, mitochondrial OS=Schizosaccharomyces pombe GN=SPBC56F2.14 PE=3 SV=1 - [RM44_SCHPO]	21.01	0.08	1	1	1	1	100	11.1	9.58	1.211	1		0.905	1		1.211	1		0.594	1		0.664	1		0.807	1		0.906	1		0.894	1		1.002	1
Q8SQY3	26S proteasome regulatory subunit RPN11 OS=Encephalitozoon cuniculi GN=RPN11 PE=1 SV=1 - [RPN11_ENCCU]	66.4	0.0442	5	1	1	4	294	33.2	7.21	1.014	4	28.2	0.898	4	10.8	1.071	4	3.2	1.452	4	80.1	1.017	4	8.9	1.485	4	58.5	0.961	4	53	1.074	4	5	0.961	4	25.1
P87048	26S proteasome regulatory subunit rpn1 OS=Schizosaccharomyces pombe GN=rpn1 PE=1 SV=2 - [RPN1_SCHPO]	37.66	0.0168	2	1	1	2	891	97.9	5.02	0.706	2	43.8	1.681	2	34.7	1.297	2	23.6	1.428	2	44.8	0.859	2	9.1	0.866	2	0.1	0.915	2	32.3	1.167	2	0.7	1.295	2	33.1
O42897	Probable 26S proteasome regulatory subunit rpn3 OS=Schizosaccharomyces pombe GN=rpn3 PE=2 SV=2 - [RPN3_SCHPO]	35.57	0.0302	1	1	1	1	497	57.3	5.78	0.919	1		1.489	1		1.117	1		1.404	1		0.954	1		0.981	1		1.226	1		1.318	1		1.092	1
Q8WZY4	26S proteasome regulatory subunit rpn-8 OS=Neurospora crassa GN=rpn-8 PE=3 SV=1 - [RPN8_NEUCR]	151.77	0.1875	1	4	4	9	352	39.1	6.4	1.159	7	17.1	0.964	7	5.2	0.956	7	31.5	1.019	7	16.7	0.934	7	2.7	0.906	7	18.3	1.299	7	26.4	1.166	7	22.2	1.058	7	7.4
O59936	40S ribosomal protein S12 OS=Erysiphe graminis subsp. hordei GN=RPS12 PE=3 SV=1 - [RS12_ERYGR]	32.61	0.0833	1	1	1	3	132	14.6	6.76	1.133	3	18.8	0.948	3	20.6	0.59	3	17	1.4	3	2.1	1.349	3	11.2	0.922	3	6.6	1.695	3	6.2	1.558	3	20.4	0.974	3	12.1
O60144	40S ribosomal protein S16 OS=Schizosaccharomyces pombe GN=rps16a PE=2 SV=1 - [RS16_SCHPO]	37.49	0.0571	1	1	1	1	140	15.4	10.13	0.91	1		1.116	1		0.728	1		1.103	1		1	1		1.007	1		1.395	1		0.999	1		0.727	1
O94754	40S ribosomal protein S18 OS=Schizosaccharomyces pombe GN=rps18a PE=1 SV=1 - [RS18_SCHPO]	59.77	0.125	1	2	2	4	152	17.4	10.49	0.247	4	31.7	2.969	4	39.8	1.15	4	28.6	4.037	4	47.1	1.316	4	17.4	1.2	4	13.2	0.664	4	17.5	0.812	4	5.8	1.267	4	26.6
P27073	40S ribosomal protein S19 OS=Emericella nidulans GN=rps19 PE=3 SV=1 - [RS19_EMENI]	70.8	0.0946	1	2	2	10	148	16.4	8.91	1.038	10	13.5	0.706	10	16.1	1.199	10	7.8	0.758	10	8.7	1.094	10	19.9	0.975	10	16.8	0.602	10	14.6	0.776	10	6.3	1.337	10	7.3
O93798	40S ribosomal protein S21 OS=Neurospora crassa GN=rps-21 PE=3 SV=1 - [RS21_NEUCR]	20.07	0.1149	2	1	1	2	87	9.7	7.99	3.458	2	142.5	0.266	2	133.1	0.777	2	49.4	0.537	2	35.2	2.042	2	75	1.826	2	108.1	1.186	2	54.6	1.019	2	16.9	0.873	2	76.5
P21772	40S ribosomal protein S26E OS=Neurospora crassa GN=rps-26 PE=3 SV=2 - [RS26_NEUCR]	22.64	0.0756	2	1	1	1	119	13.5	10.92	0.305	1		2.275	1		1.061	1		3.485	1		1.549	1		1.218	1		0.654	1		0.874	1		1.356	1
Q10421	40S ribosomal protein S28 OS=Schizosaccharomyces pombe GN=rps28a PE=2 SV=1 - [RS28_SCHPO]	37.12	0.1324	1	1	1	4	68	7.7	10.46	1.009	4	18.9	0.561	4	47	0.886	4	20.1	1.036	4	15.7	1.614	4	25.9	1.443	4	15.3	0.758	4	8.4	0.687	4	29	0.909	4	26.1
B6HFE0	40S ribosomal protein S1 OS=Penicillium chrysogenum (strain ATCC 28089 / DSM 1075 / Wisconsin 54-1255) GN=rps1 PE=3 SV=1 - [RS3A_PENCW]	300.16	0.3438	27	8	8	28	256	29.2	10.04	0.727	22	22.8	1.205	22	19.5	1	22	14.5	1.259	22	24.3	1.024	22	18.5	0.982	22	13.8	0.868	22	20.8	0.906	22	10.5	1.05	22	13.6
Q4WLI5	Pre-mRNA-splicing factor rse1 OS=Aspergillus fumigatus GN=rse1 PE=3 SV=1 - [RSE1_ASPFU]	64.15	0.0335	2	3	3	3	1225	135.1	5.21	0.87	3	3.8	1.482	3	0.5	1.108	3	4.6	1.467	3	5	1.149	3	1.9	1.172	3	11.2	0.993	3	5.6	1.161	3	0.9	1.055	3	18.5
B6K2L2	40S ribosomal protein S0-C OS=Schizosaccharomyces japonicus (strain yFS275 / FY16936) GN=rps0c PE=3 SV=1 - [RSSA3_SCHJY]	125.5	0.2042	14	2	3	11	289	31	5.05	0.815	5	20.9	1.041	5	20.6	0.804	5	48.9	1.617	5	8.3	1.357	5	3.7	1.117	5	8.8	1.117	5	6.5	1.33	5	26.1	1.017	5	19.3
Q5BBV9	RuvB-like helicase 1 OS=Emericella nidulans GN=rvb1 PE=3 SV=2 - [RUVB1_EMENI]	177.57	0.1609	4	5	5	11	460	49.8	6.28	0.974	10	12.9	1.036	10	12.3	1.218	10	8.1	1.108	10	14.6	1.102	10	18.9	1.101	10	28	0.852	10	12.4	0.89	10	11.6	1.008	10	6.4
Q6CB52	RuvB-like helicase 1 OS=Yarrowia lipolytica GN=RVB1 PE=3 SV=1 - [RUVB1_YARLI]	34.68	0.0353	1	1	1	6	453	49.6	5.74	0.925	6	40.2	1.091	6	7.2	1.257	6	6	0.874	6	14.1	0.903	6	39.8	1.08	6	23	0.793	6	18.1	0.777	6	8.8	1.066	6	8.4
Q4WKH9	RuvB-like helicase 2 OS=Aspergillus fumigatus GN=rvb2 PE=3 SV=1 - [RUVB2_ASPFU]	160.38	0.1365	1	2	5	16	469	51.3	5.83	1.064	5	47.2	1.062	5	92.4	1.392	5	19.3	0.934	5	39.2	0.89	5	26.7	1.138	5	6	0.634	5	17.6	0.711	5	12.8	1.012	5	26.8
Q5BGK3	RuvB-like helicase 2 OS=Emericella nidulans GN=rvb2 PE=3 SV=1 - [RUVB2_EMENI]	155.13	0.1261	1	1	4	15	452	49.8	6.05	0.929	4	18.4	1.157	4	23.8	1.444	4	14.1	0.982	4	31.3	0.858	4	7.1	1.262	4	7.5	0.724	4	13.8	0.689	4	9.3	0.989	4	11.4
P17608	GTP-binding protein ryh1 OS=Schizosaccharomyces pombe GN=ryh1 PE=1 SV=1 - [RYH1_SCHPO]	86.56	0.1692	4	2	3	9	201	23.1	5.69	1.161	3	8.5	1.185	3	7.8	1.016	3	18	1.107	3	21.7	0.88	3	10.9	0.983	3	2.9	1.465	3	19.1	1.309	3	0.1	0.907	3	2.9
A2RB71	Protein sds23 OS=Aspergillus niger (strain CBS 513.88 / FGSC A1513) GN=sds23 PE=3 SV=1 - [SDS23_ASPNC]	44.82	0.0571	2	2	2	2	508	54.3	8.24	1.831	2	79	1.089	2	76.5	0.878	2	18.4	1.202	2	66.7	1.116	2	7.2	2.145	2	231	2.273	2	177.4	1.028	2	5.6	0.459	2	193.6
A1CGS0	Protein transport protein sec13 OS=Aspergillus clavatus GN=sec13 PE=3 SV=1 - [SEC13_ASPCL]	84.54	0.1424	5	2	3	5	295	32.6	6.52	1.265	4	19.1	0.961	4	22	1.053	4	19.4	0.98	4	11.5	0.962	4	12.2	1.168	4	16.2	1.166	4	8.3	1.104	4	4.9	0.934	4	4.8
Q1DZQ0	Protein transport protein SEC13 OS=Coccidioides immitis GN=SEC13 PE=3 SV=1 - [SEC13_COCIM]	47.72	0.1086	1	1	2	2	304	33.5	6.4	0.993	1		1.093	1		1.268	1		0.929	1		0.859	1		1.14	1		0.857	1		0.811	1		0.961	1
A1CRW7	Protein transport protein sec23 OS=Aspergillus clavatus GN=sec23 PE=3 SV=1 - [SEC23_ASPCL]	238.66	0.1352	10	1	7	13	762	84.7	6.29	1.319	2	3	1.057	2	6	1.008	2	9.1	1.062	2	6	1.016	2	12	1.058	2	6	1.384	2	6.2	1.326	2	2.9	0.973	2	3.2
A2Q8L1	Protein transport protein sec23 OS=Aspergillus niger (strain CBS 513.88 / FGSC A1513) GN=sec23 PE=3 SV=1 - [SEC23_ASPNC]	296.51	0.1654	12	1	8	13	768	85.4	6.35	0.911	2	21.1	1.164	2	21.9	1.529	2	17.6	0.976	2	1	0.847	2	23	1.059	2	15.8	0.694	2	25.5	0.841	2	36.7	1.23	2	10.5
Q5BGR9	Protein transport protein sec23 OS=Emericella nidulans GN=sec23 PE=3 SV=1 - [SEC23_EMENI]	272.02	0.1401	17	1	8	18	771	85.6	6.21	1.178	7	22.8	0.882	7	17	1.089	7	8.5	0.678	7	16.5	0.803	7	5.2	0.739	7	19.3	1.036	7	5.3	1.12	7	13.6	1.134	7	9.6
Q5B6W0	Protein transport protein sec24 OS=Emericella nidulans GN=sec24 PE=3 SV=1 - [SEC24_EMENI]	101.31	0.0595	12	4	4	8	908	99.2	6.55	1.157	8	16.5	1.114	8	16.5	1.246	8	12.1	0.902	8	12.8	0.799	8	15.1	0.998	8	11.9	1.098	8	19.8	1.092	8	25.1	1.011	8	11.7
A2QR20	Protein sey1 OS=Aspergillus niger (strain CBS 513.88 / FGSC A1513) GN=sey1 PE=3 SV=1 - [SEY1_ASPNC]	72.19	0.0338	13	1	2	3	858	96.3	5.44	1.319	2	16.5	1.382	2	12.7	1.463	2	14.7	0.899	2	21.6	0.658	2	8.7	0.942	2	18	1.247	2	18.5	1.261	2	13	1.027	2	5.5
Q0D0W7	Protein sey1 OS=Aspergillus terreus (strain NIH 2624 / FGSC A1156) GN=sey1 PE=3 SV=1 - [SEY1_ASPTN]	72.22	0.0363	4	1	2	2	854	96	5.52	1.026	1		1.385	1		1.389	1		1.017	1		0.742	1		1.028	1		1.024	1		1.017	1		1.008	1
Q5ATZ7	Phosphatidylinositol transfer protein sfh5 OS=Emericella nidulans GN=sfh5 PE=3 SV=1 - [SFH5_EMENI]	45.52	0.0342	1	1	1	6	409	44.5	5.05	0.766	6	9.3	1.808	6	14.3	0.84	6	25.7	2.45	6	40.8	1.325	6	27.1	1.227	6	8.8	1.774	6	35.1	1.286	6	27.7	0.888	6	15.3
Q4WWS3	Sorting nexin-3 OS=Aspergillus fumigatus GN=snx3 PE=3 SV=3 - [SNX3_ASPFU]	116.18	0.2676	3	3	3	6	142	16.7	8.19	0.791	5	10.1	0.907	5	3.6	0.897	5	12.1	0.767	5	7	0.894	5	7	0.813	5	9.5	0.78	5	11.9	0.778	5	2.1	1.021	5	5.7
Q5B797	Sorting nexin-4 OS=Emericella nidulans GN=snx4 PE=3 SV=1 - [SNX4_EMENI]	32.48	0.0246	2	1	1	1	487	55.7	5.72	0.88	1		1.651	1		1.07	1		1.496	1		0.917	1		0.814	1		1.358	1		1.62	1		1.211	1
O42724	Superoxide dismutase [Cu-Zn] 1 OS=Debaryomyces hansenii GN=SOD1 PE=1 SV=4 - [SODC1_DEBHA]	34.29	0.0844	3	1	1	5	154	15.9	6.27	0.365	5	70.9	1.771	5	50.3	0.723	5	11.2	1.504	5	63.6	0.629	5	17.7	0.578	5	19.7	1.132	5	35.7	1.048	5	2	0.823	5	15
A2QMY6	Superoxide dismutase [Cu-Zn] OS=Aspergillus niger (strain CBS 513.88 / FGSC A1513) GN=sodC PE=3 SV=1 - [SODC_ASPNC]	105.26	0.4156	4	4	4	10	154	15.9	6.4	0.489	9	95.5	1.608	9	53.8	0.8	9	21.7	1.373	9	41.1	0.83	9	9	0.731	9	11.7	1.172	9	37	1.075	9	21.3	0.958	9	6.2
O75007	Superoxide dismutase [Mn], mitochondrial OS=Penicillium chrysogenum GN=SOD PE=1 SV=1 - [SODM_PENCH]	95.95	0.1286	1	3	3	8	210	23.1	7.36	3.216	8	36.2	0.229	7	34.1	1.349	7	15.8	0.158	8	92	0.735	7	12.5	0.882	8	9.1	0.588	8	23.5	0.662	8	20.7	1.224	8	13.2
P48009	Septin homolog spn4 OS=Schizosaccharomyces pombe GN=spn4 PE=1 SV=1 - [SPN4_SCHPO]	84.25	0.0605	3	3	3	10	380	44.7	7.08	1.034	10	27.6	0.909	10	12.5	1.026	10	21.9	1.054	10	26.3	1.105	10	12.3	1.092	10	21.5	0.888	10	39	0.949	10	23	1.123	10	16.7
Q4WJ02	FACT complex subunit spt16 OS=Aspergillus fumigatus GN=spt16 PE=3 SV=1 - [SPT16_ASPFU]	93.6	0.0422	3	3	3	10	1019	115.1	5.54	0.654	6	15.1	5.35	6	94	1.638	6	5.3	3.227	6	89	0.609	6	0.6	1.205	6	36.2	1.316	6	34.1	1.429	6	54.8	1.113	6	24.5
Q4WWH6	Transcription elongation factor spt6 OS=Aspergillus fumigatus GN=spt6 PE=3 SV=1 - [SPT6_ASPFU]	25.81	0.0099	1	1	1	1	1420	163.5	4.98	0.594	1		2.819	1		1.619	1		3.076	1		1.103	1		1.17	1		1.035	1		1.565	1		1.535	1
P53371	Tubulin alpha chain (Fragment) OS=Ajellomyces capsulata GN=TUB1 PE=3 SV=1 - [TBA_AJECA]	66.48	0.0359	1	1	1	14	418	46.6	5.8	0.818	12	16.6	1.573	13	54.6	1.041	13	3.7	2.225	13	30.7	1.486	13	27.6	1.507	13	9.8	1.192	12	20.9	1.199	12	29.8	1.008	13	8.3
A1CKI4	Protein TIF31 homolog OS=Aspergillus clavatus GN=tif31 PE=3 SV=1 - [TIF31_ASPCL]	145.11	0.0421	9	2	4	7	1259	140.3	5.8	0.826	4	15.1	1.036	4	23.6	0.695	4	43.6	1.858	4	40.7	1.723	4	41.2	1.078	4	25.5	1.319	4	26.1	1.421	4	15.8	1.095	4	14
Q0CNX5	Protein TIF31 homolog OS=Aspergillus terreus (strain NIH 2624 / FGSC A1156) GN=tif31 PE=3 SV=1 - [TIF31_ASPTN]	79.26	0.0392	7	1	3	5	1274	141.3	6.25	0.755	2	32.7	1.2	2	35.4	0.906	2	5.5	1.166	2	31.3	0.983	2	3.9	0.943	2	27.8	1.001	2	2.9	0.936	2	29.2	0.949	2	26.1
Q7RY84	Protein TIF31 homolog OS=Neurospora crassa GN=tif-31 PE=3 SV=2 - [TIF31_NEUCR]	68.28	0.0198	6	1	2	2	1211	135.1	5.78	0.882	1		1.105	1		1.062	1		1.453	1		1.33	1		1.027	1		0.918	1		1.25	1		1.383	1
Q92215	Putative fatty acid synthase subunit TOXC OS=Cochliobolus carbonum GN=TOXC PE=3 SV=1 - [TOXC_COCCA]	123.46	0.0096	1	2	2	3	2080	232.1	6.74	0.952	3	46.5	0.88	3	47.8	0.781	3	34.2	1.139	3	5	1.265	3	36.6	0.945	3	8.3	0.925	3	58.7	0.866	3	65	1.111	3	8.8
P18483	Anthranilate synthase component 2 OS=Aspergillus awamori GN=trpC PE=4 SV=1 - [TRPG_ASPAW]	136.4	0.0872	3	1	5	8	768	82.6	6.87
P24773	Anthranilate synthase component 2 OS=Penicillium chrysogenum GN=trpC PE=4 SV=1 - [TRPG_PENCH]	162.89	0.1077	3	2	6	10	752	81	6.42	0.885	3	27.5	0.985	3	25.8	1	3	1	0.786	3	13.9	0.807	3	42.1	0.944	3	14.8	0.875	3	0.5	0.738	3	15.6	0.854	3	16.1
O94609	Ubiquitin-activating enzyme E1 1 OS=Schizosaccharomyces pombe GN=ptr3 PE=1 SV=1 - [UBA1_SCHPO]	20.35	0.0109	1	1	1	2	1012	112.9	5.24	0.977	2	17.9	0.74	2	20.1	1.333	2	19.1	0.676	2	41.3	0.923	2	20	1.092	2	2	0.543	2	21.3	0.606	2	20.1	1.133	2	1.2
Q99344	NEDD8-activating enzyme E1 catalytic subunit OS=Saccharomyces cerevisiae GN=UBA3 PE=1 SV=1 - [UBA3_YEAST]	50.31	0.0502	1	1	1	3	299	33.3	4.86	1.125	3	17.4	1.01	3	18.1	1.031	3	13.8	0.95	3	9.3	0.822	3	16.3	0.943	3	21.9	1.071	3	13.9	1.029	3	3.4	0.955	3	23.3
Q96WV0	Uncharacterized urease accessory protein ureG-like OS=Schizosaccharomyces pombe GN=SPCPB16A4.05c PE=2 SV=1 - [UREG_SCHPO]	35.98	0.049	1	1	1	2	286	31.3	6.14	1.326	2	5.6	0.675	2	0.5	1.227	2	23.1	0.505	2	16	0.756	2	15.5	0.911	2	10.5	0.73	2	29.6	0.736	2	32.8	1.024	2	3
Q00511	Uricase OS=Aspergillus flavus GN=uaZ PE=1 SV=3 - [URIC_ASPFL]	58.98	0.0331	1	1	1	3	302	34.2	7.62	1.205	2	54.5	0.862	3	0.7	0.683	3	8.3	1.19	3	3.5	1.37	3	2.8	1.415	3	5.3	1.987	2	19.9	1.619	2	12.9	0.664	3	18.1
Q4WVW4	Vacuolar protein 8 OS=Aspergillus fumigatus GN=vac8 PE=3 SV=1 - [VAC8_ASPFU]	110.59	0.0865	1	1	3	5	578	62.6	5.17	1.199	2	7.9	1.326	2	26.6	2.283	2	68.6	0.597	2	6.5	0.455	2	19.9	0.713	2	3.6	0.697	2	46.1	1.006	2	2.2	1.465	2	48.6
Q2U5T5	Vacuolar protein 8 OS=Aspergillus oryzae GN=vac8 PE=3 SV=1 - [VAC8_ASPOR]	95.84	0.0848	1	1	3	4	578	62.7	5.14	1.352	1		1.233	1		1.336	1		0.721	1		0.592	1		0.872	1		1.248	1		1.121	1		0.912	1
P56216	Vanillyl-alcohol oxidase OS=Penicillium simplicissimum GN=VAOA PE=1 SV=1 - [VAOX_PENSI]	723.39	0.3911	1	17	17	78	560	63	6.7	1.545	77	20.7	0.246	76	75.1	1.097	76	17	0.168	72	112.1	0.704	72	36.7	0.648	72	44.3	0.376	76	52.9	0.454	77	41.8	1.225	76	25
O42926	Vacuolar protein sorting-associated protein 13b OS=Schizosaccharomyces pombe GN=vps13b PE=2 SV=1 - [VP13B_SCHPO]	33.42	0.0026	1	1	1	3	3131	353.8	5.35	1.562	3	40	1.366	3	12.1	1.332	3	17.9	1.14	3	4.6	0.778	3	16.7	0.77	3	6.1	1.543	3	33.7	2.223	3	28.3	1.463	3	5
P36017	Vacuolar protein sorting-associated protein 21 OS=Saccharomyces cerevisiae GN=VPS21 PE=1 SV=1 - [VPS21_YEAST]	73.18	0.1048	3	2	2	10	210	23.1	5.33	1.782	10	56.9	1.041	10	24.8	1.338	10	16.4	0.818	10	11.9	0.777	10	15.4	1.02	10	12.2	1.398	10	25.8	1.227	10	28.7	0.985	10	14.3
P31867	NAD(P)H-dependent D-xylose reductase OS=Pichia stipitis GN=XYL1 PE=3 SV=1 - [XYL1_PICST]	20.8	0.0252	2	1	1	1	318	35.9	6.11
Q10094	Uncharacterized protein C11D3.15 OS=Schizosaccharomyces pombe GN=SPAC11D3.15 PE=2 SV=1 - [YAOF_SCHPO]	45.09	0.0129	1	1	1	3	1317	143.6	6.15	0.931	3	5.2	0.806	3	10.8	1.212	3	4.4	1.502	3	17.5	1.774	3	19.9	0.836	3	22.6	0.62	3	20.5	1.599	3	1.8	2.621	3	22.4
O42943	Uncharacterized ABC transporter ATP-binding protein C16H5.08c OS=Schizosaccharomyces pombe GN=SPBC16H5.08c PE=1 SV=1 - [YBP8_SCHPO]	21.34	0.0146	1	1	1	1	618	69.2	6.18	0.706	1		1.044	1		0.949	1		1.962	1		1.901	1		1.692	1		0.777	1		0.82	1		1.072	1
O14205	Uncharacterized protein C5D6.13 OS=Schizosaccharomyces pombe GN=SPAC5D6.13 PE=1 SV=2 - [YDQD_SCHPO]	20.75	0.0386	1	1	1	1	337	38.4	5.54	0.638	1		1.07	1		3.251	1		1.263	1		1.194	1		1.495	1		0.21	1		0.54	1		2.61	1
O13917	Uncharacterized protein C23C11.13c OS=Schizosaccharomyces pombe GN=SPAC23C11.13c PE=2 SV=1 - [YDWD_SCHPO]	53.14	0.0583	1	1	1	7	206	23.6	5.9	1.042	7	31.9	0.956	7	16	1.225	7	6.1	0.999	7	17.2	1.22	7	27.2	1.237	7	22	0.648	7	34.6	0.913	7	25	1.096	7	25
Q9URY4	Putative amidase C869.01 OS=Schizosaccharomyces pombe GN=SPAC869.01 PE=2 SV=1 - [YI01_SCHPO]	35.1	0.0189	1	1	1	6	583	64.5	5.01	0.844	6	10.4	0.932	6	11.2	0.951	6	11.3	0.783	6	0.8	0.912	6	10.1	0.835	6	6.9	0.791	6	12.7	0.809	6	18.5	1.036	6	8
Q6BSL0	Synaptobrevin homolog YKT6 OS=Debaryomyces hansenii GN=YKT6 PE=3 SV=1 - [YKT6_DEBHA]	37.75	0.06	1	1	1	9	200	22.9	6.92	1.318	5	26.5	1.48	5	11	1.726	5	8.9	1.053	5	2.7	0.696	5	16.5	1.086	5	10.5	1.051	5	29	1.148	5	22	1.182	5	9.8
O60102	Uncharacterized ABC transporter ATP-binding protein C14F5.06 OS=Schizosaccharomyces pombe GN=SPBC14F5.06 PE=2 SV=1 - [YOX6_SCHPO]	52.98	0.0287	1	1	1	2	593	66.5	8.38	0.772	2	15.1	0.953	2	35.4	0.844	2	17.4	1.072	2	5.2	1.138	2	41.2	1.013	2	13	0.872	2	2	0.819	2	7.3	0.954	2	9.3
P33723	GTP-binding protein ypt1 OS=Neurospora crassa GN=ypt-1 PE=3 SV=1 - [YPT1_NEUCR]	242.91	0.3941	8	5	7	31	203	22.5	5.67	1.093	19	16.3	1.204	19	17.9	1.204	19	14.8	1.063	19	15.3	0.846	19	12.9	0.887	19	10	1.13	19	9.6	1.363	19	18.8	1.176	19	7.2
P17609	GTP-binding protein ypt2 OS=Schizosaccharomyces pombe GN=ypt2 PE=2 SV=1 - [YPT2_SCHPO]	91.6	0.205	7	1	3	13	200	22.7	5.78	1.035	1		1.325	1		1.29	1		1.051	1		0.802	1		1.138	1		1.064	1		0.957	1		0.914	1
