# Supplementary material for: A proteomic‐based investigation of potential copper‐responsive biomarkers: Proteins, conceptual networks, and metabolic pathways featuring Penicillium janthinellum from a heavy metal‐polluted ecological niche
Source: Microbiologyopen. 2017 May 9;6(4):e00485. doi: 10.1002/mbo3.485 (PMC5552966; doi:10.1002/mbo3.485)
Supplement: Supplementary file 1 [file MBO3-6-na-s001.zip › mbo3485-sup-0027-TableS6.xls]

## Sheet: EC-6-0.5 vs.WT-0.5
	Table S6 Details on DPs in EC-6 under 0.5 compared with WT-0.5 mM Cu
Accession	Description	Score	Coverage	# Proteins	# Unique Peptides	# Peptides	# PSMs	# AAs	MW [kDa]	calc. pI	Fold (EC-6-0.5 mM Cu vs. WT-0.5 mM Cu)
Q9Y8D9	Superoxide dismutase [Cu-Zn] OS=Aspergillus fumigatus GN=sodC PE=2 SV=3 - [SODC_ASPFU]	29.78	0.1299	1	1	1	3	154	16	6.52	0.766
Q9Y7Z2	Probable ADP-ribosylation factor OS=Schizosaccharomyces pombe GN=SPBC1539.08 PE=2 SV=1 - [ARF2_SCHPO]	21.81	0.0598	1	1	1	1	184	20.7	9.48	1.256
Q9UW83	Pyridoxine biosynthesis protein pyroA OS=Emericella nidulans GN=pyroA PE=3 SV=1 - [PDX1_EMENI]	193.06	0.3059	4	5	5	30	304	32.3	6.33	0.756
Q9UVZ8	Actin OS=Candida dubliniensis (strain CD36 / CBS 7987 / NCPF 3949 / NRRL Y-17841) GN=ACT1 PE=3 SV=1 - [ACT_CANDC]	245.31	0.25	9	1	7	66	376	41.7	5.69	2.075
Q9UT08	Protein phosphatase PP2A regulatory subunit A OS=Schizosaccharomyces pombe GN=paa1 PE=2 SV=1 - [2AAA_SCHPO]	76.56	0.0559	1	2	2	2	590	66.6	4.81	1.292
Q9URY7	Putative formamidase C869.04 OS=Schizosaccharomyces pombe GN=SPAC869.04 PE=2 SV=1 - [FMDA_SCHPO]	63.19	0.0293	1	1	1	9	410	44.8	5.66	0.677
Q9P4R4	Saccharopine dehydrogenase [NADP+, L-glutamate-forming] OS=Magnaporthe grisea GN=LYS3 PE=1 SV=2 - [LYS9_MAGGR]	13.24	0.0356	1	1	1	2	450	49.1	6.47	0.731
Q9HGZ2	Glucose-6-phosphate isomerase OS=Aspergillus oryzae GN=pgiA PE=2 SV=1 - [G6PI_ASPOR]	192.17	0.1917	2	6	6	19	553	61.2	6.23	0.761
Q9HES8	Pyruvate carboxylase OS=Aspergillus niger GN=pyc PE=3 SV=1 - [PYC_ASPNG]	525.67	0.1133	7	13	13	52	1192	130.8	6.48	1.289
Q9HDY0	GTP-binding protein ypt71 OS=Schizosaccharomyces pombe GN=ypt71 PE=2 SV=1 - [YPT71_SCHPO]	89.18	0.101	2	2	2	3	208	23.5	5.67	1.267
Q9C2L8	Probable Ras-related protein Rab7 OS=Neurospora crassa GN=17E5.300 PE=3 SV=1 - [RAB7_NEUCR]	136.68	0.1756	1	3	3	9	205	23.1	5.02	1.317
Q9C196	cAMP-dependent protein kinase regulatory subunit OS=Aspergillus niger GN=pkaR PE=3 SV=1 - [KAPR_ASPNG]	127.75	0.1095	1	1	3	8	411	44.5	4.97	1.318
Q99145	ATP phosphoribosyltransferase OS=Yarrowia lipolytica GN=HIS1 PE=3 SV=1 - [HIS1_YARLI]	28.91	0.0236	6	1	1	1	296	32	6.05	0.786
Q99002	14-3-3 protein homolog OS=Trichoderma harzianum PE=2 SV=1 - [1433_TRIHA]	178.54	0.187	5	2	5	24	262	30	6.13	0.781
Q96WV0	Uncharacterized urease accessory protein ureG-like OS=Schizosaccharomyces pombe GN=SPCPB16A4.05c PE=2 SV=1 - [UREG_SCHPO]	35.98	0.049	1	1	1	2	286	31.3	6.14	1.227
Q96V52	Glutamine synthetase OS=Emericella nidulans GN=glnA PE=3 SV=2 - [GLNA_EMENI]	53.54	0.0522	1	1	1	13	345	38.5	6.33	0.774
Q96UF1	Glyceraldehyde-3-phosphate dehydrogenase 3 OS=Rhizomucor racemosus GN=GPD3 PE=3 SV=1 - [G3P3_RHIRA]	37.48	0.0324	1	1	1	1	339	36.3	6.54	1.583
Q92406	NADH-ubiquinone oxidoreductase 51 kDa subunit, mitochondrial OS=Aspergillus niger GN=NUO51 PE=3 SV=1 - [NDUV1_ASPNG]	286.18	0.1815	2	5	5	28	496	54.4	8.05	0.763
Q92215	Putative fatty acid synthase subunit TOXC OS=Cochliobolus carbonum GN=TOXC PE=3 SV=1 - [TOXC_COCCA]	123.46	0.0096	1	2	2	3	2080	232.1	6.74	0.781
Q8X0X2	ATP-dependent RNA helicase dbp-5 OS=Neurospora crassa GN=dbp-5 PE=3 SV=1 - [DBP5_NEUCR]	90.16	0.0455	1	1	1	5	483	53.2	5.86	1.328
Q8X082	Replication factor C subunit 5 OS=Neurospora crassa GN=B14D6.460 PE=3 SV=1 - [RFC5_NEUCR]	50.21	0.0369	1	1	1	1	352	39.9	9.17	1.394
Q8WZJ7	C-1-tetrahydrofolate synthase, cytoplasmic OS=Schizosaccharomyces pombe GN=SPBC839.16 PE=2 SV=1 - [C1TC_SCHPO]	50.04	0.0117	1	1	1	2	937	101.1	7.27	1.214
Q8TFN0	Nucleoside diphosphate kinase OS=Emericella nidulans GN=swoH PE=3 SV=1 - [NDK_EMENI]	124.74	0.1699	3	2	2	39	153	16.9	8.12	0.829
Q8SW28	14-3-3 protein homolog OS=Encephalitozoon cuniculi GN=ECU03_1010 PE=1 SV=1 - [1433_ENCCU]	43.1	0.1163	1	1	2	6	258	29.6	5.21	1.249
Q8NKF4	60S ribosomal protein L3 OS=Aspergillus fumigatus GN=rpl3 PE=1 SV=2 - [RL3_ASPFU]	67.06	0.0791	7	2	2	3	392	44.4	10.18	0.661
Q8NJN2	Catalase-peroxidase OS=Penicillium marneffei GN=katG PE=2 SV=1 - [KATG_PENMA]	111.41	0.0455	1	1	3	10	748	82.3	6.83	0.661
Q875Z2	Elongation factor 2 OS=Saccharomyces castellii GN=EFT1 PE=3 SV=1 - [EF2_SACCA]	157.79	0.0629	11	1	5	17	842	93.1	6.14	0.482
Q86ZF1	Isocitrate lyase OS=Leptosphaeria maculans GN=ICL1 PE=3 SV=1 - [ACEA_LEPMC]	29.37	0.0261	1	1	1	3	537	60.1	6.77	1.343
Q7Z8L4	Orotidine 5'-phosphate decarboxylase OS=Penicillium camembertii GN=pyrG PE=3 SV=1 - [PYRF_PENCA]	101.51	0.1377	4	3	3	8	276	29.9	6.14	1.38
Q7SE75	Sulfate adenylyltransferase OS=Neurospora crassa GN=met-3 PE=3 SV=1 - [MET3_NEUCR]	106.28	0.0716	7	3	4	6	573	64.4	6.67	0.659
Q7RZS0	60S ribosomal protein L10a OS=Neurospora crassa GN=rpl-10a PE=3 SV=1 - [RL10A_NEUCR]	93.97	0.0968	1	2	2	18	217	24.1	9.92	0.746
Q7RV85	Enolase OS=Neurospora crassa GN=NCU10042 PE=3 SV=1 - [ENO_NEUCR]	169.05	0.1507	1	1	4	20	438	47.6	5.35	1.208
Q757N1	Histone H3 OS=Ashbya gossypii GN=HHT1 PE=3 SV=3 - [H3_ASHGO]	71.47	0.3824	9	1	3	7	136	15.3	11.43	0.709
Q6CB52	RuvB-like helicase 1 OS=Yarrowia lipolytica GN=RVB1 PE=3 SV=1 - [RUVB1_YARLI]	34.68	0.0353	1	1	1	6	453	49.6	5.74	1.257
Q6BWA5	Inorganic pyrophosphatase OS=Debaryomyces hansenii GN=IPP1 PE=3 SV=1 - [IPYR_DEBHA]	122.68	0.1986	1	4	4	26	287	32.1	5.25	0.774
Q6BTA4	60S ribosomal protein L7 OS=Debaryomyces hansenii GN=RPL7 PE=3 SV=1 - [RL7_DEBHA]	22.38	0.0415	5	1	1	1	241	27.2	10.15	1.311
Q6BSL0	Synaptobrevin homolog YKT6 OS=Debaryomyces hansenii GN=YKT6 PE=3 SV=1 - [YKT6_DEBHA]	37.75	0.06	1	1	1	9	200	22.9	6.92	1.726
Q6BRZ5	Histone H3.1/H3.2 OS=Debaryomyces hansenii GN=HHT1 PE=3 SV=3 - [H31_DEBHA]	101.9	0.3824	14	1	3	17	136	15.4	11.3	0.63
Q6BRB7	Sterol 24-C-methyltransferase OS=Debaryomyces hansenii GN=ERG6 PE=3 SV=1 - [ERG6_DEBHA]	30.84	0.0345	4	1	1	2	377	42.9	5.54	0.825
Q5Y223	Probable electron transfer flavoprotein subunit alpha, mitochondrial OS=Cryptococcus gattii GN=ETF1 PE=3 SV=1 - [ETFA_CRYGA]	47.41	0.0549	3	1	1	2	346	36	7.21	1.445
Q5BGK3	RuvB-like helicase 2 OS=Emericella nidulans GN=rvb2 PE=3 SV=1 - [RUVB2_EMENI]	155.13	0.1261	1	1	4	15	452	49.8	6.05	1.444
Q5BDW0	Eukaryotic translation initiation factor 3 subunit H OS=Emericella nidulans GN=AN1270 PE=3 SV=1 - [EIF3H_EMENI]	34.75	0.022	5	1	1	2	364	40.9	6.19	0.768
Q5BBV9	RuvB-like helicase 1 OS=Emericella nidulans GN=rvb1 PE=3 SV=2 - [RUVB1_EMENI]	177.57	0.1609	4	5	5	11	460	49.8	6.28	1.218
Q5B912	Inorganic pyrophosphatase OS=Emericella nidulans GN=ipp1 PE=1 SV=1 - [IPYR_EMENI]	182.74	0.1694	2	4	4	58	301	33.9	5.57	0.779
Q5B6W0	Protein transport protein sec24 OS=Emericella nidulans GN=sec24 PE=3 SV=1 - [SEC24_EMENI]	101.31	0.0595	12	4	4	8	908	99.2	6.55	1.246
Q5B630	Polyadenylate-binding protein, cytoplasmic and nuclear OS=Emericella nidulans GN=pab1 PE=2 SV=2 - [PABP_EMENI]	257.59	0.1175	3	1	6	13	732	79.3	6.02	1.679
Q5B0J9	ATP-dependent RNA helicase dbp2 OS=Emericella nidulans GN=dbp2 PE=3 SV=1 - [DBP2_EMENI]	116.62	0.0782	10	1	4	6	563	60.9	9.23	0.429
Q5AY89	DNA damage-inducible protein 1 OS=Emericella nidulans GN=ddi1 PE=3 SV=2 - [DDI1_EMENI]	139.98	0.0885	2	3	3	10	418	45.3	5.97	0.73
Q5AWS6	Cell division control protein 48 OS=Emericella nidulans GN=cdc48 PE=1 SV=1 - [CDC48_EMENI]	684.84	0.2733	2	14	18	70	827	90.7	5.15	1.285
Q4WY53	Phosphoglucomutase OS=Aspergillus fumigatus GN=pgmA PE=3 SV=1 - [PGM_ASPFU]	73.49	0.0739	4	1	3	4	555	60.5	6.76	1.232
Q4WWH6	Transcription elongation factor spt6 OS=Aspergillus fumigatus GN=spt6 PE=3 SV=1 - [SPT6_ASPFU]	25.81	0.0099	1	1	1	1	1420	163.5	4.98	1.619
Q4WVW4	Vacuolar protein 8 OS=Aspergillus fumigatus GN=vac8 PE=3 SV=1 - [VAC8_ASPFU]	110.59	0.0865	1	1	3	5	578	62.6	5.17	2.283
Q4WUR1	Serine/threonine-protein phosphatase 2B catalytic subunit OS=Aspergillus fumigatus GN=cnaA PE=3 SV=2 - [PP2B_ASPFU]	85.53	0.103	1	3	3	3	534	61.1	5.77	0.813
Q4WTC4	Protein hir1 OS=Aspergillus fumigatus GN=hir1 PE=3 SV=1 - [HIR1_ASPFU]	38.76	0.0115	2	1	1	1	1043	112.7	6.18	0.823
Q4WLV6	FK506-binding protein 1A OS=Aspergillus fumigatus GN=fpr1A PE=3 SV=1 - [FKB1A_ASPFU]	56.04	0.125	1	1	1	9	112	12.1	7.25	0.813
Q4WKH9	RuvB-like helicase 2 OS=Aspergillus fumigatus GN=rvb2 PE=3 SV=1 - [RUVB2_ASPFU]	160.38	0.1365	1	2	5	16	469	51.3	5.83	1.392
Q4WJ02	FACT complex subunit spt16 OS=Aspergillus fumigatus GN=spt16 PE=3 SV=1 - [SPT16_ASPFU]	93.6	0.0422	3	3	3	10	1019	115.1	5.54	1.638
Q4WGK6	FACT complex subunit pob3 OS=Aspergillus fumigatus GN=pob3 PE=3 SV=2 - [POB3_ASPFU]	143.99	0.0925	3	3	3	4	573	64.1	4.75	1.525
Q4WEI5	Histone acetyltransferase type B subunit 2 OS=Aspergillus fumigatus GN=hat2 PE=3 SV=1 - [HAT2_ASPFU]	71.97	0.1009	2	2	2	4	436	48.9	5.02	1.203
Q4WCX7	Acyl-protein thioesterase 1 OS=Aspergillus fumigatus GN=AFUA_6G02780 PE=3 SV=1 - [APTH1_ASPFU]	42.8	0.0415	1	1	1	1	241	26.8	6.81	0.768
Q4HVX7	Cytochrome c OS=Gibberella zeae GN=CYC1 PE=3 SV=1 - [CYC_GIBZE]	88.01	0.1376	2	2	2	5	109	12.1	9.28	0.586
Q2U7A3	Actin OS=Aspergillus oryzae GN=act1 PE=3 SV=1 - [ACT_ASPOR]	214.07	0.2	2	1	5	18	375	41.7	5.76	1.24
Q2U5T5	Vacuolar protein 8 OS=Aspergillus oryzae GN=vac8 PE=3 SV=1 - [VAC8_ASPOR]	95.84	0.0848	1	1	3	4	578	62.7	5.14	1.336
Q2TW34	Catalase-peroxidase OS=Aspergillus oryzae GN=katG PE=3 SV=1 - [KATG_ASPOR]	156.78	0.0453	4	1	3	21	751	82.6	6.23	0.778
Q2H7U1	Catalase-peroxidase OS=Chaetomium globosum GN=katG PE=3 SV=1 - [KATG_CHAGB]	197.92	0.0534	1	1	3	23	749	82	6.39	0.68
Q1E170	Eukaryotic translation initiation factor 3 subunit E OS=Coccidioides immitis GN=INT6 PE=3 SV=1 - [EIF3E_COCIM]	73.22	0.0807	1	1	2	3	446	51.5	5.16	1.205
Q1DZQ0	Protein transport protein SEC13 OS=Coccidioides immitis GN=SEC13 PE=3 SV=1 - [SEC13_COCIM]	47.72	0.1086	1	1	2	2	304	33.5	6.4	1.268
Q12680	Glutamate synthase [NADH] OS=Saccharomyces cerevisiae GN=GLT1 PE=1 SV=2 - [GLT1_YEAST]	27.84	0.0103	1	1	1	1	2145	238	6.58	0.61
Q12428	Probable 2-methylcitrate dehydratase OS=Saccharomyces cerevisiae GN=PDH1 PE=1 SV=1 - [PRPD_YEAST]	84.3	0.0349	1	2	2	4	516	57.6	9.07	0.658
Q12230	Sphingolipid long chain base-responsive protein LSP1 OS=Saccharomyces cerevisiae GN=LSP1 PE=1 SV=1 - [LSP1_YEAST]	90.75	0.0792	2	2	2	8	341	38	4.7	1.355
Q12150	Protein CSF1 OS=Saccharomyces cerevisiae GN=CSF1 PE=2 SV=1 - [CSF1_YEAST]	23.11	0.0024	1	1	1	1	2958	338	5.95	1.373
Q10094	Uncharacterized protein C11D3.15 OS=Schizosaccharomyces pombe GN=SPAC11D3.15 PE=2 SV=1 - [YAOF_SCHPO]	45.09	0.0129	1	1	1	3	1317	143.6	6.15	1.212
Q0D0W7	Protein sey1 OS=Aspergillus terreus (strain NIH 2624 / FGSC A1156) GN=sey1 PE=3 SV=1 - [SEY1_ASPTN]	72.22	0.0363	4	1	2	2	854	96	5.52	1.389
Q0CZ00	Protein fmp52-2, mitochondrial OS=Aspergillus terreus (strain NIH 2624 / FGSC A1156) GN=fmp522 PE=3 SV=1 - [FM522_ASPTN]	10.01	0.0786	1	1	1	1	229	24.3	8.97	1.308
Q0CBD2	Histone H2A OS=Aspergillus terreus (strain NIH 2624 / FGSC A1156) GN=hta1 PE=3 SV=1 - [H2A_ASPTN]	105.64	0.2443	16	2	2	22	131	13.9	10.55	1.655
Q09FM9	Histone H2A.Z OS=Monascus anka GN=HTZ1 PE=3 SV=1 - [H2AZ_MONAN]	29.24	0.0735	14	1	1	1	136	14.6	10.37	1.788
Q09173	Protein phosphatase 2C homolog 3 OS=Schizosaccharomyces pombe GN=ptc3 PE=2 SV=1 - [PP2C3_SCHPO]	27.35	0.0193	3	1	1	1	414	44.8	4.89	1.439
Q06975	H/ACA ribonucleoprotein complex subunit 1 OS=Schizosaccharomyces pombe GN=gar1 PE=2 SV=1 - [GAR1_SCHPO]	33.92	0.067	8	1	1	2	194	20.1	11.09	1.265
Q04013	Mitochondrial DNA replication protein YHM2 OS=Saccharomyces cerevisiae GN=YHM2 PE=1 SV=1 - [YHM2_YEAST]	68.37	0.0669	1	1	1	3	314	34.2	9.88	0.831
Q02516	Transcriptional activator HAP5 OS=Saccharomyces cerevisiae GN=HAP5 PE=1 SV=1 - [HAP5_YEAST]	21.81	0.0496	1	1	1	2	242	27.7	4.59	1.238
Q01864	pH-response transcription factor pacC/RIM101 OS=Penicillium chrysogenum GN=PACC PE=1 SV=2 - [PACC_PENCH]	25.91	0.0202	9	1	1	1	643	68.8	6.49	1.426
Q01278	V-type proton ATPase subunit E OS=Neurospora crassa GN=vma-4 PE=2 SV=1 - [VATE_NEUCR]	60.09	0.0391	1	1	1	4	230	25.7	5.8	0.73
Q01217	Protein ARG5,6, mitochondrial OS=Saccharomyces cerevisiae GN=ARG5,6 PE=1 SV=1 - [ARG56_YEAST]	30.82	0.0139	1	1	1	3	863	94.8	8.27	1.497
Q00955	Acetyl-CoA carboxylase OS=Saccharomyces cerevisiae GN=FAS3 PE=1 SV=2 - [ACAC_YEAST]	82.24	0.0085	1	1	1	3	2233	250.2	6.28	0.814
Q00770	Fumarylacetoacetase OS=Emericella nidulans GN=fahA PE=1 SV=3 - [FAAA_EMENI]	134.16	0.0835	1	2	2	15	431	46.9	5.99	0.829
Q00646	Cell division control protein 2 OS=Emericella nidulans GN=nimX PE=2 SV=1 - [CDC2_EMENI]	100.22	0.13	2	4	4	6	323	36.8	7.28	1.46
Q00511	Uricase OS=Aspergillus flavus GN=uaZ PE=1 SV=3 - [URIC_ASPFL]	58.98	0.0331	1	1	1	3	302	34.2	7.62	0.683
P87048	26S proteasome regulatory subunit rpn1 OS=Schizosaccharomyces pombe GN=rpn1 PE=1 SV=2 - [RPN1_SCHPO]	37.66	0.0168	2	1	1	2	891	97.9	5.02	1.297
P87047	Heat shock 70 kDa protein 1 OS=Paracoccidioides brasiliensis (strain ATCC MYA-826 / Pb01) GN=HSP70-1 PE=1 SV=1 - [HSP71_PARBA]	360.64	0.1602	1	1	7	84	649	70.5	5.41	0.743
P85446	ATP synthase subunit beta, mitochondrial (Fragments) OS=Penicillium glabrum GN=atp2 PE=1 SV=2 - [ATPB_PENGL]	355.01	0.6842	1	1	6	114	114	12	9.89	0.727
P80346	2,3-dihydroxybenzoic acid decarboxylase (Fragments) OS=Aspergillus niger PE=1 SV=1 - [DHBD_ASPNG]	47.75	0.0377	2	1	1	5	292	33	4.6	0.787
P78827	Probable ketol-acid reductoisomerase, mitochondrial OS=Schizosaccharomyces pombe GN=ilv5 PE=1 SV=2 - [ILV5_SCHPO]	23.39	0.0272	1	1	1	1	404	45.2	9.45	0.136
P78712	Actin-related protein 3 OS=Neurospora crassa GN=arp-3 PE=2 SV=2 - [ARP3_NEUCR]	245.37	0.2893	1	6	6	16	439	47.8	7.09	0.734
P78586	Protein ARG5,6, mitochondrial OS=Candida albicans GN=ARG5,6 PE=3 SV=1 - [ARG56_CANAL]	53.58	0.0152	2	1	1	4	857	95	7.18	1.412
P78578	26S protease regulatory subunit 6B homolog OS=Aspergillus niger GN=tbpA PE=3 SV=1 - [PRS6B_ASPNG]	266.05	0.1797	5	4	5	30	423	47.2	5.36	1.271
P62506	Probable 60S ribosomal protein L44, mitochondrial OS=Schizosaccharomyces pombe GN=SPBC56F2.14 PE=3 SV=1 - [RM44_SCHPO]	21.01	0.08	1	1	1	1	100	11.1	9.58	1.211
P55877	Eukaryotic translation initiation factor 1A OS=Schizosaccharomyces pombe GN=tif11 PE=2 SV=2 - [IF1A_SCHPO]	29.97	0.1014	1	1	1	2	138	15.7	5.76	1.307
P55071	Glyceraldehyde-3-phosphate dehydrogenase (Fragment) OS=Amanita muscaria GN=GPD PE=3 SV=1 - [G3P_AMAMU]	64.47	0.0519	3	1	1	13	289	31.1	6.7	1.502
P54874	Hydroxymethylglutaryl-CoA synthase OS=Schizosaccharomyces pombe GN=hcs1 PE=1 SV=1 - [HMCS_SCHPO]	63.8	0.0246	2	1	1	1	447	49.2	7.39	0.495
P53549	26S protease subunit RPT4 OS=Saccharomyces cerevisiae GN=RPT4 PE=1 SV=4 - [PRS10_YEAST]	58.42	0.0618	5	1	2	8	437	49.4	5.73	1.238
P53455	Actin OS=Ajellomyces capsulata (strain ATCC 26029 / G186AR / H82 / RMSCC 2432) GN=HCBG_08711 PE=2 SV=2 - [ACT_AJECG]	520.13	0.3547	10	1	10	129	375	41.6	5.96	1.331
P53375	Tubulin beta chain OS=Penicillium digitatum GN=TUB2 PE=3 SV=1 - [TBB_PENDI]	357.78	0.2282	37	1	8	66	447	49.8	5.02	1.336
P53319	6-phosphogluconate dehydrogenase, decarboxylating 2 OS=Saccharomyces cerevisiae GN=GND2 PE=1 SV=1 - [6PGD2_YEAST]	201.33	0.0996	2	4	4	28	492	53.9	7.3	0.688
P52810	40S ribosomal protein S9 OS=Podospora anserina GN=RPS9 PE=3 SV=1 - [RS9_PODAN]	86.8	0.1474	5	3	3	8	190	21.8	10.4	0.761
P47052	Succinate dehydrogenase [ubiquinone] flavoprotein subunit 2, mitochondrial OS=Saccharomyces cerevisiae GN=YJL045W PE=1 SV=1 - [DHSX_YEAST]	47.75	0.0252	1	1	1	3	634	69.3	7.37	0.765
P41799	Tubulin beta chain OS=Phaeosphaeria nodorum GN=tubA PE=1 SV=2 - [TBB_PHANO]	333.71	0.217	28	1	8	55	447	49.8	4.93	0.829
P41764	Glucose-6-phosphate 1-dehydrogenase OS=Emericella nidulans GN=gsdA PE=3 SV=2 - [G6PD_EMENI]	111.58	0.0861	4	4	4	6	511	58.9	6.71	0.641
P41751	Aldehyde dehydrogenase OS=Aspergillus niger GN=aldA PE=3 SV=1 - [ALDH_ASPNG]	215.83	0.1087	8	2	6	44	497	53.8	6.48	0.785
P41390	Amidophosphoribosyltransferase OS=Schizosaccharomyces pombe GN=ade4 PE=1 SV=1 - [PUR1_SCHPO]	28.31	0.0206	1	1	1	1	533	59.8	6.2	0.8
P40303	Proteasome component PRE6 OS=Saccharomyces cerevisiae GN=PRE6 PE=1 SV=1 - [PSA7_YEAST]	48.54	0.0433	1	1	1	7	254	28.4	7.36	0.824
P36333	Acetyl-coenzyme A synthetase OS=Penicillium chrysogenum GN=facA PE=3 SV=1 - [ACSA_PENCH]	454.05	0.1674	2	3	10	56	669	74.2	6.28	1.291
P36017	Vacuolar protein sorting-associated protein 21 OS=Saccharomyces cerevisiae GN=VPS21 PE=1 SV=1 - [VPS21_YEAST]	73.18	0.1048	3	2	2	10	210	23.1	5.33	1.338
P35551	rRNA 2'-O-methyltransferase fibrillarin OS=Schizosaccharomyces pombe GN=fib1 PE=1 SV=1 - [FBRL_SCHPO]	47.73	0.0361	2	1	1	3	305	32	10.17	1.883
P33723	GTP-binding protein ypt1 OS=Neurospora crassa GN=ypt-1 PE=3 SV=1 - [YPT1_NEUCR]	242.91	0.3941	8	5	7	31	203	22.5	5.67	1.204
P32872	Aldehyde dehydrogenase 2, mitochondrial OS=Saccharomyces cerevisiae GN=ALD2 PE=3 SV=1 - [ALDHY_YEAST]	73.07	0.0626	4	1	3	10	511	56.4	5.88	0.593
P32420	Succinate dehydrogenase [ubiquinone] iron-sulfur subunit, mitochondrial OS=Ustilago maydis GN=SDH2 PE=3 SV=1 - [DHSB_USTMA]	120.83	0.1153	2	1	2	4	295	33.3	8.59	0.749
P31540	Heat shock protein hsp98 OS=Neurospora crassa GN=hsp98 PE=1 SV=2 - [HSP98_NEUCR]	55.36	0.0356	1	2	2	6	927	103.1	6.02	1.345
P31411	V-type proton ATPase subunit B OS=Schizosaccharomyces pombe GN=vma2 PE=1 SV=2 - [VATB_SCHPO]	138.37	0.1014	4	2	3	18	503	55.8	5.34	0.822
P30607	Cytochrome P450 52A2 OS=Candida tropicalis GN=CYP52A2 PE=1 SV=1 - [CP52B_CANTR]	25.82	0.0211	3	1	1	2	522	60.1	6.96	0.628
P28345	Malate synthase, glyoxysomal OS=Neurospora crassa GN=acu-9 PE=3 SV=2 - [MASY_NEUCR]	37.6	0.0387	1	1	1	1	542	61.1	7.65	1.436
P28344	Malate synthase, glyoxysomal OS=Emericella nidulans GN=acuE PE=3 SV=2 - [MASY_EMENI]	120.58	0.1193	1	4	4	7	528	59.4	8.48	1.543
P28298	Isocitrate lyase OS=Emericella nidulans GN=acuD PE=1 SV=3 - [ACEA_EMENI]	84.06	0.0576	8	2	2	7	538	60.3	7.15	1.84
P25284	NADH-ubiquinone oxidoreductase 40 kDa subunit, mitochondrial OS=Neurospora crassa GN=nuo-40 PE=1 SV=2 - [NDUA9_NEUCR]	32.86	0.0267	1	1	1	3	375	42.8	7.12	0.519
P23639	Proteasome component Y7 OS=Saccharomyces cerevisiae GN=PRE8 PE=1 SV=1 - [PSA2_YEAST]	49.78	0.096	1	1	2	8	250	27.1	5.72	0.781
P22855	Alpha-mannosidase OS=Saccharomyces cerevisiae GN=AMS1 PE=1 SV=2 - [MAN1_YEAST]	25.91	0.0092	1	1	1	3	1083	124.4	7.25	0.719
P21242	Proteasome component C1 OS=Saccharomyces cerevisiae GN=PRE10 PE=1 SV=2 - [PSA3_YEAST]	34.37	0.0313	1	1	1	1	288	31.5	5.19	0.737
P19115	40S ribosomal protein S14 OS=Neurospora crassa GN=rps-14 PE=3 SV=2 - [RS14_NEUCR]	142.76	0.2267	2	3	3	25	150	16	10.83	1.204
P19089	Glyceraldehyde-3-phosphate dehydrogenase OS=Cryphonectria parasitica PE=3 SV=1 - [G3P_CRYPA]	87.25	0.1395	7	1	2	19	337	36.2	7.23	1.36
P17624	Nuclear movement protein nudC OS=Emericella nidulans GN=nudC PE=3 SV=1 - [NUDC_EMENI]	32.66	0.0808	1	1	1	1	198	22.3	5.4	1.504
P17609	GTP-binding protein ypt2 OS=Schizosaccharomyces pombe GN=ypt2 PE=2 SV=1 - [YPT2_SCHPO]	91.6	0.205	7	1	3	13	200	22.7	5.78	1.29
P16928	Acetyl-coenzyme A synthetase OS=Emericella nidulans GN=facA PE=2 SV=2 - [ACSA_EMENI]	258.81	0.1224	2	1	8	34	670	74.2	6.47	0.648
P15368	Fatty acid synthase subunit alpha OS=Penicillium patulum GN=FAS2 PE=3 SV=1 - [FAS2_PENPA]	319.52	0.0835	1	11	11	32	1857	204.3	6.1	0.815
P12398	Heat shock protein SSC1, mitochondrial OS=Saccharomyces cerevisiae GN=SSC1 PE=1 SV=1 - [HSP77_YEAST]	213.56	0.0887	1	1	5	20	654	70.6	5.59	0.808
P11913	Mitochondrial-processing peptidase subunit beta OS=Neurospora crassa GN=pep PE=1 SV=1 - [MPPB_NEUCR]	88.69	0.0399	1	1	1	38	476	52.5	5.96	0.821
P0C0V3	Cytochrome c peroxidase, mitochondrial OS=Emericella nidulans GN=ccp1 PE=3 SV=1 - [CCPR_EMENI]	74.84	0.0499	1	1	1	3	361	39.9	8.79	0.705
P09322	Histone H4 OS=Schizosaccharomyces pombe GN=hhf1 PE=1 SV=2 - [H4_SCHPO]	76.46	0.3301	2	1	3	11	103	11.4	11.36	0.742
P08843	Alcohol dehydrogenase 1 OS=Emericella nidulans GN=alcA PE=3 SV=2 - [ADH1_EMENI]	73.85	0.06	2	2	2	4	350	37.1	7.69	0.772
P07547	Pentafunctional AROM polypeptide OS=Emericella nidulans GN=aroMA PE=1 SV=3 - [ARO1_EMENI]	38.79	0.0183	1	2	2	2	1583	172.6	6.7	1.237
P07142	Cytochrome c1, heme protein, mitochondrial OS=Neurospora crassa GN=cyt-1 PE=2 SV=1 - [CY1_NEUCR]	75.82	0.0512	1	1	1	5	332	36.4	8.34	0.547
P05750	40S ribosomal protein S3 OS=Saccharomyces cerevisiae GN=RPS3 PE=1 SV=5 - [RS3_YEAST]	51.74	0.0542	1	1	1	12	240	26.5	9.41	0.767
P02723	ADP,ATP carrier protein OS=Neurospora crassa GN=acp PE=3 SV=1 - [ADT_NEUCR]	182.33	0.147	1	4	4	54	313	33.9	9.83	0.802
O94641	Heat shock protein 104 OS=Schizosaccharomyces pombe GN=hsp104 PE=2 SV=1 - [HS104_SCHPO]	72.19	0.0354	1	2	2	8	905	100.4	5.81	1.284
O94609	Ubiquitin-activating enzyme E1 1 OS=Schizosaccharomyces pombe GN=ptr3 PE=1 SV=1 - [UBA1_SCHPO]	20.35	0.0109	1	1	1	2	1012	112.9	5.24	1.333
O94586	Hit family protein 1 OS=Schizosaccharomyces pombe GN=hnt1 PE=2 SV=1 - [HNT1_SCHPO]	25	0.0602	1	1	1	1	133	14.6	6.86	0.718
O94517	Probable proteasome subunit alpha type-6 OS=Schizosaccharomyces pombe GN=SPBC646.16 PE=2 SV=1 - [PSA6_SCHPO]	30.03	0.0369	2	1	1	3	244	26.5	7.21	0.741
O94489	Elongation factor 3 OS=Schizosaccharomyces pombe GN=tef3 PE=1 SV=1 - [EF3_SCHPO]	58.13	0.0229	1	1	2	2	1047	115.7	6.49	0.564
O94374	Importin subunit alpha-2 OS=Schizosaccharomyces pombe GN=imp1 PE=1 SV=1 - [IMA2_SCHPO]	23.18	0.0148	1	1	1	1	539	59.8	4.84	2.719
O94225	Homocitrate synthase, mitochondrial OS=Penicillium chrysogenum (strain ATCC 28089 / DSM 1075 / Wisconsin 54-1255) GN=lys1 PE=1 SV=1 - [HOSM_PENCW]	125.49	0.1055	1	3	3	5	474	52	5.81	1.213
O94083	Eukaryotic translation initiation factor 5A OS=Candida albicans GN=ANB1 PE=3 SV=1 - [IF5A_CANAL]	101.94	0.1338	3	3	3	22	157	17	4.96	1.202
O93988	ATP-citrate synthase subunit 1 OS=Sordaria macrospora GN=ACL1 PE=3 SV=1 - [ACL1_SORMA]	436.77	0.1914	3	10	10	69	674	72.9	8.19	0.781
O93980	Cytochrome c oxidase polypeptide 5, mitochondrial OS=Aspergillus niger GN=cox5 PE=3 SV=1 - [COX5_ASPNG]	47.11	0.0558	1	1	1	7	197	22.2	9.76	0.761
O93826	Peptidyl-prolyl cis-trans isomerase B OS=Arthroderma benhamiae GN=CPR2 PE=2 SV=1 - [PPIB_ARTBE]	80.86	0.1637	3	2	3	4	226	24.7	6.25	0.75
O93798	40S ribosomal protein S21 OS=Neurospora crassa GN=rps-21 PE=3 SV=1 - [RS21_NEUCR]	20.07	0.1149	2	1	1	2	87	9.7	7.99	0.777
O75007	Superoxide dismutase [Mn], mitochondrial OS=Penicillium chrysogenum GN=SOD PE=1 SV=1 - [SODM_PENCH]	95.95	0.1286	1	3	3	8	210	23.1	7.36	1.349
O74254	Glucoamylase 1 OS=Candida albicans GN=GAM1 PE=1 SV=1 - [AMYG_CANAL]	28.12	0.0127	1	1	1	1	946	105.7	4.89	0.746
O74196	Ubiquitin-conjugating enzyme E2-16 kDa OS=Colletotrichum gloeosporioides GN=UBC1 PE=2 SV=1 - [UBC1_COLGL]	32.82	0.0748	6	1	1	1	147	16.5	6.92	0.828
O60144	40S ribosomal protein S16 OS=Schizosaccharomyces pombe GN=rps16a PE=2 SV=1 - [RS16_SCHPO]	37.49	0.0571	1	1	1	1	140	15.4	10.13	0.728
O59936	40S ribosomal protein S12 OS=Erysiphe graminis subsp. hordei GN=RPS12 PE=3 SV=1 - [RS12_ERYGR]	32.61	0.0833	1	1	1	3	132	14.6	6.76	0.59
O43109	Heat shock protein 90 homolog OS=Podospora anserina GN=MOD-E PE=3 SV=1 - [HSP90_PODAN]	363.37	0.1327	1	3	10	91	701	79.3	4.98	1.5
O43100	Centromere/microtubule-binding protein CBF5 OS=Emericella nidulans GN=cbf5 PE=2 SV=1 - [CBF5_EMENI]	29.64	0.0416	2	1	1	3	481	54.2	8.72	1.275
O42931	26S protease regulatory subunit 7 homolog OS=Schizosaccharomyces pombe GN=rpt1 PE=1 SV=2 - [PRS7_SCHPO]	116.54	0.0959	1	1	3	7	438	48.9	5.36	0.741
O42926	Vacuolar protein sorting-associated protein 13b OS=Schizosaccharomyces pombe GN=vps13b PE=2 SV=1 - [VP13B_SCHPO]	33.42	0.0026	1	1	1	3	3131	353.8	5.35	1.332
O42820	Elongation factor 1-alpha OS=Schizophyllum commune GN=TEF1 PE=3 SV=1 - [EF1A_SCHCO]	144.73	0.1174	1	1	4	54	460	50.1	9.13	1.28
O42724	Superoxide dismutase [Cu-Zn] 1 OS=Debaryomyces hansenii GN=SOD1 PE=1 SV=4 - [SODC1_DEBHA]	34.29	0.0844	3	1	1	5	154	15.9	6.27	0.723
O14205	Uncharacterized protein C5D6.13 OS=Schizosaccharomyces pombe GN=SPAC5D6.13 PE=1 SV=2 - [YDQD_SCHPO]	20.75	0.0386	1	1	1	1	337	38.4	5.54	3.251
O13972	Probable serine hydroxymethyltransferase, cytosolic OS=Schizosaccharomyces pombe GN=SPAC24C9.12c PE=2 SV=1 - [GLYD_SCHPO]	21.06	0.0236	3	1	1	4	467	51.8	7.81	1.237
O13966	Aconitate hydratase, mitochondrial OS=Schizosaccharomyces pombe GN=SPAC24C9.06c PE=2 SV=1 - [ACON_SCHPO]	24.37	0.0103	1	1	1	2	778	84.8	7.93	0.821
O13917	Uncharacterized protein C23C11.13c OS=Schizosaccharomyces pombe GN=SPAC23C11.13c PE=2 SV=1 - [YDWD_SCHPO]	53.14	0.0583	1	1	1	7	206	23.6	5.9	1.225
O13418	60S ribosomal protein L15 OS=Aspergillus niger GN=rpl15 PE=2 SV=1 - [RL15_ASPNG]	26.27	0.0345	1	1	1	1	203	24.1	11.41	0.782
O00087	Dihydrolipoyl dehydrogenase, mitochondrial OS=Schizosaccharomyces pombe GN=dld1 PE=2 SV=2 - [DLDH_SCHPO]	94.1	0.0333	1	2	2	10	511	54.7	8.56	0.627
B6K2L2	40S ribosomal protein S0-C OS=Schizosaccharomyces japonicus (strain yFS275 / FY16936) GN=rps0c PE=3 SV=1 - [RSSA3_SCHJY]	125.5	0.2042	14	2	3	11	289	31	5.05	0.804
B0YAK0	Catalase-peroxidase OS=Aspergillus fumigatus (strain CEA10 / CBS 144.89 / FGSC A1163) GN=katG PE=3 SV=1 - [KATG_ASPFC]	183.48	0.0725	5	1	4	17	759	83.7	6.58	0.722
B0Y8H9	1,3-beta-glucanosyltransferase gel2 OS=Aspergillus fumigatus (strain CEA10 / CBS 144.89 / FGSC A1163) GN=gel2 PE=1 SV=1 - [GEL2_ASPFC]	39.84	0.0379	1	1	1	6	475	51.7	4.82	1.238
B0XRV0	Dipeptidyl-peptidase 5 OS=Aspergillus fumigatus (strain CEA10 / CBS 144.89 / FGSC A1163) GN=AFUB_024920 PE=1 SV=1 - [DPP5_ASPFC]	20.87	0.0166	2	1	1	11	721	79.7	5.9	1.465
B0XP13	Eukaryotic translation initiation factor 3 subunit A OS=Aspergillus fumigatus (strain CEA10 / CBS 144.89 / FGSC A1163) GN=tif32 PE=3 SV=1 - [EIF3A_ASPFC]	51.74	0.0257	3	1	2	3	1051	120.2	9.39	0.778
A7EJL9	Leukotriene A-4 hydrolase OS=Sclerotinia sclerotiorum (strain ATCC 18683 / 1980 / Ss-1) GN=SS1G_05513 PE=3 SV=1 - [LKHA4_SCLS1]	40.11	0.0197	13	1	1	4	608	68.9	5.44	0.79
A6SFW7	ATP-dependent RNA helicase dbp2 OS=Botryotinia fuckeliana (strain B05.10) GN=dbp2 PE=3 SV=2 - [DBP2_BOTFB]	162.34	0.107	15	2	5	9	514	55.7	9.01	0.714
A6R641	Nascent polypeptide-associated complex subunit alpha OS=Ajellomyces capsulata (strain NAm1 / WU24) GN=EGD2 PE=3 SV=2 - [NACA_AJECN]	86.11	0.1298	4	1	2	13	208	22.2	4.98	1.281
A5DEV6	DNA mismatch repair protein MSH3 OS=Pichia guilliermondii GN=MSH3 PE=3 SV=2 - [MSH3_PICGU]	20.49	0.0104	17	1	1	1	960	107.8	6.76	1.359
A5DDN0	ATP-dependent RNA helicase SUB2 OS=Pichia guilliermondii GN=SUB2 PE=3 SV=3 - [SUB2_PICGU]	62.08	0.0486	8	1	2	7	432	48.6	5.5	1.204
A5DBG5	Histone H2B.2 OS=Pichia guilliermondii GN=HTB2 PE=3 SV=1 - [H2B2_PICGU]	128.06	0.2636	12	1	4	23	129	14.1	10.1	0.652
A4R5S9	Catalase-peroxidase 1 OS=Magnaporthe grisea GN=katG1 PE=3 SV=1 - [KATG1_MAGGR]	105.39	0.0387	6	1	3	11	750	82.8	6.21	0.684
A2R180	Actin cytoskeleton-regulatory complex protein pan1 OS=Aspergillus niger (strain CBS 513.88 / FGSC A1513) GN=pan1 PE=3 SV=1 - [PAN1_ASPNC]	44.91	0.0139	18	2	2	3	1434	154.8	5.68	1.231
A2R0B5	ATP-dependent RNA helicase sub2 OS=Aspergillus niger (strain CBS 513.88 / FGSC A1513) GN=sub2 PE=3 SV=1 - [SUB2_ASPNC]	225	0.225	12	1	6	17	440	49.5	5.72	0.77
A2QUY7	ATP-dependent RNA helicase dbp5 OS=Aspergillus niger (strain CBS 513.88 / FGSC A1513) GN=dbp5 PE=3 SV=1 - [DBP5_ASPNC]	47.44	0.0332	2	1	1	2	482	53.1	5.68	2.49
A2QR20	Protein sey1 OS=Aspergillus niger (strain CBS 513.88 / FGSC A1513) GN=sey1 PE=3 SV=1 - [SEY1_ASPNC]	72.19	0.0338	13	1	2	3	858	96.3	5.44	1.463
A2QMY6	Superoxide dismutase [Cu-Zn] OS=Aspergillus niger (strain CBS 513.88 / FGSC A1513) GN=sodC PE=3 SV=1 - [SODC_ASPNC]	105.26	0.4156	4	4	4	10	154	15.9	6.4	0.8
A2Q8L1	Protein transport protein sec23 OS=Aspergillus niger (strain CBS 513.88 / FGSC A1513) GN=sec23 PE=3 SV=1 - [SEC23_ASPNC]	296.51	0.1654	12	1	8	13	768	85.4	6.35	1.529
A1D3M8	Adenylate kinase 1 OS=Neosartorya fischeri (strain ATCC 1020 / DSM 3700 / FGSC A1164 / NRRL 181) GN=adk1 PE=3 SV=1 - [KAD1_NEOFI]	100.15	0.0934	8	1	2	6	257	28.7	8.21	0.726
A1CRK9	NADH-cytochrome b5 reductase 2 OS=Aspergillus clavatus GN=mcr1 PE=3 SV=1 - [MCR1_ASPCL]	30.47	0.0528	1	1	1	1	322	36	8.94	0.757
A1CKI4	Protein TIF31 homolog OS=Aspergillus clavatus GN=tif31 PE=3 SV=1 - [TIF31_ASPCL]	145.11	0.0421	9	2	4	7	1259	140.3	5.8	0.695
A1CK40	Eukaryotic translation initiation factor 3 subunit K OS=Aspergillus clavatus GN=ACLA_037210 PE=3 SV=1 - [EIF3K_ASPCL]	66.98	0.0803	2	1	1	6	249	27.8	4.83	0.629
A1C7E9	NADH-cytochrome b5 reductase 1 OS=Aspergillus clavatus GN=cbr1 PE=3 SV=1 - [NCB5R_ASPCL]	191.95	0.1327	10	3	4	8	309	33.8	8.46	1.26
