# Supplementary material for: A proteomic‐based investigation of potential copper‐responsive biomarkers: Proteins, conceptual networks, and metabolic pathways featuring Penicillium janthinellum from a heavy metal‐polluted ecological niche
Source: Microbiologyopen. 2017 May 9;6(4):e00485. doi: 10.1002/mbo3.485 (PMC5552966; doi:10.1002/mbo3.485)
Supplement: Supplementary file 1 [file MBO3-6-na-s001.zip › mbo3485-sup-0028-TableS7.xls]

## Sheet: EC-6-3 vs.WT-3
	Table S7 Details on DPs in EC-6 under 3 mM Cu compared with WT-3 mM Cu
Accession	Description	Score	Coverage	# Proteins	# Unique Peptides	# Peptides	# PSMs	# AAs	MW [kDa]	calc. pI	Fold (EC-6-3 mM Cu vs. WT-3 mM Cu)
Q9Y8H7	Spermidine synthase OS=Neurospora crassa GN=spe-3 PE=3 SV=1 - [SPEE_NEUCR]	68.6	0.0481	3	2	2	14	291	33.1	5.86	0.833
Q9Y8E3	Dipeptidyl-peptidase 5 OS=Aspergillus oryzae GN=AO090011000795-A PE=3 SV=2 - [DPP5_ASPOR]	42.39	0.0221	1	1	1	5	725	80.3	4.84	0.769
Q9Y8D9	Superoxide dismutase [Cu-Zn] OS=Aspergillus fumigatus GN=sodC PE=2 SV=3 - [SODC_ASPFU]	29.78	0.1299	1	1	1	3	154	16	6.52	0.691
Q9UVZ8	Actin OS=Candida dubliniensis (strain CD36 / CBS 7987 / NCPF 3949 / NRRL Y-17841) GN=ACT1 PE=3 SV=1 - [ACT_CANDC]	245.31	0.25	9	1	7	66	376	41.7	5.69	1.305
Q9URY7	Putative formamidase C869.04 OS=Schizosaccharomyces pombe GN=SPAC869.04 PE=2 SV=1 - [FMDA_SCHPO]	63.19	0.0293	1	1	1	9	410	44.8	5.66	0.402
Q9TEM3	2-methylcitrate synthase, mitochondrial OS=Emericella nidulans GN=mcsA PE=1 SV=1 - [PRPC_EMENI]	94.62	0.0609	1	2	2	17	460	50.5	8.91	0.795
Q9P931	Phosphoglucomutase OS=Emericella nidulans GN=pgmB PE=3 SV=2 - [PGM_EMENI]	220.09	0.1529	5	5	7	16	556	60.6	6.11	0.722
Q9P6C8	Alcohol dehydrogenase 1 OS=Neurospora crassa GN=adh-1 PE=3 SV=1 - [ADH1_NEUCR]	41.2	0.0453	1	1	1	3	353	37.4	6.77	0.475
Q9P4R4	Saccharopine dehydrogenase [NADP+, L-glutamate-forming] OS=Magnaporthe grisea GN=LYS3 PE=1 SV=2 - [LYS9_MAGGR]	13.24	0.0356	1	1	1	2	450	49.1	6.47	1.386
Q9P4D1	Actin OS=Pichia pastoris (strain GS115) GN=ACT1 PE=3 SV=1 - [ACT_PICPG]	203.18	0.1835	2	1	5	58	376	41.7	5.47	0.722
Q9HGY7	Glyceraldehyde-3-phosphate dehydrogenase OS=Aspergillus oryzae GN=gpdA PE=2 SV=1 - [G3P_ASPOR]	190.51	0.1775	6	2	4	44	338	36.2	7.11	0.821
Q9C196	cAMP-dependent protein kinase regulatory subunit OS=Aspergillus niger GN=pkaR PE=3 SV=1 - [KAPR_ASPNG]	127.75	0.1095	1	1	3	8	411	44.5	4.97	0.693
Q96WZ1	Elongation factor 1-alpha OS=Coccidioides immitis GN=TEF PE=2 SV=2 - [EF1A_COCIM]	255.19	0.1587	2	1	7	68	460	50.1	9.1	0.795
Q96VA4	1,4-alpha-glucan-branching enzyme OS=Aspergillus oryzae GN=gbeA PE=2 SV=1 - [GLGB_ASPOR]	55.13	0.0319	2	2	2	2	689	78.7	5.99	0.779
Q96UL8	Phosphoenolpyruvate carboxykinase [ATP] OS=Emericella nidulans GN=acuF PE=3 SV=2 - [PCKA_EMENI]	152	0.1133	1	3	3	10	556	61.4	6.14	0.787
Q96UF1	Glyceraldehyde-3-phosphate dehydrogenase 3 OS=Rhizomucor racemosus GN=GPD3 PE=3 SV=1 - [G3P3_RHIRA]	37.48	0.0324	1	1	1	1	339	36.3	6.54	0.729
Q92413	Ornithine aminotransferase OS=Emericella nidulans GN=otaA PE=3 SV=2 - [OAT_EMENI]	189.28	0.1872	1	6	6	21	454	49.2	6.05	1.338
Q92407	Glucokinase OS=Aspergillus niger GN=glkA PE=1 SV=1 - [HXKG_ASPNG]	91.95	0.0626	1	2	2	6	495	54.5	5.68	0.821
Q92405	Catalase B OS=Aspergillus fumigatus GN=catB PE=1 SV=1 - [CATB_ASPFU]	230.01	0.0989	7	6	6	39	728	79.9	5.82	0.538
Q92260	Heat shock 70 kDa protein (Fragment) OS=Penicillium citrinum GN=HSP70 PE=1 SV=1 - [HSP70_PENCI]	722.72	0.3718	1	5	15	184	503	55.1	5.08	1.369
Q8X082	Replication factor C subunit 5 OS=Neurospora crassa GN=B14D6.460 PE=3 SV=1 - [RFC5_NEUCR]	50.21	0.0369	1	1	1	1	352	39.9	9.17	1.295
Q8WZJ7	C-1-tetrahydrofolate synthase, cytoplasmic OS=Schizosaccharomyces pombe GN=SPBC839.16 PE=2 SV=1 - [C1TC_SCHPO]	50.04	0.0117	1	1	1	2	937	101.1	7.27	0.667
Q8SW28	14-3-3 protein homolog OS=Encephalitozoon cuniculi GN=ECU03_1010 PE=1 SV=1 - [1433_ENCCU]	43.1	0.1163	1	1	2	6	258	29.6	5.21	0.697
Q8SQY3	26S proteasome regulatory subunit RPN11 OS=Encephalitozoon cuniculi GN=RPN11 PE=1 SV=1 - [RPN11_ENCCU]	66.4	0.0442	5	1	1	4	294	33.2	7.21	1.485
Q8NKF4	60S ribosomal protein L3 OS=Aspergillus fumigatus GN=rpl3 PE=1 SV=2 - [RL3_ASPFU]	67.06	0.0791	7	2	2	3	392	44.4	10.18	1.243
Q8NJN2	Catalase-peroxidase OS=Penicillium marneffei GN=katG PE=2 SV=1 - [KATG_PENMA]	111.41	0.0455	1	1	3	10	748	82.3	6.83	0.626
Q875Z2	Elongation factor 2 OS=Saccharomyces castellii GN=EFT1 PE=3 SV=1 - [EF2_SACCA]	157.79	0.0629	11	1	5	17	842	93.1	6.14	1.869
Q86ZF1	Isocitrate lyase OS=Leptosphaeria maculans GN=ICL1 PE=3 SV=1 - [ACEA_LEPMC]	29.37	0.0261	1	1	1	3	537	60.1	6.77	0.748
Q7RVS9	Phosphoenolpyruvate carboxykinase [ATP] OS=Neurospora crassa GN=pck-1 PE=3 SV=1 - [PCKA_NEUCR]	30.16	0.0232	1	1	1	6	561	62.5	6.37	0.652
Q7RV85	Enolase OS=Neurospora crassa GN=NCU10042 PE=3 SV=1 - [ENO_NEUCR]	169.05	0.1507	1	1	4	20	438	47.6	5.35	0.804
Q6FR65	GTP-binding nuclear protein GSP1/Ran OS=Candida glabrata GN=GSP1 PE=3 SV=1 - [GSP1_CANGA]	171.92	0.215	8	5	5	16	214	24.3	6.68	1.401
Q6BZH1	78 kDa glucose-regulated protein homolog OS=Debaryomyces hansenii GN=KAR2 PE=3 SV=1 - [GRP78_DEBHA]	205.24	0.0952	1	3	5	19	683	74.5	4.94	1.258
Q6BRB7	Sterol 24-C-methyltransferase OS=Debaryomyces hansenii GN=ERG6 PE=3 SV=1 - [ERG6_DEBHA]	30.84	0.0345	4	1	1	2	377	42.9	5.54	1.816
Q5Y223	Probable electron transfer flavoprotein subunit alpha, mitochondrial OS=Cryptococcus gattii GN=ETF1 PE=3 SV=1 - [ETFA_CRYGA]	47.41	0.0549	3	1	1	2	346	36	7.21	1.201
Q5BGR9	Protein transport protein sec23 OS=Emericella nidulans GN=sec23 PE=3 SV=1 - [SEC23_EMENI]	272.02	0.1401	17	1	8	18	771	85.6	6.21	0.739
Q5BGK3	RuvB-like helicase 2 OS=Emericella nidulans GN=rvb2 PE=3 SV=1 - [RUVB2_EMENI]	155.13	0.1261	1	1	4	15	452	49.8	6.05	1.262
Q5BDW0	Eukaryotic translation initiation factor 3 subunit H OS=Emericella nidulans GN=AN1270 PE=3 SV=1 - [EIF3H_EMENI]	34.75	0.022	5	1	1	2	364	40.9	6.19	0.823
Q5BCC5	Carbonic anhydrase OS=Emericella nidulans GN=AN1805 PE=1 SV=2 - [CAN_EMENI]	74.59	0.1272	1	2	2	8	228	25.5	6.01	0.66
Q5BBF4	F-actin-capping protein subunit alpha OS=Emericella nidulans GN=cap1 PE=3 SV=2 - [CAPZA_EMENI]	37.3	0.0365	1	1	1	4	274	30.3	6.15	0.713
Q5B797	Sorting nexin-4 OS=Emericella nidulans GN=snx4 PE=3 SV=1 - [SNX4_EMENI]	32.48	0.0246	2	1	1	1	487	55.7	5.72	0.814
Q5B4R3	Peptidyl-prolyl cis-trans isomerase B OS=Emericella nidulans GN=cpr2 PE=3 SV=1 - [PPIB_EMENI]	86.18	0.1402	1	1	2	6	214	23.4	7.61	0.745
Q5B0J9	ATP-dependent RNA helicase dbp2 OS=Emericella nidulans GN=dbp2 PE=3 SV=1 - [DBP2_EMENI]	116.62	0.0782	10	1	4	6	563	60.9	9.23	1.537
Q5AY89	DNA damage-inducible protein 1 OS=Emericella nidulans GN=ddi1 PE=3 SV=2 - [DDI1_EMENI]	139.98	0.0885	2	3	3	10	418	45.3	5.97	0.762
Q5AWS6	Cell division control protein 48 OS=Emericella nidulans GN=cdc48 PE=1 SV=1 - [CDC48_EMENI]	684.84	0.2733	2	14	18	70	827	90.7	5.15	1.3
Q5AW35	Pre-mRNA-splicing factor cef1 OS=Emericella nidulans GN=cef1 PE=3 SV=2 - [CEF1_EMENI]	32.13	0.0164	2	1	1	1	791	88.4	6.7	1.33
Q5ATZ7	Phosphatidylinositol transfer protein sfh5 OS=Emericella nidulans GN=sfh5 PE=3 SV=1 - [SFH5_EMENI]	45.52	0.0342	1	1	1	6	409	44.5	5.05	1.227
Q5ATN7	FK506-binding protein 2 OS=Emericella nidulans GN=fkbB PE=3 SV=1 - [FKBP2_EMENI]	23.18	0.0963	1	1	1	2	135	14.6	5.55	0.758
Q4WY33	Non-histone chromosomal protein 6 OS=Aspergillus fumigatus GN=nhp6 PE=3 SV=1 - [NHP6_ASPFU]	123.09	0.1442	3	2	2	11	104	12.1	9.09	0.809
Q4WWS3	Sorting nexin-3 OS=Aspergillus fumigatus GN=snx3 PE=3 SV=3 - [SNX3_ASPFU]	116.18	0.2676	3	3	3	6	142	16.7	8.19	0.813
Q4WVW4	Vacuolar protein 8 OS=Aspergillus fumigatus GN=vac8 PE=3 SV=1 - [VAC8_ASPFU]	110.59	0.0865	1	1	3	5	578	62.6	5.17	0.713
Q4WUE5	Autophagy-related protein 3 OS=Aspergillus fumigatus GN=atg3 PE=3 SV=1 - [ATG3_ASPFU]	63.59	0.068	13	2	2	3	353	39.7	4.86	1.205
Q4WTC4	Protein hir1 OS=Aspergillus fumigatus GN=hir1 PE=3 SV=1 - [HIR1_ASPFU]	38.76	0.0115	2	1	1	1	1043	112.7	6.18	1.24
Q4WPF8	Cytochrome c peroxidase, mitochondrial OS=Aspergillus fumigatus GN=ccp1 PE=3 SV=1 - [CCPR_ASPFU]	57.46	0.0492	1	1	1	2	366	40.4	8.56	1.21
Q4WJ02	FACT complex subunit spt16 OS=Aspergillus fumigatus GN=spt16 PE=3 SV=1 - [SPT16_ASPFU]	93.6	0.0422	3	3	3	10	1019	115.1	5.54	1.205
Q4WHP5	Class E vacuolar protein-sorting machinery protein hse1 OS=Aspergillus fumigatus GN=hse1 PE=3 SV=1 - [HSE1_ASPFU]	71.48	0.0497	5	2	2	5	584	64.4	5.92	0.781
Q2UPZ7	Aspartyl aminopeptidase OS=Aspergillus oryzae GN=dapA PE=1 SV=1 - [DNPEP_ASPOR]	166.99	0.1305	1	4	4	9	498	54	6.37	0.823
Q2UJU5	Mannose-1-phosphate guanyltransferase OS=Aspergillus oryzae GN=mpg1 PE=3 SV=1 - [MPG1_ASPOR]	125.01	0.2418	5	3	6	13	364	40.1	7.2	1.272
Q2UGK3	ATP-dependent RNA helicase ded1 OS=Aspergillus oryzae GN=ded1 PE=3 SV=1 - [DED1_ASPOR]	207.48	0.1585	5	2	8	15	675	71.8	8.7	1.206
Q2TW34	Catalase-peroxidase OS=Aspergillus oryzae GN=katG PE=3 SV=1 - [KATG_ASPOR]	156.78	0.0453	4	1	3	21	751	82.6	6.23	0.583
Q2HG02	NADH-cytochrome b5 reductase 2 OS=Chaetomium globosum GN=MCR1 PE=3 SV=1 - [MCR1_CHAGB]	28.66	0.0201	1	1	1	3	348	38.1	9.35	0.528
Q2H7U1	Catalase-peroxidase OS=Chaetomium globosum GN=katG PE=3 SV=1 - [KATG_CHAGB]	197.92	0.0534	1	1	3	23	749	82	6.39	0.599
Q1E5R1	ATP-dependent RNA helicase DHH1 OS=Coccidioides immitis GN=DHH1 PE=3 SV=1 - [DHH1_COCIM]	172.13	0.2031	6	1	7	13	512	57.3	8.81	0.793
Q1DNB0	Orotate phosphoribosyltransferase OS=Coccidioides immitis GN=URA5 PE=3 SV=1 - [PYRE_COCIM]	32.86	0.0336	1	1	1	1	238	25.5	6.92	1.367
Q12730	Protein disulfide-isomerase OS=Aspergillus niger GN=pdiA PE=2 SV=1 - [PDI_ASPNG]	21.94	0.0175	1	1	1	3	515	56.3	4.6	1.548
Q12556	Copper amine oxidase 1 OS=Aspergillus niger GN=AO-I PE=1 SV=2 - [AMO1_ASPNG]	74.82	0.0447	1	2	2	3	671	75.3	6.32	0.742
Q12230	Sphingolipid long chain base-responsive protein LSP1 OS=Saccharomyces cerevisiae GN=LSP1 PE=1 SV=1 - [LSP1_YEAST]	90.75	0.0792	2	2	2	8	341	38	4.7	0.803
Q12150	Protein CSF1 OS=Saccharomyces cerevisiae GN=CSF1 PE=2 SV=1 - [CSF1_YEAST]	23.11	0.0024	1	1	1	1	2958	338	5.95	1.447
Q10421	40S ribosomal protein S28 OS=Schizosaccharomyces pombe GN=rps28a PE=2 SV=1 - [RS28_SCHPO]	37.12	0.1324	1	1	1	4	68	7.7	10.46	1.443
Q09FM9	Histone H2A.Z OS=Monascus anka GN=HTZ1 PE=3 SV=1 - [H2AZ_MONAN]	29.24	0.0735	14	1	1	1	136	14.6	10.37	1.617
Q09769	Putative Lon protease homolog, mitochondrial OS=Schizosaccharomyces pombe GN=SPAC22F3.06c PE=2 SV=1 - [LONM_SCHPO]	40.05	0.0122	1	1	1	1	1067	118.6	7.21	1.605
Q09173	Protein phosphatase 2C homolog 3 OS=Schizosaccharomyces pombe GN=ptc3 PE=2 SV=1 - [PP2C3_SCHPO]	27.35	0.0193	3	1	1	1	414	44.8	4.89	1.411
Q07103	Formate dehydrogenase OS=Neurospora crassa GN=fdh PE=2 SV=1 - [FDH_NEUCR]	184.62	0.1733	1	3	5	17	375	40.9	6.34	0.629
Q04062	26S proteasome regulatory subunit RPN9 OS=Saccharomyces cerevisiae GN=RPN9 PE=1 SV=1 - [RPN9_YEAST]	44.75	0.0204	2	1	1	2	393	45.8	5.78	0.814
Q03134	Probable formate dehydrogenase OS=Emericella nidulans GN=aciA PE=2 SV=2 - [FDH_EMENI]	226.64	0.2467	2	4	6	29	377	41.5	6.73	0.755
Q01864	pH-response transcription factor pacC/RIM101 OS=Penicillium chrysogenum GN=PACC PE=1 SV=2 - [PACC_PENCH]	25.91	0.0202	9	1	1	1	643	68.8	6.49	1.332
Q01373	Peroxisomal hydratase-dehydrogenase-epimerase OS=Neurospora crassa GN=fox-2 PE=1 SV=1 - [FOX2_NEUCR]	64.23	0.0235	1	2	2	12	894	96.3	8.13	0.571
Q01294	Vacuolar protease A OS=Neurospora crassa GN=pep-4 PE=3 SV=2 - [CARP_NEUCR]	34.79	0.0682	1	1	1	5	396	42.9	5.25	0.596
Q01278	V-type proton ATPase subunit E OS=Neurospora crassa GN=vma-4 PE=2 SV=1 - [VATE_NEUCR]	60.09	0.0391	1	1	1	4	230	25.7	5.8	0.784
Q01217	Protein ARG5,6, mitochondrial OS=Saccharomyces cerevisiae GN=ARG5,6 PE=1 SV=1 - [ARG56_YEAST]	30.82	0.0139	1	1	1	3	863	94.8	8.27	1.293
Q00771	Calcium/calmodulin-dependent protein kinase OS=Emericella nidulans GN=cmkA PE=2 SV=2 - [KCC1_EMENI]	80.35	0.058	1	2	2	6	414	46.8	6.87	1.341
Q00646	Cell division control protein 2 OS=Emericella nidulans GN=nimX PE=2 SV=1 - [CDC2_EMENI]	100.22	0.13	2	4	4	6	323	36.8	7.28	1.582
Q00511	Uricase OS=Aspergillus flavus GN=uaZ PE=1 SV=3 - [URIC_ASPFL]	58.98	0.0331	1	1	1	3	302	34.2	7.62	1.415
Q00141	NADPH--cytochrome P450 reductase OS=Aspergillus niger GN=cprA PE=1 SV=1 - [NCPR_ASPNG]	46.54	0.0361	1	2	2	2	693	77	6.64	1.308
P87047	Heat shock 70 kDa protein 1 OS=Paracoccidioides brasiliensis (strain ATCC MYA-826 / Pb01) GN=HSP70-1 PE=1 SV=1 - [HSP71_PARBA]	360.64	0.1602	1	1	7	84	649	70.5	5.41	1.599
P83783	Adenosylhomocysteinase OS=Candida albicans GN=SAH1 PE=1 SV=2 - [SAHH_CANAL]	93.69	0.0667	2	2	2	10	450	49	5.59	0.755
P80581	Hexokinase OS=Emericella nidulans GN=hxkA PE=1 SV=2 - [HXK_EMENI]	37.69	0.0204	1	1	1	3	490	53.9	5.49	0.796
P80346	2,3-dihydroxybenzoic acid decarboxylase (Fragments) OS=Aspergillus niger PE=1 SV=1 - [DHBD_ASPNG]	47.75	0.0377	2	1	1	5	292	33	4.6	0.144
P79089	Isocitrate dehydrogenase [NADP], mitochondrial OS=Aspergillus niger GN=icdA PE=2 SV=1 - [IDHP_ASPNG]	370.83	0.1586	6	9	9	36	498	55.5	8.38	0.787
P78827	Probable ketol-acid reductoisomerase, mitochondrial OS=Schizosaccharomyces pombe GN=ilv5 PE=1 SV=2 - [ILV5_SCHPO]	23.39	0.0272	1	1	1	1	404	45.2	9.45	2.786
P78712	Actin-related protein 3 OS=Neurospora crassa GN=arp-3 PE=2 SV=2 - [ARP3_NEUCR]	245.37	0.2893	1	6	6	16	439	47.8	7.09	0.825
P78586	Protein ARG5,6, mitochondrial OS=Candida albicans GN=ARG5,6 PE=3 SV=1 - [ARG56_CANAL]	53.58	0.0152	2	1	1	4	857	95	7.18	1.279
P78578	26S protease regulatory subunit 6B homolog OS=Aspergillus niger GN=tbpA PE=3 SV=1 - [PRS6B_ASPNG]	266.05	0.1797	5	4	5	30	423	47.2	5.36	1.207
P62506	Probable 60S ribosomal protein L44, mitochondrial OS=Schizosaccharomyces pombe GN=SPBC56F2.14 PE=3 SV=1 - [RM44_SCHPO]	21.01	0.08	1	1	1	1	100	11.1	9.58	0.807
P59769	78 kDa glucose-regulated protein homolog OS=Aspergillus awamori GN=bipA PE=2 SV=1 - [GRP78_ASPAW]	462.49	0.1637	5	9	11	63	672	73.4	5.08	1.251
P56286	Eukaryotic translation initiation factor 2 subunit alpha OS=Schizosaccharomyces pombe GN=tif211 PE=1 SV=1 - [IF2A_SCHPO]	47.59	0.0588	1	1	1	1	306	34.5	6.47	2.315
P56216	Vanillyl-alcohol oxidase OS=Penicillium simplicissimum GN=VAOA PE=1 SV=1 - [VAOX_PENSI]	723.39	0.3911	1	17	17	78	560	63	6.7	0.648
P55071	Glyceraldehyde-3-phosphate dehydrogenase (Fragment) OS=Amanita muscaria GN=GPD PE=3 SV=1 - [G3P_AMAMU]	64.47	0.0519	3	1	1	13	289	31.1	6.7	0.607
P54874	Hydroxymethylglutaryl-CoA synthase OS=Schizosaccharomyces pombe GN=hcs1 PE=1 SV=1 - [HMCS_SCHPO]	63.8	0.0246	2	1	1	1	447	49.2	7.39	1.554
P53375	Tubulin beta chain OS=Penicillium digitatum GN=TUB2 PE=3 SV=1 - [TBB_PENDI]	357.78	0.2282	37	1	8	66	447	49.8	5.02	1.201
P53371	Tubulin alpha chain (Fragment) OS=Ajellomyces capsulata GN=TUB1 PE=3 SV=1 - [TBA_AJECA]	66.48	0.0359	1	1	1	14	418	46.6	5.8	1.507
P50085	Prohibitin-2 OS=Saccharomyces cerevisiae GN=PHB2 PE=1 SV=2 - [PHB2_YEAST]	58.14	0.0677	1	1	2	2	310	34.4	9.92	1.336
P49382	ADP,ATP carrier protein OS=Kluyveromyces lactis GN=AAC PE=3 SV=1 - [ADT_KLULA]	102.27	0.1049	3	2	2	17	305	33.1	9.73	1.47
P48466	S-adenosylmethionine synthetase OS=Neurospora crassa GN=eth-1 PE=2 SV=1 - [METK_NEUCR]	94.47	0.1063	1	2	2	5	395	43	6.01	1.389
P46587	Heat shock protein SSA2 OS=Candida albicans GN=SSA2 PE=1 SV=3 - [HSP72_CANAL]	393.38	0.1488	1	2	8	98	645	70	5.06	1.234
P43612	SIT4-associating protein SAP155 OS=Saccharomyces cerevisiae GN=SAP155 PE=1 SV=3 - [SA155_YEAST]	23.55	0.009	1	1	1	1	1002	114.9	4.72	1.264
P42657	DNA damage checkpoint protein rad25 OS=Schizosaccharomyces pombe GN=rad25 PE=1 SV=1 - [RAD25_SCHPO]	125.85	0.1296	5	1	4	20	270	30.4	4.84	2.098
P41799	Tubulin beta chain OS=Phaeosphaeria nodorum GN=tubA PE=1 SV=2 - [TBB_PHANO]	333.71	0.217	28	1	8	55	447	49.8	4.93	1.458
P41764	Glucose-6-phosphate 1-dehydrogenase OS=Emericella nidulans GN=gsdA PE=3 SV=2 - [G6PD_EMENI]	111.58	0.0861	4	4	4	6	511	58.9	6.71	0.588
P41751	Aldehyde dehydrogenase OS=Aspergillus niger GN=aldA PE=3 SV=1 - [ALDH_ASPNG]	215.83	0.1087	8	2	6	44	497	53.8	6.48	0.579
P41390	Amidophosphoribosyltransferase OS=Schizosaccharomyces pombe GN=ade4 PE=1 SV=1 - [PUR1_SCHPO]	28.31	0.0206	1	1	1	1	533	59.8	6.2	1.352
P40920	30 kDa heat shock protein OS=Emericella nidulans GN=hsp30 PE=2 SV=1 - [HSP30_EMENI]	45.06	0.0773	1	2	2	8	181	20.3	6.57	3.304
P40905	Tubulin beta-2 chain OS=Erysiphe pisi GN=TUB2 PE=2 SV=2 - [TBB2_ERYPI]	375.67	0.2685	39	2	9	64	447	49.9	4.97	1.301
P40235	Casein kinase I homolog hhp1 OS=Schizosaccharomyces pombe GN=hhp1 PE=2 SV=1 - [HHP1_SCHPO]	26.1	0.0329	2	1	1	2	365	42.4	9.31	1.327
P40150	Heat shock protein SSB2 OS=Saccharomyces cerevisiae GN=SSB2 PE=1 SV=2 - [HSP76_YEAST]	68.16	0.0506	3	1	2	9	613	66.6	5.49	0.773
P38674	Ketol-acid reductoisomerase, mitochondrial OS=Neurospora crassa GN=ilv-2 PE=3 SV=2 - [ILV5_NEUCR]	75.04	0.1095	2	3	3	4	402	44.6	8.41	1.633
P37898	Alanine/arginine aminopeptidase OS=Saccharomyces cerevisiae GN=AAP1 PE=1 SV=2 - [AAP1_YEAST]	31.07	0.0129	2	1	1	3	856	97.6	5.26	0.749
P36333	Acetyl-coenzyme A synthetase OS=Penicillium chrysogenum GN=facA PE=3 SV=1 - [ACSA_PENCH]	454.05	0.1674	2	3	10	56	669	74.2	6.28	0.826
P35679	60S ribosomal protein L4-A OS=Schizosaccharomyces pombe GN=rpl4a PE=1 SV=2 - [RL4A_SCHPO]	36.27	0.022	2	1	1	1	363	39.7	10.78	0.652
P35551	rRNA 2'-O-methyltransferase fibrillarin OS=Schizosaccharomyces pombe GN=fib1 PE=1 SV=1 - [FBRL_SCHPO]	47.73	0.0361	2	1	1	3	305	32	10.17	1.292
P32872	Aldehyde dehydrogenase 2, mitochondrial OS=Saccharomyces cerevisiae GN=ALD2 PE=3 SV=1 - [ALDHY_YEAST]	73.07	0.0626	4	1	3	10	511	56.4	5.88	0.389
P32793	Protein YSC84 OS=Saccharomyces cerevisiae GN=YSC84 PE=1 SV=2 - [YSC84_YEAST]	25.67	0.0192	1	1	1	2	468	50.9	8.03	2.067
P32381	Actin-related protein 2 OS=Saccharomyces cerevisiae GN=ARP2 PE=1 SV=1 - [ARP2_YEAST]	95.02	0.0742	1	2	2	11	391	44	5.78	0.821
P31540	Heat shock protein hsp98 OS=Neurospora crassa GN=hsp98 PE=1 SV=2 - [HSP98_NEUCR]	55.36	0.0356	1	2	2	6	927	103.1	6.02	1.271
P31411	V-type proton ATPase subunit B OS=Schizosaccharomyces pombe GN=vma2 PE=1 SV=2 - [VATB_SCHPO]	138.37	0.1014	4	2	3	18	503	55.8	5.34	0.689
P30614	Pyruvate kinase OS=Yarrowia lipolytica GN=PYK1 PE=3 SV=3 - [KPYK_YARLI]	62.41	0.0835	1	1	2	6	515	56.6	6.48	0.827
P30607	Cytochrome P450 52A2 OS=Candida tropicalis GN=CYP52A2 PE=1 SV=1 - [CP52B_CANTR]	25.82	0.0211	3	1	1	2	522	60.1	6.96	1.554
P28298	Isocitrate lyase OS=Emericella nidulans GN=acuD PE=1 SV=3 - [ACEA_EMENI]	84.06	0.0576	8	2	2	7	538	60.3	7.15	0.785
P24633	Tubulin alpha-1 chain OS=Emericella nidulans GN=tubA PE=3 SV=2 - [TBA1_EMENI]	302.59	0.1915	19	6	6	41	449	50.3	5.03	1.245
P23639	Proteasome component Y7 OS=Saccharomyces cerevisiae GN=PRE8 PE=1 SV=1 - [PSA2_YEAST]	49.78	0.096	1	1	2	8	250	27.1	5.72	0.756
P22855	Alpha-mannosidase OS=Saccharomyces cerevisiae GN=AMS1 PE=1 SV=2 - [MAN1_YEAST]	25.91	0.0092	1	1	1	3	1083	124.4	7.25	0.741
P21772	40S ribosomal protein S26E OS=Neurospora crassa GN=rps-26 PE=3 SV=2 - [RS26_NEUCR]	22.64	0.0756	2	1	1	1	119	13.5	10.92	1.218
P19089	Glyceraldehyde-3-phosphate dehydrogenase OS=Cryphonectria parasitica PE=3 SV=1 - [G3P_CRYPA]	87.25	0.1395	7	1	2	19	337	36.2	7.23	0.599
P17624	Nuclear movement protein nudC OS=Emericella nidulans GN=nudC PE=3 SV=1 - [NUDC_EMENI]	32.66	0.0808	1	1	1	1	198	22.3	5.4	0.759
P17505	Malate dehydrogenase, mitochondrial OS=Saccharomyces cerevisiae GN=MDH1 PE=1 SV=2 - [MDHM_YEAST]	84.09	0.0868	2	2	2	27	334	35.6	8.47	0.744
P16928	Acetyl-coenzyme A synthetase OS=Emericella nidulans GN=facA PE=2 SV=2 - [ACSA_EMENI]	258.81	0.1224	2	1	8	34	670	74.2	6.47	0.245
P16017	Elongation factor 1-alpha OS=Candida albicans GN=TEF1 PE=1 SV=1 - [EF1A_CANAL]	200.05	0.1485	1	1	5	64	458	50	9.03	1.375
P15368	Fatty acid synthase subunit alpha OS=Penicillium patulum GN=FAS2 PE=3 SV=1 - [FAS2_PENPA]	319.52	0.0835	1	11	11	32	1857	204.3	6.1	0.785
P15108	ATP-dependent molecular chaperone HSC82 OS=Saccharomyces cerevisiae GN=HSC82 PE=1 SV=4 - [HSC82_YEAST]	349.64	0.1177	3	4	7	55	705	80.8	4.83	1.482
P15019	Transaldolase OS=Saccharomyces cerevisiae GN=TAL1 PE=1 SV=4 - [TAL1_YEAST]	33.72	0.0209	1	1	1	5	335	37	6.43	0.778
P14843	Phospho-2-dehydro-3-deoxyheptonate aldolase, phenylalanine-inhibited OS=Saccharomyces cerevisiae GN=ARO3 PE=1 SV=1 - [AROF_YEAST]	24.1	0.0432	1	1	1	2	370	41	7.39	1.317
P13117	Ubiquitin OS=Neurospora crassa GN=ubi-1 PE=1 SV=1 - [UBIQ_NEUCR]	159.94	0.6974	4	5	5	91	76	8.6	7.25	1.552
P12807	Peroxisomal primary amine oxidase OS=Pichia angusta GN=AMO PE=1 SV=1 - [AMO_PICAN]	31.94	0.0188	1	1	1	1	692	77.5	6.73	0.548
P11977	Phosphoglycerate kinase OS=Emericella nidulans GN=pgkA PE=3 SV=2 - [PGK_EMENI]	239.6	0.152	2	2	7	20	421	44.9	6.83	0.805
P11593	V-type proton ATPase subunit B OS=Neurospora crassa GN=vma-2 PE=3 SV=1 - [VATB_NEUCR]	166.75	0.0975	1	2	3	18	513	56.8	6.15	0.741
P11592	V-type proton ATPase catalytic subunit A OS=Neurospora crassa GN=vma-1 PE=3 SV=1 - [VATA_NEUCR]	45.49	0.028	4	1	1	3	607	67.1	5.45	0.811
P10659	S-adenosylmethionine synthetase 1 OS=Saccharomyces cerevisiae GN=SAM1 PE=1 SV=2 - [METK1_YEAST]	73.15	0.0393	2	1	1	12	382	41.8	5.22	1.314
P0C0V3	Cytochrome c peroxidase, mitochondrial OS=Emericella nidulans GN=ccp1 PE=3 SV=1 - [CCPR_EMENI]	74.84	0.0499	1	1	1	3	361	39.9	8.79	1.38
P09624	Dihydrolipoyl dehydrogenase, mitochondrial OS=Saccharomyces cerevisiae GN=LPD1 PE=1 SV=1 - [DLDH_YEAST]	74.14	0.0281	1	1	1	13	499	54	8.03	0.774
P09322	Histone H4 OS=Schizosaccharomyces pombe GN=hhf1 PE=1 SV=2 - [H4_SCHPO]	76.46	0.3301	2	1	3	11	103	11.4	11.36	1.219
P08978	60S ribosomal protein L28 OS=Neurospora crassa GN=rpl-28 PE=2 SV=1 - [RL28_NEUCR]	22.97	0.0872	1	1	1	1	149	16.6	10.74	0.732
P08843	Alcohol dehydrogenase 1 OS=Emericella nidulans GN=alcA PE=3 SV=2 - [ADH1_EMENI]	73.85	0.06	2	2	2	4	350	37.1	7.69	0.334
P08157	Aldehyde dehydrogenase OS=Emericella nidulans GN=aldA PE=3 SV=2 - [ALDH_EMENI]	424.09	0.2616	5	7	11	68	497	54.1	6.62	0.646
P07547	Pentafunctional AROM polypeptide OS=Emericella nidulans GN=aroMA PE=1 SV=3 - [ARO1_EMENI]	38.79	0.0183	1	2	2	2	1583	172.6	6.7	1.411
O94754	40S ribosomal protein S18 OS=Schizosaccharomyces pombe GN=rps18a PE=1 SV=1 - [RS18_SCHPO]	59.77	0.125	1	2	2	4	152	17.4	10.49	1.2
O94641	Heat shock protein 104 OS=Schizosaccharomyces pombe GN=hsp104 PE=2 SV=1 - [HS104_SCHPO]	72.19	0.0354	1	2	2	8	905	100.4	5.81	1.477
O94489	Elongation factor 3 OS=Schizosaccharomyces pombe GN=tef3 PE=1 SV=1 - [EF3_SCHPO]	58.13	0.0229	1	1	2	2	1047	115.7	6.49	1.778
O94374	Importin subunit alpha-2 OS=Schizosaccharomyces pombe GN=imp1 PE=1 SV=1 - [IMA2_SCHPO]	23.18	0.0148	1	1	1	1	539	59.8	4.84	1.659
O94313	Carbamoyl-phosphate synthase arginine-specific large chain OS=Schizosaccharomyces pombe GN=arg4 PE=2 SV=1 - [CARB_SCHPO]	87.96	0.0397	4	1	5	6	1160	127.4	6.52	1.273
O94225	Homocitrate synthase, mitochondrial OS=Penicillium chrysogenum (strain ATCC 28089 / DSM 1075 / Wisconsin 54-1255) GN=lys1 PE=1 SV=1 - [HOSM_PENCW]	125.49	0.1055	1	3	3	5	474	52	5.81	1.353
O93798	40S ribosomal protein S21 OS=Neurospora crassa GN=rps-21 PE=3 SV=1 - [RS21_NEUCR]	20.07	0.1149	2	1	1	2	87	9.7	7.99	1.826
O74540	Putative S-(hydroxymethyl)glutathione dehydrogenase 2 OS=Schizosaccharomyces pombe GN=SPCC13B11.04c PE=2 SV=2 - [FADH2_SCHPO]	42.9	0.0737	1	1	1	6	380	40.7	7.37	0.816
O74254	Glucoamylase 1 OS=Candida albicans GN=GAM1 PE=1 SV=1 - [AMYG_CANAL]	28.12	0.0127	1	1	1	1	946	105.7	4.89	0.551
O74225	Heat shock protein Hsp88 OS=Neurospora crassa GN=hsp-88 PE=1 SV=1 - [HSP88_NEUCR]	60.22	0.0283	1	2	2	3	707	78.6	5.19	1.237
O74196	Ubiquitin-conjugating enzyme E2-16 kDa OS=Colletotrichum gloeosporioides GN=UBC1 PE=2 SV=1 - [UBC1_COLGL]	32.82	0.0748	6	1	1	1	147	16.5	6.92	1.405
O59945	Fimbrin OS=Schizosaccharomyces pombe GN=fim1 PE=1 SV=1 - [FIMB_SCHPO]	49.93	0.0212	1	1	1	1	614	68.6	5.74	0.741
O59931	60S ribosomal protein L13 OS=Candida albicans GN=RPL13 PE=3 SV=1 - [RL13_CANAL]	38.04	0.0396	1	1	1	5	202	23	10.61	0.809
O43112	Phosphoenolpyruvate carboxykinase [ATP] OS=Kluyveromyces lactis GN=PCK1 PE=3 SV=2 - [PCKA_KLULA]	25.45	0.0313	1	1	1	2	543	60.4	5.82	0.68
O43109	Heat shock protein 90 homolog OS=Podospora anserina GN=MOD-E PE=3 SV=1 - [HSP90_PODAN]	363.37	0.1327	1	3	10	91	701	79.3	4.98	1.43
O43100	Centromere/microtubule-binding protein CBF5 OS=Emericella nidulans GN=cbf5 PE=2 SV=1 - [CBF5_EMENI]	29.64	0.0416	2	1	1	3	481	54.2	8.72	1.652
O42943	Uncharacterized ABC transporter ATP-binding protein C16H5.08c OS=Schizosaccharomyces pombe GN=SPBC16H5.08c PE=1 SV=1 - [YBP8_SCHPO]	21.34	0.0146	1	1	1	1	618	69.2	6.18	1.692
O42926	Vacuolar protein sorting-associated protein 13b OS=Schizosaccharomyces pombe GN=vps13b PE=2 SV=1 - [VP13B_SCHPO]	33.42	0.0026	1	1	1	3	3131	353.8	5.35	0.77
O42794	cAMP-dependent protein kinase regulatory subunit OS=Colletotrichum trifolii GN=PKAR PE=3 SV=1 - [KAPR_COLTR]	26.74	0.0396	1	1	1	1	404	44.7	9	0.797
O42724	Superoxide dismutase [Cu-Zn] 1 OS=Debaryomyces hansenii GN=SOD1 PE=1 SV=4 - [SODC1_DEBHA]	34.29	0.0844	3	1	1	5	154	15.9	6.27	0.578
O42630	Vacuolar protease A OS=Aspergillus fumigatus GN=pep2 PE=2 SV=1 - [CARP_ASPFU]	78.45	0.0754	1	3	3	7	398	43.3	5	0.568
O14435	Guanine nucleotide-binding protein subunit beta OS=Cryphonectria parasitica GN=GB-1 PE=3 SV=1 - [GBB_CRYPA]	147.62	0.1281	1	3	3	9	359	39.8	7.23	0.793
O14205	Uncharacterized protein C5D6.13 OS=Schizosaccharomyces pombe GN=SPAC5D6.13 PE=1 SV=2 - [YDQD_SCHPO]	20.75	0.0386	1	1	1	1	337	38.4	5.54	1.495
O13917	Uncharacterized protein C23C11.13c OS=Schizosaccharomyces pombe GN=SPAC23C11.13c PE=2 SV=1 - [YDWD_SCHPO]	53.14	0.0583	1	1	1	7	206	23.6	5.9	1.237
B0YAK0	Catalase-peroxidase OS=Aspergillus fumigatus (strain CEA10 / CBS 144.89 / FGSC A1163) GN=katG PE=3 SV=1 - [KATG_ASPFC]	183.48	0.0725	5	1	4	17	759	83.7	6.58	0.76
B0Y9Q4	Myosin-1 OS=Aspergillus fumigatus (strain CEA10 / CBS 144.89 / FGSC A1163) GN=myoA PE=3 SV=2 - [MYO1_ASPFC]	28.63	0.024	6	2	2	3	1249	137.2	9.42	1.225
B0XRV0	Dipeptidyl-peptidase 5 OS=Aspergillus fumigatus (strain CEA10 / CBS 144.89 / FGSC A1163) GN=AFUB_024920 PE=1 SV=1 - [DPP5_ASPFC]	20.87	0.0166	2	1	1	11	721	79.7	5.9	0.658
A6ZPE5	Nucleolar protein 58 OS=Saccharomyces cerevisiae (strain YJM789) GN=NOP58 PE=3 SV=1 - [NOP58_YEAS7]	32.92	0.0254	16	1	1	1	511	56.9	8.94	1.406
A6ZKM4	Autophagy-related protein 8 OS=Saccharomyces cerevisiae (strain YJM789) GN=ATG8 PE=3 SV=1 - [ATG8_YEAS7]	83.76	0.1538	14	2	2	3	117	13.6	9.13	0.831
A6SFW7	ATP-dependent RNA helicase dbp2 OS=Botryotinia fuckeliana (strain B05.10) GN=dbp2 PE=3 SV=2 - [DBP2_BOTFB]	162.34	0.107	15	2	5	9	514	55.7	9.01	1.917
A6R641	Nascent polypeptide-associated complex subunit alpha OS=Ajellomyces capsulata (strain NAm1 / WU24) GN=EGD2 PE=3 SV=2 - [NACA_AJECN]	86.11	0.1298	4	1	2	13	208	22.2	4.98	0.821
A5DEV6	DNA mismatch repair protein MSH3 OS=Pichia guilliermondii GN=MSH3 PE=3 SV=2 - [MSH3_PICGU]	20.49	0.0104	17	1	1	1	960	107.8	6.76	1.493
A5DDN0	ATP-dependent RNA helicase SUB2 OS=Pichia guilliermondii GN=SUB2 PE=3 SV=3 - [SUB2_PICGU]	62.08	0.0486	8	1	2	7	432	48.6	5.5	1.367
A5DBG5	Histone H2B.2 OS=Pichia guilliermondii GN=HTB2 PE=3 SV=1 - [H2B2_PICGU]	128.06	0.2636	12	1	4	23	129	14.1	10.1	1.218
A4R5S9	Catalase-peroxidase 1 OS=Magnaporthe grisea GN=katG1 PE=3 SV=1 - [KATG1_MAGGR]	105.39	0.0387	6	1	3	11	750	82.8	6.21	0.68
A2RB71	Protein sds23 OS=Aspergillus niger (strain CBS 513.88 / FGSC A1513) GN=sds23 PE=3 SV=1 - [SDS23_ASPNC]	44.82	0.0571	2	2	2	2	508	54.3	8.24	2.145
A2QMY6	Superoxide dismutase [Cu-Zn] OS=Aspergillus niger (strain CBS 513.88 / FGSC A1513) GN=sodC PE=3 SV=1 - [SODC_ASPNC]	105.26	0.4156	4	4	4	10	154	15.9	6.4	0.731
A1DGZ7	ATP-dependent RNA helicase dbp2 OS=Neosartorya fischeri (strain ATCC 1020 / DSM 3700 / FGSC A1164 / NRRL 181) GN=dbp2 PE=3 SV=1 - [DBP2_NEOFI]	151.38	0.1248	12	2	5	8	545	60	9.23	1.575
A1CXK7	ATP-dependent RNA helicase ded1 OS=Neosartorya fischeri (strain ATCC 1020 / DSM 3700 / FGSC A1164 / NRRL 181) GN=ded1 PE=3 SV=1 - [DED1_NEOFI]	195.25	0.1775	43	2	8	12	676	72.1	8.84	1.203
A1CPG7	Mitogen-activated protein kinase hog1 OS=Aspergillus clavatus GN=hog1 PE=3 SV=1 - [HOG1_ASPCL]	166.77	0.1616	46	4	4	15	365	41.8	5.6	0.797
A1CMQ7	ATP-dependent RNA helicase sub2 OS=Aspergillus clavatus GN=sub2 PE=3 SV=1 - [SUB2_ASPCL]	332.48	0.2336	16	2	7	23	441	49.6	5.82	1.216
A1C6B4	Mannitol-1-phosphate 5-dehydrogenase OS=Aspergillus clavatus GN=mpdA PE=3 SV=1 - [MTLD_ASPCL]	102.64	0.0541	12	2	2	19	388	42.6	5.72	0.47
