# Supplementary material for: A proteomic‐based investigation of potential copper‐responsive biomarkers: Proteins, conceptual networks, and metabolic pathways featuring Penicillium janthinellum from a heavy metal‐polluted ecological niche
Source: Microbiologyopen. 2017 May 9;6(4):e00485. doi: 10.1002/mbo3.485 (PMC5552966; doi:10.1002/mbo3.485)
Supplement: Supplementary file 1 [file MBO3-6-na-s001.zip › mbo3485-sup-0029-TableS8.xls]

## Sheet: Sheet 1
	Table S8 DPs regulated by specific conditions as EC-6 vs. WT
Accession	Description	Score	Coverage	# Proteins	# Unique Peptides	# Peptides	# PSMs	# AAs	MW [kDa]	calc. pI	Fold change (EC-6-0 mM Cu vs. WT-0 mM Cu)
Only specific to 0 mM Cu
Q9UW83	Pyridoxine biosynthesis protein pyroA OS=Emericella nidulans GN=pyroA PE=3 SV=1 - [PDX1_EMENI]	193.06	0.3059	4	5	5	30	304	32.3	6.33	0.756
Q9HGZ2	Glucose-6-phosphate isomerase OS=Aspergillus oryzae GN=pgiA PE=2 SV=1 - [G6PI_ASPOR]	192.17	0.1917	2	6	6	19	553	61.2	6.23	0.761
Q9HDY0	GTP-binding protein ypt71 OS=Schizosaccharomyces pombe GN=ypt71 PE=2 SV=1 - [YPT71_SCHPO]	89.18	0.101	2	2	2	3	208	23.5	5.67	1.267
Q9C2L8	Probable Ras-related protein Rab7 OS=Neurospora crassa GN=17E5.300 PE=3 SV=1 - [RAB7_NEUCR]	136.68	0.1756	1	3	3	9	205	23.1	5.02	1.317
Q96V52	Glutamine synthetase OS=Emericella nidulans GN=glnA PE=3 SV=2 - [GLNA_EMENI]	53.54	0.0522	1	1	1	13	345	38.5	6.33	0.774
Q92406	NADH-ubiquinone oxidoreductase 51 kDa subunit, mitochondrial OS=Aspergillus niger GN=NUO51 PE=3 SV=1 - [NDUV1_ASPNG]	286.18	0.1815	2	5	5	28	496	54.4	8.05	0.763
Q92215	Putative fatty acid synthase subunit TOXC OS=Cochliobolus carbonum GN=TOXC PE=3 SV=1 - [TOXC_COCCA]	123.46	0.0096	1	2	2	3	2080	232.1	6.74	0.781
Q8X0X2	ATP-dependent RNA helicase dbp-5 OS=Neurospora crassa GN=dbp-5 PE=3 SV=1 - [DBP5_NEUCR]	90.16	0.0455	1	1	1	5	483	53.2	5.86	1.328
Q8TFN0	Nucleoside diphosphate kinase OS=Emericella nidulans GN=swoH PE=3 SV=1 - [NDK_EMENI]	124.74	0.1699	3	2	2	39	153	16.9	8.12	0.829
Q7Z8L4	Orotidine 5'-phosphate decarboxylase OS=Penicillium camembertii GN=pyrG PE=3 SV=1 - [PYRF_PENCA]	101.51	0.1377	4	3	3	8	276	29.9	6.14	1.38
Q7SE75	Sulfate adenylyltransferase OS=Neurospora crassa GN=met-3 PE=3 SV=1 - [MET3_NEUCR]	106.28	0.0716	7	3	4	6	573	64.4	6.67	0.659
Q6CB52	RuvB-like helicase 1 OS=Yarrowia lipolytica GN=RVB1 PE=3 SV=1 - [RUVB1_YARLI]	34.68	0.0353	1	1	1	6	453	49.6	5.74	1.257
Q5BBV9	RuvB-like helicase 1 OS=Emericella nidulans GN=rvb1 PE=3 SV=2 - [RUVB1_EMENI]	177.57	0.1609	4	5	5	11	460	49.8	6.28	1.218
Q5B6W0	Protein transport protein sec24 OS=Emericella nidulans GN=sec24 PE=3 SV=1 - [SEC24_EMENI]	101.31	0.0595	12	4	4	8	908	99.2	6.55	1.246
Q5B630	Polyadenylate-binding protein, cytoplasmic and nuclear OS=Emericella nidulans GN=pab1 PE=2 SV=2 - [PABP_EMENI]	257.59	0.1175	3	1	6	13	732	79.3	6.02	1.679
Q4WY53	Phosphoglucomutase OS=Aspergillus fumigatus GN=pgmA PE=3 SV=1 - [PGM_ASPFU]	73.49	0.0739	4	1	3	4	555	60.5	6.76	1.232
Q4WUR1	Serine/threonine-protein phosphatase 2B catalytic subunit OS=Aspergillus fumigatus GN=cnaA PE=3 SV=2 - [PP2B_ASPFU]	85.53	0.103	1	3	3	3	534	61.1	5.77	0.813
Q4WLV6	FK506-binding protein 1A OS=Aspergillus fumigatus GN=fpr1A PE=3 SV=1 - [FKB1A_ASPFU]	56.04	0.125	1	1	1	9	112	12.1	7.25	0.813
Q4WKH9	RuvB-like helicase 2 OS=Aspergillus fumigatus GN=rvb2 PE=3 SV=1 - [RUVB2_ASPFU]	160.38	0.1365	1	2	5	16	469	51.3	5.83	1.392
Q4WGK6	FACT complex subunit pob3 OS=Aspergillus fumigatus GN=pob3 PE=3 SV=2 - [POB3_ASPFU]	143.99	0.0925	3	3	3	4	573	64.1	4.75	1.525
Q4HVX7	Cytochrome c OS=Gibberella zeae GN=CYC1 PE=3 SV=1 - [CYC_GIBZE]	88.01	0.1376	2	2	2	5	109	12.1	9.28	0.586
Q2U7A3	Actin OS=Aspergillus oryzae GN=act1 PE=3 SV=1 - [ACT_ASPOR]	214.07	0.2	2	1	5	18	375	41.7	5.76	1.24
Q1E170	Eukaryotic translation initiation factor 3 subunit E OS=Coccidioides immitis GN=INT6 PE=3 SV=1 - [EIF3E_COCIM]	73.22	0.0807	1	1	2	3	446	51.5	5.16	1.205
Q1DZQ0	Protein transport protein SEC13 OS=Coccidioides immitis GN=SEC13 PE=3 SV=1 - [SEC13_COCIM]	47.72	0.1086	1	1	2	2	304	33.5	6.4	1.268
Q10094	Uncharacterized protein C11D3.15 OS=Schizosaccharomyces pombe GN=SPAC11D3.15 PE=2 SV=1 - [YAOF_SCHPO]	45.09	0.0129	1	1	1	3	1317	143.6	6.15	1.212
Q0D0W7	Protein sey1 OS=Aspergillus terreus (strain NIH 2624 / FGSC A1156) GN=sey1 PE=3 SV=1 - [SEY1_ASPTN]	72.22	0.0363	4	1	2	2	854	96	5.52	1.389
Q0CZ00	Protein fmp52-2, mitochondrial OS=Aspergillus terreus (strain NIH 2624 / FGSC A1156) GN=fmp522 PE=3 SV=1 - [FM522_ASPTN]	10.01	0.0786	1	1	1	1	229	24.3	8.97	1.308
Q0CBD2	Histone H2A OS=Aspergillus terreus (strain NIH 2624 / FGSC A1156) GN=hta1 PE=3 SV=1 - [H2A_ASPTN]	105.64	0.2443	16	2	2	22	131	13.9	10.55	1.655
Q04013	Mitochondrial DNA replication protein YHM2 OS=Saccharomyces cerevisiae GN=YHM2 PE=1 SV=1 - [YHM2_YEAST]	68.37	0.0669	1	1	1	3	314	34.2	9.88	0.831
Q02516	Transcriptional activator HAP5 OS=Saccharomyces cerevisiae GN=HAP5 PE=1 SV=1 - [HAP5_YEAST]	21.81	0.0496	1	1	1	2	242	27.7	4.59	1.238
Q00770	Fumarylacetoacetase OS=Emericella nidulans GN=fahA PE=1 SV=3 - [FAAA_EMENI]	134.16	0.0835	1	2	2	15	431	46.9	5.99	0.829
P85446	ATP synthase subunit beta, mitochondrial (Fragments) OS=Penicillium glabrum GN=atp2 PE=1 SV=2 - [ATPB_PENGL]	355.01	0.6842	1	1	6	114	114	12	9.89	0.727
P47052	Succinate dehydrogenase [ubiquinone] flavoprotein subunit 2, mitochondrial OS=Saccharomyces cerevisiae GN=YJL045W PE=1 SV=1 - [DHSX_YEAST]	47.75	0.0252	1	1	1	3	634	69.3	7.37	0.765
P40303	Proteasome component PRE6 OS=Saccharomyces cerevisiae GN=PRE6 PE=1 SV=1 - [PSA7_YEAST]	48.54	0.0433	1	1	1	7	254	28.4	7.36	0.824
P33723	GTP-binding protein ypt1 OS=Neurospora crassa GN=ypt-1 PE=3 SV=1 - [YPT1_NEUCR]	242.91	0.3941	8	5	7	31	203	22.5	5.67	1.204
P28344	Malate synthase, glyoxysomal OS=Emericella nidulans GN=acuE PE=3 SV=2 - [MASY_EMENI]	120.58	0.1193	1	4	4	7	528	59.4	8.48	1.543
P25284	NADH-ubiquinone oxidoreductase 40 kDa subunit, mitochondrial OS=Neurospora crassa GN=nuo-40 PE=1 SV=2 - [NDUA9_NEUCR]	32.86	0.0267	1	1	1	3	375	42.8	7.12	0.519
P21242	Proteasome component C1 OS=Saccharomyces cerevisiae GN=PRE10 PE=1 SV=2 - [PSA3_YEAST]	34.37	0.0313	1	1	1	1	288	31.5	5.19	0.737
P19115	40S ribosomal protein S14 OS=Neurospora crassa GN=rps-14 PE=3 SV=2 - [RS14_NEUCR]	142.76	0.2267	2	3	3	25	150	16	10.83	1.204
P17609	GTP-binding protein ypt2 OS=Schizosaccharomyces pombe GN=ypt2 PE=2 SV=1 - [YPT2_SCHPO]	91.6	0.205	7	1	3	13	200	22.7	5.78	1.29
P11913	Mitochondrial-processing peptidase subunit beta OS=Neurospora crassa GN=pep PE=1 SV=1 - [MPPB_NEUCR]	88.69	0.0399	1	1	1	38	476	52.5	5.96	0.821
P07142	Cytochrome c1, heme protein, mitochondrial OS=Neurospora crassa GN=cyt-1 PE=2 SV=1 - [CY1_NEUCR]	75.82	0.0512	1	1	1	5	332	36.4	8.34	0.547
P05750	40S ribosomal protein S3 OS=Saccharomyces cerevisiae GN=RPS3 PE=1 SV=5 - [RS3_YEAST]	51.74	0.0542	1	1	1	12	240	26.5	9.41	0.767
O94609	Ubiquitin-activating enzyme E1 1 OS=Schizosaccharomyces pombe GN=ptr3 PE=1 SV=1 - [UBA1_SCHPO]	20.35	0.0109	1	1	1	2	1012	112.9	5.24	1.333
O94586	Hit family protein 1 OS=Schizosaccharomyces pombe GN=hnt1 PE=2 SV=1 - [HNT1_SCHPO]	25	0.0602	1	1	1	1	133	14.6	6.86	0.718
O93980	Cytochrome c oxidase polypeptide 5, mitochondrial OS=Aspergillus niger GN=cox5 PE=3 SV=1 - [COX5_ASPNG]	47.11	0.0558	1	1	1	7	197	22.2	9.76	0.761
O93826	Peptidyl-prolyl cis-trans isomerase B OS=Arthroderma benhamiae GN=CPR2 PE=2 SV=1 - [PPIB_ARTBE]	80.86	0.1637	3	2	3	4	226	24.7	6.25	0.75
O60144	40S ribosomal protein S16 OS=Schizosaccharomyces pombe GN=rps16a PE=2 SV=1 - [RS16_SCHPO]	37.49	0.0571	1	1	1	1	140	15.4	10.13	0.728
O59936	40S ribosomal protein S12 OS=Erysiphe graminis subsp. hordei GN=RPS12 PE=3 SV=1 - [RS12_ERYGR]	32.61	0.0833	1	1	1	3	132	14.6	6.76	0.59
O42820	Elongation factor 1-alpha OS=Schizophyllum commune GN=TEF1 PE=3 SV=1 - [EF1A_SCHCO]	144.73	0.1174	1	1	4	54	460	50.1	9.13	1.28
O13966	Aconitate hydratase, mitochondrial OS=Schizosaccharomyces pombe GN=SPAC24C9.06c PE=2 SV=1 - [ACON_SCHPO]	24.37	0.0103	1	1	1	2	778	84.8	7.93	0.821
B0Y8H9	1,3-beta-glucanosyltransferase gel2 OS=Aspergillus fumigatus (strain CEA10 / CBS 144.89 / FGSC A1163) GN=gel2 PE=1 SV=1 - [GEL2_ASPFC]	39.84	0.0379	1	1	1	6	475	51.7	4.82	1.238
A7EJL9	Leukotriene A-4 hydrolase OS=Sclerotinia sclerotiorum (strain ATCC 18683 / 1980 / Ss-1) GN=SS1G_05513 PE=3 SV=1 - [LKHA4_SCLS1]	40.11	0.0197	13	1	1	4	608	68.9	5.44	0.79
A2R180	Actin cytoskeleton-regulatory complex protein pan1 OS=Aspergillus niger (strain CBS 513.88 / FGSC A1513) GN=pan1 PE=3 SV=1 - [PAN1_ASPNC]	44.91	0.0139	18	2	2	3	1434	154.8	5.68	1.231
A2R0B5	ATP-dependent RNA helicase sub2 OS=Aspergillus niger (strain CBS 513.88 / FGSC A1513) GN=sub2 PE=3 SV=1 - [SUB2_ASPNC]	225	0.225	12	1	6	17	440	49.5	5.72	0.77
A2QUY7	ATP-dependent RNA helicase dbp5 OS=Aspergillus niger (strain CBS 513.88 / FGSC A1513) GN=dbp5 PE=3 SV=1 - [DBP5_ASPNC]	47.44	0.0332	2	1	1	2	482	53.1	5.68	2.49
A2Q8L1	Protein transport protein sec23 OS=Aspergillus niger (strain CBS 513.88 / FGSC A1513) GN=sec23 PE=3 SV=1 - [SEC23_ASPNC]	296.51	0.1654	12	1	8	13	768	85.4	6.35	1.529
A1D3M8	Adenylate kinase 1 OS=Neosartorya fischeri (strain ATCC 1020 / DSM 3700 / FGSC A1164 / NRRL 181) GN=adk1 PE=3 SV=1 - [KAD1_NEOFI]	100.15	0.0934	8	1	2	6	257	28.7	8.21	0.726
A1C7E9	NADH-cytochrome b5 reductase 1 OS=Aspergillus clavatus GN=cbr1 PE=3 SV=1 - [NCB5R_ASPCL]	191.95	0.1327	10	3	4	8	309	33.8	8.46	1.26
Only specific to 0.5 mM Cu
Accession	Description	Score	Coverage	# Proteins	# Unique Peptides	# Peptides	# PSMs	# AAs	MW [kDa]	calc. pI	Fold change (EC-6-0.5 mM Cu vs. WT-0.5 mM Cu)
Q9Y8H7	Spermidine synthase OS=Neurospora crassa GN=spe-3 PE=3 SV=1 - [SPEE_NEUCR]	68.6	0.0481	3	2	2	14	291	33.1	5.86	0.833
Q9Y8E3	Dipeptidyl-peptidase 5 OS=Aspergillus oryzae GN=AO090011000795-A PE=3 SV=2 - [DPP5_ASPOR]	42.39	0.0221	1	1	1	5	725	80.3	4.84	0.769
Q9TEM3	2-methylcitrate synthase, mitochondrial OS=Emericella nidulans GN=mcsA PE=1 SV=1 - [PRPC_EMENI]	94.62	0.0609	1	2	2	17	460	50.5	8.91	0.795
Q9HGY7	Glyceraldehyde-3-phosphate dehydrogenase OS=Aspergillus oryzae GN=gpdA PE=2 SV=1 - [G3P_ASPOR]	190.51	0.1775	6	2	4	44	338	36.2	7.11	0.821
Q96VA4	1,4-alpha-glucan-branching enzyme OS=Aspergillus oryzae GN=gbeA PE=2 SV=1 - [GLGB_ASPOR]	55.13	0.0319	2	2	2	2	689	78.7	5.99	0.779
Q96UL8	Phosphoenolpyruvate carboxykinase [ATP] OS=Emericella nidulans GN=acuF PE=3 SV=2 - [PCKA_EMENI]	152	0.1133	1	3	3	10	556	61.4	6.14	0.787
Q92413	Ornithine aminotransferase OS=Emericella nidulans GN=otaA PE=3 SV=2 - [OAT_EMENI]	189.28	0.1872	1	6	6	21	454	49.2	6.05	1.338
Q92407	Glucokinase OS=Aspergillus niger GN=glkA PE=1 SV=1 - [HXKG_ASPNG]	91.95	0.0626	1	2	2	6	495	54.5	5.68	0.821
Q8SQY3	26S proteasome regulatory subunit RPN11 OS=Encephalitozoon cuniculi GN=RPN11 PE=1 SV=1 - [RPN11_ENCCU]	66.4	0.0442	5	1	1	4	294	33.2	7.21	1.485
Q6FR65	GTP-binding nuclear protein GSP1/Ran OS=Candida glabrata GN=GSP1 PE=3 SV=1 - [GSP1_CANGA]	171.92	0.215	8	5	5	16	214	24.3	6.68	1.401
Q5BGR9	Protein transport protein sec23 OS=Emericella nidulans GN=sec23 PE=3 SV=1 - [SEC23_EMENI]	272.02	0.1401	17	1	8	18	771	85.6	6.21	0.739
Q5B797	Sorting nexin-4 OS=Emericella nidulans GN=snx4 PE=3 SV=1 - [SNX4_EMENI]	32.48	0.0246	2	1	1	1	487	55.7	5.72	0.814
Q5B4R3	Peptidyl-prolyl cis-trans isomerase B OS=Emericella nidulans GN=cpr2 PE=3 SV=1 - [PPIB_EMENI]	86.18	0.1402	1	1	2	6	214	23.4	7.61	0.745
Q5AW35	Pre-mRNA-splicing factor cef1 OS=Emericella nidulans GN=cef1 PE=3 SV=2 - [CEF1_EMENI]	32.13	0.0164	2	1	1	1	791	88.4	6.7	1.33
Q5ATN7	FK506-binding protein 2 OS=Emericella nidulans GN=fkbB PE=3 SV=1 - [FKBP2_EMENI]	23.18	0.0963	1	1	1	2	135	14.6	5.55	0.758
Q4WHP5	Class E vacuolar protein-sorting machinery protein hse1 OS=Aspergillus fumigatus GN=hse1 PE=3 SV=1 - [HSE1_ASPFU]	71.48	0.0497	5	2	2	5	584	64.4	5.92	0.781
Q2UJU5	Mannose-1-phosphate guanyltransferase OS=Aspergillus oryzae GN=mpg1 PE=3 SV=1 - [MPG1_ASPOR]	125.01	0.2418	5	3	6	13	364	40.1	7.2	1.272
Q1DNB0	Orotate phosphoribosyltransferase OS=Coccidioides immitis GN=URA5 PE=3 SV=1 - [PYRE_COCIM]	32.86	0.0336	1	1	1	1	238	25.5	6.92	1.367
Q12556	Copper amine oxidase 1 OS=Aspergillus niger GN=AO-I PE=1 SV=2 - [AMO1_ASPNG]	74.82	0.0447	1	2	2	3	671	75.3	6.32	0.742
Q10421	40S ribosomal protein S28 OS=Schizosaccharomyces pombe GN=rps28a PE=2 SV=1 - [RS28_SCHPO]	37.12	0.1324	1	1	1	4	68	7.7	10.46	1.443
Q09769	Putative Lon protease homolog, mitochondrial OS=Schizosaccharomyces pombe GN=SPAC22F3.06c PE=2 SV=1 - [LONM_SCHPO]	40.05	0.0122	1	1	1	1	1067	118.6	7.21	1.605
Q07103	Formate dehydrogenase OS=Neurospora crassa GN=fdh PE=2 SV=1 - [FDH_NEUCR]	184.62	0.1733	1	3	5	17	375	40.9	6.34	0.629
Q04062	26S proteasome regulatory subunit RPN9 OS=Saccharomyces cerevisiae GN=RPN9 PE=1 SV=1 - [RPN9_YEAST]	44.75	0.0204	2	1	1	2	393	45.8	5.78	0.814
Q03134	Probable formate dehydrogenase OS=Emericella nidulans GN=aciA PE=2 SV=2 - [FDH_EMENI]	226.64	0.2467	2	4	6	29	377	41.5	6.73	0.755
Q01373	Peroxisomal hydratase-dehydrogenase-epimerase OS=Neurospora crassa GN=fox-2 PE=1 SV=1 - [FOX2_NEUCR]	64.23	0.0235	1	2	2	12	894	96.3	8.13	0.571
Q01294	Vacuolar protease A OS=Neurospora crassa GN=pep-4 PE=3 SV=2 - [CARP_NEUCR]	34.79	0.0682	1	1	1	5	396	42.9	5.25	0.596
P80581	Hexokinase OS=Emericella nidulans GN=hxkA PE=1 SV=2 - [HXK_EMENI]	37.69	0.0204	1	1	1	3	490	53.9	5.49	0.796
P79089	Isocitrate dehydrogenase [NADP], mitochondrial OS=Aspergillus niger GN=icdA PE=2 SV=1 - [IDHP_ASPNG]	370.83	0.1586	6	9	9	36	498	55.5	8.38	0.787
P56286	Eukaryotic translation initiation factor 2 subunit alpha OS=Schizosaccharomyces pombe GN=tif211 PE=1 SV=1 - [IF2A_SCHPO]	47.59	0.0588	1	1	1	1	306	34.5	6.47	2.315
P50085	Prohibitin-2 OS=Saccharomyces cerevisiae GN=PHB2 PE=1 SV=2 - [PHB2_YEAST]	58.14	0.0677	1	1	2	2	310	34.4	9.92	1.336
P49382	ADP,ATP carrier protein OS=Kluyveromyces lactis GN=AAC PE=3 SV=1 - [ADT_KLULA]	102.27	0.1049	3	2	2	17	305	33.1	9.73	1.47
P48466	S-adenosylmethionine synthetase OS=Neurospora crassa GN=eth-1 PE=2 SV=1 - [METK_NEUCR]	94.47	0.1063	1	2	2	5	395	43	6.01	1.389
P46587	Heat shock protein SSA2 OS=Candida albicans GN=SSA2 PE=1 SV=3 - [HSP72_CANAL]	393.38	0.1488	1	2	8	98	645	70	5.06	1.234
P42657	DNA damage checkpoint protein rad25 OS=Schizosaccharomyces pombe GN=rad25 PE=1 SV=1 - [RAD25_SCHPO]	125.85	0.1296	5	1	4	20	270	30.4	4.84	2.098
P40905	Tubulin beta-2 chain OS=Erysiphe pisi GN=TUB2 PE=2 SV=2 - [TBB2_ERYPI]	375.67	0.2685	39	2	9	64	447	49.9	4.97	1.301
P40235	Casein kinase I homolog hhp1 OS=Schizosaccharomyces pombe GN=hhp1 PE=2 SV=1 - [HHP1_SCHPO]	26.1	0.0329	2	1	1	2	365	42.4	9.31	1.327
P40150	Heat shock protein SSB2 OS=Saccharomyces cerevisiae GN=SSB2 PE=1 SV=2 - [HSP76_YEAST]	68.16	0.0506	3	1	2	9	613	66.6	5.49	0.773
P37898	Alanine/arginine aminopeptidase OS=Saccharomyces cerevisiae GN=AAP1 PE=1 SV=2 - [AAP1_YEAST]	31.07	0.0129	2	1	1	3	856	97.6	5.26	0.749
P32381	Actin-related protein 2 OS=Saccharomyces cerevisiae GN=ARP2 PE=1 SV=1 - [ARP2_YEAST]	95.02	0.0742	1	2	2	11	391	44	5.78	0.821
P30614	Pyruvate kinase OS=Yarrowia lipolytica GN=PYK1 PE=3 SV=3 - [KPYK_YARLI]	62.41	0.0835	1	1	2	6	515	56.6	6.48	0.827
P17505	Malate dehydrogenase, mitochondrial OS=Saccharomyces cerevisiae GN=MDH1 PE=1 SV=2 - [MDHM_YEAST]	84.09	0.0868	2	2	2	27	334	35.6	8.47	0.744
P14843	Phospho-2-dehydro-3-deoxyheptonate aldolase, phenylalanine-inhibited OS=Saccharomyces cerevisiae GN=ARO3 PE=1 SV=1 - [AROF_YEAST]	24.1	0.0432	1	1	1	2	370	41	7.39	1.317
P13117	Ubiquitin OS=Neurospora crassa GN=ubi-1 PE=1 SV=1 - [UBIQ_NEUCR]	159.94	0.6974	4	5	5	91	76	8.6	7.25	1.552
P11977	Phosphoglycerate kinase OS=Emericella nidulans GN=pgkA PE=3 SV=2 - [PGK_EMENI]	239.6	0.152	2	2	7	20	421	44.9	6.83	0.805
P11593	V-type proton ATPase subunit B OS=Neurospora crassa GN=vma-2 PE=3 SV=1 - [VATB_NEUCR]	166.75	0.0975	1	2	3	18	513	56.8	6.15	0.741
P11592	V-type proton ATPase catalytic subunit A OS=Neurospora crassa GN=vma-1 PE=3 SV=1 - [VATA_NEUCR]	45.49	0.028	4	1	1	3	607	67.1	5.45	0.811
P10659	S-adenosylmethionine synthetase 1 OS=Saccharomyces cerevisiae GN=SAM1 PE=1 SV=2 - [METK1_YEAST]	73.15	0.0393	2	1	1	12	382	41.8	5.22	1.314
O94313	Carbamoyl-phosphate synthase arginine-specific large chain OS=Schizosaccharomyces pombe GN=arg4 PE=2 SV=1 - [CARB_SCHPO]	87.96	0.0397	4	1	5	6	1160	127.4	6.52	1.273
O74540	Putative S-(hydroxymethyl)glutathione dehydrogenase 2 OS=Schizosaccharomyces pombe GN=SPCC13B11.04c PE=2 SV=2 - [FADH2_SCHPO]	42.9	0.0737	1	1	1	6	380	40.7	7.37	0.816
O42630	Vacuolar protease A OS=Aspergillus fumigatus GN=pep2 PE=2 SV=1 - [CARP_ASPFU]	78.45	0.0754	1	3	3	7	398	43.3	5	0.568
O14435	Guanine nucleotide-binding protein subunit beta OS=Cryphonectria parasitica GN=GB-1 PE=3 SV=1 - [GBB_CRYPA]	147.62	0.1281	1	3	3	9	359	39.8	7.23	0.793
B0Y9Q4	Myosin-1 OS=Aspergillus fumigatus (strain CEA10 / CBS 144.89 / FGSC A1163) GN=myoA PE=3 SV=2 - [MYO1_ASPFC]	28.63	0.024	6	2	2	3	1249	137.2	9.42	1.225
A6ZPE5	Nucleolar protein 58 OS=Saccharomyces cerevisiae (strain YJM789) GN=NOP58 PE=3 SV=1 - [NOP58_YEAS7]	32.92	0.0254	16	1	1	1	511	56.9	8.94	1.406
A1CMQ7	ATP-dependent RNA helicase sub2 OS=Aspergillus clavatus GN=sub2 PE=3 SV=1 - [SUB2_ASPCL]	332.48	0.2336	16	2	7	23	441	49.6	5.82	1.216
Only specific to 3 mM Cu
Accession	Description	Score	Coverage	# Proteins	# Unique Peptides	# Peptides	# PSMs	# AAs	MW [kDa]	calc. pI	Fold change (EC-6-3 mM Cu vs. WT-3 mM Cu)
Q9URT8	60S ribosomal protein L34-B OS=Schizosaccharomyces pombe GN=rpl34b PE=1 SV=1 - [RL34B_SCHPO]	33.86	0.0721	4	1	1	7	111	12.8	11.37	0.382
Q9URS1	NADP-specific glutamate dehydrogenase OS=Penicillium chrysogenum GN=GDH PE=3 SV=1 - [DHE4_PENCH]	450.66	0.2646	13	10	10	34	461	49.8	6.35	1.642
Q9P8I0	Delta-1-pyrroline-5-carboxylate dehydrogenase, mitochondrial OS=Emericella nidulans GN=prnC PE=3 SV=2 - [PUT2_EMENI]	54.96	0.0262	1	1	1	3	572	61.9	8.72	3.199
Q9P720	60S ribosomal protein L16 OS=Neurospora crassa GN=rpl-16 PE=3 SV=1 - [RL16_NEUCR]	59.29	0.0594	1	2	2	8	202	22.9	10.39	0.498
Q9P602	ATP synthase subunit 5, mitochondrial OS=Neurospora crassa GN=atp-5 PE=3 SV=2 - [ATPO_NEUCR]	35.01	0.0409	1	1	1	3	220	23	9.73	1.215
Q9C3Y4	GTP-binding protein rhoA OS=Emericella nidulans GN=rhoA PE=3 SV=1 - [RHOA_EMENI]	348.42	0.6269	7	9	9	35	193	21.7	6.67	1.556
Q96X45	Elongation factor 2 OS=Neurospora crassa GN=cot-3 PE=3 SV=3 - [EF2_NEUCR]	393.2	0.0972	11	5	9	66	844	93.2	6.68	1.33
Q92203	Adenylyl-sulfate kinase OS=Emericella nidulans GN=sD PE=3 SV=2 - [KAPS_EMENI]	26.8	0.0437	1	1	1	2	206	23	7.15	1.348
Q8SQI7	CTP synthase OS=Encephalitozoon cuniculi GN=ECU11_0480 PE=3 SV=1 - [PYRG_ENCCU]	39.05	0.0262	1	1	1	4	535	59.3	7.88	1.35
Q86ZC1	Kinesin heavy chain OS=Botryotinia fuckeliana GN=klp1 PE=3 SV=1 - [KINH_BOTFU]	48.91	0.0318	3	2	2	4	880	98.3	5.48	0.802
Q7SDU2	60S ribosomal protein L24 OS=Neurospora crassa GN=rpl-24 PE=3 SV=1 - [RL24_NEUCR]	21.38	0.0577	1	1	1	2	156	17.6	11.4	0.283
Q7RVI1	40S ribosomal protein S5 OS=Neurospora crassa GN=rps-5 PE=3 SV=2 - [RS5_NEUCR]	59.31	0.0939	1	2	2	9	213	23.7	9.22	1.309
Q7RV75	40S ribosomal protein S22 OS=Neurospora crassa GN=rps-22 PE=3 SV=1 - [RS22_NEUCR]	20.73	0.1077	1	1	1	1	130	14.8	9.94	0.736
Q6C0U8	Mitochondrial presequence protease OS=Yarrowia lipolytica GN=CYM1 PE=3 SV=1 - [CYM1_YARLI]	35.85	0.0081	1	1	1	2	990	110.8	5.66	1.233
Q5KMT4	Histone H2B OS=Cryptococcus neoformans GN=HTB1 PE=3 SV=3 - [H2B_CRYNE]	23.93	0.0647	2	1	1	2	139	14.7	10.21	1.724
Q5BGB9	Small COPII coat GTPase sar1 OS=Emericella nidulans GN=sar1 PE=3 SV=1 - [SAR1_EMENI]	196.57	0.2593	26	5	5	11	189	21.4	6.42	1.253
Q5B0C0	Heat shock 70 kDa protein OS=Emericella nidulans GN=AN6010 PE=1 SV=1 - [HSP7M_EMENI]	444.55	0.2147	1	6	10	45	666	72.3	6.04	0.814
Q4WKB4	F-actin-capping protein subunit beta OS=Aspergillus fumigatus GN=cap2 PE=3 SV=1 - [CAPZB_ASPFU]	131.81	0.1739	5	5	5	9	322	36.4	5.59	0.794
Q4WHK3	Acetate non-utilizing protein 9, mitochondrial OS=Aspergillus fumigatus GN=acn9 PE=3 SV=1 - [ACN9_ASPFU]	33.09	0.1318	1	1	1	1	129	15	9.23	0.66
Q2UKG6	Eukaryotic translation initiation factor 3 subunit A OS=Aspergillus oryzae GN=tif32 PE=3 SV=1 - [EIF3A_ASPOR]	47.44	0.0279	4	1	2	2	1038	118.3	9.44	0.81
Q2TZ33	Peptidyl-prolyl cis-trans isomerase H OS=Aspergillus oryzae GN=cyp3 PE=3 SV=1 - [PPIH_ASPOR]	29.07	0.0829	1	1	1	2	181	20.1	7.9	0.716
Q2TYB1	Pro-apoptotic serine protease nma111 OS=Aspergillus oryzae GN=nma111 PE=3 SV=1 - [NM111_ASPOR]	34	0.0097	1	1	1	1	1027	113.2	5.35	0.82
Q2H4X9	Nascent polypeptide-associated complex subunit beta OS=Chaetomium globosum GN=EGD1 PE=3 SV=1 - [NACB_CHAGB]	119.82	0.1533	17	2	2	34	150	16.4	8.31	1.231
Q2GTM8	Eukaryotic translation initiation factor 3 subunit I OS=Chaetomium globosum GN=TIF34 PE=3 SV=1 - [EIF3I_CHAGB]	38.28	0.0499	2	2	2	2	341	37.8	6.15	1.251
Q1E8Q5	Vacuolar fusion protein MON1 OS=Coccidioides immitis GN=MON1 PE=3 SV=1 - [MON1_COCIM]	37.78	0.0152	1	1	1	3	592	65.1	7.34	0.765
Q12669	Pyruvate kinase OS=Aspergillus niger GN=pkiA PE=3 SV=1 - [KPYK_ASPNG]	266.03	0.2186	3	3	7	25	526	58.1	7.49	1.307
Q12663	Adenosylhomocysteinase (Fragment) OS=Pneumocystis carinii GN=SAHH PE=2 SV=1 - [SAHH_PNECA]	33.8	0.0182	1	1	1	3	440	48.7	6.6	1.442
Q10305	Probable secretory pathway GDP dissociation inhibitor 1 OS=Schizosaccharomyces pombe GN=gdi1 PE=2 SV=1 - [GDI1_SCHPO]	34.97	0.0432	1	1	1	4	440	49.5	6.18	1.267
Q0U1G2	Polyadenylate-binding protein, cytoplasmic and nuclear OS=Phaeosphaeria nodorum GN=PAB1 PE=3 SV=3 - [PABP_PHANO]	113.57	0.047	7	1	3	7	744	81	6.06	0.757
Q0CNX5	Protein TIF31 homolog OS=Aspergillus terreus (strain NIH 2624 / FGSC A1156) GN=tif31 PE=3 SV=1 - [TIF31_ASPTN]	79.26	0.0392	7	1	3	5	1274	141.3	6.25	0.755
Q0CN46	Eukaryotic translation initiation factor 3 subunit B OS=Aspergillus terreus (strain NIH 2624 / FGSC A1156) GN=prt1 PE=3 SV=1 - [EIF3B_ASPTN]	118.5	0.0499	8	3	3	9	742	84.1	5.29	0.687
Q09188	ADP,ATP carrier protein OS=Schizosaccharomyces pombe GN=anc1 PE=2 SV=1 - [ADT_SCHPO]	63.53	0.1242	1	1	2	3	322	35	9.96	0.457
Q02753	60S ribosomal protein L21-A OS=Saccharomyces cerevisiae GN=RPL21A PE=1 SV=1 - [RL21A_YEAST]	54.23	0.1063	4	2	2	5	160	18.2	10.39	0.255
Q01369	Guanine nucleotide-binding protein subunit beta-like protein OS=Neurospora crassa GN=cpc-2 PE=3 SV=1 - [GBLP_NEUCR]	127.59	0.212	1	4	4	14	316	35.1	7.25	1.301
Q00743	Guanine nucleotide-binding protein subunit alpha OS=Emericella nidulans GN=fadA PE=1 SV=3 - [GPA1_EMENI]	202.05	0.204	7	4	4	10	353	40.7	5.1	1.203
P60206	Calmodulin OS=Ajellomyces capsulata (strain ATCC 26029 / G186AR / H82 / RMSCC 2432) GN=CAM1 PE=2 SV=2 - [CALM_AJECG]	130.44	0.2752	2	3	3	14	149	17	4.27	0.354
P60009	Actin OS=Candida glabrata GN=ACT1 PE=3 SV=1 - [ACT_CANGA]	276.11	0.24	11	1	7	67	375	41.7	5.68	1.389
P54113	Bifunctional purine biosynthesis protein ADE16 OS=Saccharomyces cerevisiae GN=ADE16 PE=1 SV=1 - [PUR91_YEAST]	44.07	0.0203	1	1	1	3	591	65.2	6.55	1.817
P49089	Asparagine synthetase [glutamine-hydrolyzing] 1 OS=Saccharomyces cerevisiae GN=ASN1 PE=1 SV=2 - [ASNS1_YEAST]	25.75	0.0315	1	1	1	1	572	64.4	6.11	1.247
P42943	T-complex protein 1 subunit eta OS=Saccharomyces cerevisiae GN=CCT7 PE=1 SV=1 - [TCPH_YEAST]	34.87	0.0218	2	1	1	2	550	59.7	5.55	1.352
P41756	Phosphoglycerate kinase OS=Aspergillus oryzae GN=pgkA PE=3 SV=1 - [PGK_ASPOR]	226.69	0.1295	1	1	7	22	417	44.4	7.94	1.25
P40961	Prohibitin-1 OS=Saccharomyces cerevisiae GN=PHB1 PE=1 SV=2 - [PHB1_YEAST]	45.67	0.0732	1	2	2	4	287	31.4	8.25	1.333
P40915	NADH-ubiquinone oxidoreductase 24 kDa subunit, mitochondrial OS=Neurospora crassa GN=nuo-24 PE=2 SV=1 - [NDUV2_NEUCR]	25.39	0.0456	1	1	1	6	263	28.8	7.25	0.767
P40825	Alanyl-tRNA synthetase, cytoplasmic OS=Saccharomyces cerevisiae GN=ALA1 PE=1 SV=2 - [SYAC_YEAST]	24.57	0.0125	1	1	1	2	958	107.2	5.53	1.234
P40233	Casein kinase I homolog 1 OS=Schizosaccharomyces pombe GN=cki1 PE=1 SV=2 - [CKI1_SCHPO]	30.95	0.0538	1	1	1	1	446	50.4	8.78	0.822
P34825	Elongation factor 1-alpha OS=Trichoderma reesei GN=tef1 PE=3 SV=1 - [EF1A_TRIRE]	259.66	0.1891	8	2	7	108	460	49.8	9.1	1.284
P34727	ADP-ribosylation factor OS=Ajellomyces capsulata GN=ARF PE=1 SV=3 - [ARF_AJECA]	332.95	0.4754	6	7	7	44	183	20.9	6.05	1.654
P33161	Phosphoglycerate kinase OS=Penicillium citrinum GN=PGKA PE=3 SV=1 - [PGK_PENCI]	233.54	0.1391	3	2	8	21	417	44	6.47	1.283
P33125	Heat shock protein 82 OS=Ajellomyces capsulata GN=HSP82 PE=3 SV=1 - [HSP82_AJECA]	151.41	0.0663	1	1	6	20	679	77.4	4.97	0.767
P25694	Cell division control protein 48 OS=Saccharomyces cerevisiae GN=CDC48 PE=1 SV=3 - [CDC48_YEAST]	163.57	0.0862	1	2	6	11	835	91.9	4.94	0.543
P25451	Proteasome component PUP3 OS=Saccharomyces cerevisiae GN=PUP3 PE=1 SV=1 - [PSB3_YEAST]	32.38	0.0488	1	1	1	2	205	22.6	5.15	1.463
P23750	Histone H4.1 OS=Emericella nidulans GN=hhfA PE=3 SV=2 - [H41_EMENI]	238.06	0.5243	12	5	7	57	103	11.3	11.36	0.289
P18694	Heat shock 70 kDa protein 2 OS=Ustilago maydis GN=UMS2 PE=3 SV=2 - [HSP72_USTMA]	224	0.1054	1	1	6	44	645	70.3	5.15	0.705
P17610	GTP-binding protein ypt3 OS=Schizosaccharomyces pombe GN=ypt3 PE=1 SV=1 - [YPT3_SCHPO]	29	0.0514	3	1	1	2	214	23.8	5.31	0.396
P17076	60S ribosomal protein L8-A OS=Saccharomyces cerevisiae GN=RPL8A PE=1 SV=4 - [RL8A_YEAST]	29.34	0.0391	2	1	1	2	256	28.1	10.04	0.431
P0C2C8	ATP synthase subunit d, mitochondrial OS=Aspergillus terreus (strain NIH 2624 / FGSC A1156) GN=atp7 PE=3 SV=1 - [ATP7_ASPTN]	39.59	0.0636	2	1	1	2	173	19.4	8.29	0.584
P05694	5-methyltetrahydropteroyltriglutamate--homocysteine methyltransferase OS=Saccharomyces cerevisiae GN=MET6 PE=1 SV=4 - [METE_YEAST]	58.8	0.0274	1	2	2	8	767	85.8	6.47	1.365
O74905	60S ribosomal protein L9-B OS=Schizosaccharomyces pombe GN=rpl9b PE=2 SV=1 - [RL9B_SCHPO]	49.58	0.0582	2	2	2	7	189	21.4	9.58	2.004
O60102	Uncharacterized ABC transporter ATP-binding protein C14F5.06 OS=Schizosaccharomyces pombe GN=SPBC14F5.06 PE=2 SV=1 - [YOX6_SCHPO]	52.98	0.0287	1	1	1	2	593	66.5	8.38	0.772
O47950	NADH-ubiquinone oxidoreductase 19.3 kDa subunit, mitochondrial OS=Neurospora crassa GN=G17A4.170 PE=2 SV=1 - [NDUS7_NEUCR]	60.26	0.0619	1	1	1	8	226	25	9.99	0.671
O42700	Transaldolase OS=Schizosaccharomyces pombe GN=tal1 PE=1 SV=2 - [TAL1_SCHPO]	37.38	0.0559	1	1	1	8	322	35.2	5.86	1.551
O14018	Seryl-tRNA synthetase, cytoplasmic OS=Schizosaccharomyces pombe GN=SPAC29A4.15 PE=2 SV=1 - [SYSC_SCHPO]	71.03	0.0489	1	2	2	2	450	51.6	6.34	1.614
O13302	Isocitrate dehydrogenase [NAD] subunit 1, mitochondrial OS=Ajellomyces capsulata GN=IDH1 PE=2 SV=1 - [IDH1_AJECA]	34.37	0.0258	1	1	1	2	388	42.2	8.56	1.818
B6HFE0	40S ribosomal protein S1 OS=Penicillium chrysogenum (strain ATCC 28089 / DSM 1075 / Wisconsin 54-1255) GN=rps1 PE=3 SV=1 - [RS3A_PENCW]	300.16	0.3438	27	8	8	28	256	29.2	10.04	0.727
A6R363	U6 snRNA-associated Sm-like protein LSm6 OS=Ajellomyces capsulata (strain NAm1 / WU24) GN=LSM6 PE=3 SV=1 - [LSM6_AJECN]	72.54	0.2	6	1	1	2	80	8.6	4.72	1.241
A4RM69	Eukaryotic translation initiation factor 3 subunit A OS=Magnaporthe grisea GN=TIF32 PE=3 SV=1 - [EIF3A_MAGGR]	74.17	0.0336	2	1	2	5	1073	122.1	9.45	0.732
A2R4V1	Nascent polypeptide-associated complex subunit alpha OS=Aspergillus niger (strain CBS 513.88 / FGSC A1513) GN=egd2 PE=3 SV=1 - [NACA_ASPNC]	96.94	0.2178	8	2	3	14	202	21.8	5	0.585
A1CRW7	Protein transport protein sec23 OS=Aspergillus clavatus GN=sec23 PE=3 SV=1 - [SEC23_ASPCL]	238.66	0.1352	10	1	7	13	762	84.7	6.29	1.319
A1CJ18	ATP-dependent RNA helicase dhh1 OS=Aspergillus clavatus GN=dhh1 PE=3 SV=1 - [DHH1_ASPCL]	191.55	0.2386	17	2	8	13	503	56.7	8.81	0.798
A1CGS0	Protein transport protein sec13 OS=Aspergillus clavatus GN=sec13 PE=3 SV=1 - [SEC13_ASPCL]	84.54	0.1424	5	2	3	5	295	32.6	6.52	1.265
