# Supplementary material for: A proteomic‐based investigation of potential copper‐responsive biomarkers: Proteins, conceptual networks, and metabolic pathways featuring Penicillium janthinellum from a heavy metal‐polluted ecological niche
Source: Microbiologyopen. 2017 May 9;6(4):e00485. doi: 10.1002/mbo3.485 (PMC5552966; doi:10.1002/mbo3.485)
Supplement: Supplementary file 1 [file MBO3-6-na-s001.zip › mbo3485-sup-0031-TableS10.xls]

## Sheet: Expression
Table S10 DPs co-regulated by all conditions as EC-6 vs. WT
Accession	Description	Score	Coverage	# Proteins	# Unique Peptides	# Peptides	# PSMs	# AAs	MW [kDa]	calc. pI	Fold (EC-6-0 mM Cu vs. WT-6-0 mM Cu)
	Expresion under 0 mM Cu
O93798	40S ribosomal protein S21 OS=Neurospora crassa GN=rps-21 PE=3 SV=1 - [RS21_NEUCR]	20.07	0.1149	2	1	1	2	87	9.7	7.99	3.458
A4R5S9	Catalase-peroxidase 1 OS=Magnaporthe grisea GN=katG1 PE=3 SV=1 - [KATG1_MAGGR]	105.39	0.0387	6	1	3	11	750	82.8	6.21	3.179
P16928	Acetyl-coenzyme A synthetase OS=Emericella nidulans GN=facA PE=2 SV=2 - [ACSA_EMENI]	258.81	0.1224	2	1	8	34	670	74.2	6.47	2.64
P32872	Aldehyde dehydrogenase 2, mitochondrial OS=Saccharomyces cerevisiae GN=ALD2 PE=3 SV=1 - [ALDHY_YEAST]	73.07	0.0626	4	1	3	10	511	56.4	5.88	2.165
P09322	Histone H4 OS=Schizosaccharomyces pombe GN=hhf1 PE=1 SV=2 - [H4_SCHPO]	76.46	0.3301	2	1	3	11	103	11.4	11.36	1.671
Q01864	pH-response transcription factor pacC/RIM101 OS=Penicillium chrysogenum GN=PACC PE=1 SV=2 - [PACC_PENCH]	25.91	0.0202	9	1	1	1	643	68.8	6.49	1.656
B0YAK0	Catalase-peroxidase OS=Aspergillus fumigatus (strain CEA10 / CBS 144.89 / FGSC A1163) GN=katG PE=3 SV=1 - [KATG_ASPFC]	183.48	0.0725	5	1	4	17	759	83.7	6.58	1.642
O42926	Vacuolar protein sorting-associated protein 13b OS=Schizosaccharomyces pombe GN=vps13b PE=2 SV=1 - [VP13B_SCHPO]	33.42	0.0026	1	1	1	3	3131	353.8	5.35	1.562
Q5B0J9	ATP-dependent RNA helicase dbp2 OS=Emericella nidulans GN=dbp2 PE=3 SV=1 - [DBP2_EMENI]	116.62	0.0782	10	1	4	6	563	60.9	9.23	1.561
P80346	2,3-dihydroxybenzoic acid decarboxylase (Fragments) OS=Aspergillus niger PE=1 SV=1 - [DHBD_ASPNG]	47.75	0.0377	2	1	1	5	292	33	4.6	1.529
P08843	Alcohol dehydrogenase 1 OS=Emericella nidulans GN=alcA PE=3 SV=2 - [ADH1_EMENI]	73.85	0.06	2	2	2	4	350	37.1	7.69	1.524
Q8NJN2	Catalase-peroxidase OS=Penicillium marneffei GN=katG PE=2 SV=1 - [KATG_PENMA]	111.41	0.0455	1	1	3	10	748	82.3	6.83	1.491
P36333	Acetyl-coenzyme A synthetase OS=Penicillium chrysogenum GN=facA PE=3 SV=1 - [ACSA_PENCH]	454.05	0.1674	2	3	10	56	669	74.2	6.28	1.455
P23639	Proteasome component Y7 OS=Saccharomyces cerevisiae GN=PRE8 PE=1 SV=1 - [PSA2_YEAST]	49.78	0.096	1	1	2	8	250	27.1	5.72	1.386
Q9URY7	Putative formamidase C869.04 OS=Schizosaccharomyces pombe GN=SPAC869.04 PE=2 SV=1 - [FMDA_SCHPO]	63.19	0.0293	1	1	1	9	410	44.8	5.66	1.366
O74254	Glucoamylase 1 OS=Candida albicans GN=GAM1 PE=1 SV=1 - [AMYG_CANAL]	28.12	0.0127	1	1	1	1	946	105.7	4.89	1.329
P41751	Aldehyde dehydrogenase OS=Aspergillus niger GN=aldA PE=3 SV=1 - [ALDH_ASPNG]	215.83	0.1087	8	2	6	44	497	53.8	6.48	1.299
A5DBG5	Histone H2B.2 OS=Pichia guilliermondii GN=HTB2 PE=3 SV=1 - [H2B2_PICGU]	128.06	0.2636	12	1	4	23	129	14.1	10.1	1.286
P30607	Cytochrome P450 52A2 OS=Candida tropicalis GN=CYP52A2 PE=1 SV=1 - [CP52B_CANTR]	25.82	0.0211	3	1	1	2	522	60.1	6.96	1.26
Q2H7U1	Catalase-peroxidase OS=Chaetomium globosum GN=katG PE=3 SV=1 - [KATG_CHAGB]	197.92	0.0534	1	1	3	23	749	82	6.39	1.259
P62506	Probable 60S ribosomal protein L44, mitochondrial OS=Schizosaccharomyces pombe GN=SPBC56F2.14 PE=3 SV=1 - [RM44_SCHPO]	21.01	0.08	1	1	1	1	100	11.1	9.58	1.211
Q00511	Uricase OS=Aspergillus flavus GN=uaZ PE=1 SV=3 - [URIC_ASPFL]	58.98	0.0331	1	1	1	3	302	34.2	7.62	1.205
Q6BRB7	Sterol 24-C-methyltransferase OS=Debaryomyces hansenii GN=ERG6 PE=3 SV=1 - [ERG6_DEBHA]	30.84	0.0345	4	1	1	2	377	42.9	5.54	0.833
Q8X082	Replication factor C subunit 5 OS=Neurospora crassa GN=B14D6.460 PE=3 SV=1 - [RFC5_NEUCR]	50.21	0.0369	1	1	1	1	352	39.9	9.17	0.819
O94641	Heat shock protein 104 OS=Schizosaccharomyces pombe GN=hsp104 PE=2 SV=1 - [HS104_SCHPO]	72.19	0.0354	1	2	2	8	905	100.4	5.81	0.819
Q8SW28	14-3-3 protein homolog OS=Encephalitozoon cuniculi GN=ECU03_1010 PE=1 SV=1 - [1433_ENCCU]	43.1	0.1163	1	1	2	6	258	29.6	5.21	0.81
P78827	Probable ketol-acid reductoisomerase, mitochondrial OS=Schizosaccharomyces pombe GN=ilv5 PE=1 SV=2 - [ILV5_SCHPO]	23.39	0.0272	1	1	1	1	404	45.2	9.45	0.809
Q5AY89	DNA damage-inducible protein 1 OS=Emericella nidulans GN=ddi1 PE=3 SV=2 - [DDI1_EMENI]	139.98	0.0885	2	3	3	10	418	45.3	5.97	0.809
O74196	Ubiquitin-conjugating enzyme E2-16 kDa OS=Colletotrichum gloeosporioides GN=UBC1 PE=2 SV=1 - [UBC1_COLGL]	32.82	0.0748	6	1	1	1	147	16.5	6.92	0.806
B0XRV0	Dipeptidyl-peptidase 5 OS=Aspergillus fumigatus (strain CEA10 / CBS 144.89 / FGSC A1163) GN=AFUB_024920 PE=1 SV=1 - [DPP5_ASPFC]	20.87	0.0166	2	1	1	11	721	79.7	5.9	0.796
P07547	Pentafunctional AROM polypeptide OS=Emericella nidulans GN=aroMA PE=1 SV=3 - [ARO1_EMENI]	38.79	0.0183	1	2	2	2	1583	172.6	6.7	0.788
Q5Y223	Probable electron transfer flavoprotein subunit alpha, mitochondrial OS=Cryptococcus gattii GN=ETF1 PE=3 SV=1 - [ETFA_CRYGA]	47.41	0.0549	3	1	1	2	346	36	7.21	0.781
Q8NKF4	60S ribosomal protein L3 OS=Aspergillus fumigatus GN=rpl3 PE=1 SV=2 - [RL3_ASPFU]	67.06	0.0791	7	2	2	3	392	44.4	10.18	0.781
O43109	Heat shock protein 90 homolog OS=Podospora anserina GN=MOD-E PE=3 SV=1 - [HSP90_PODAN]	363.37	0.1327	1	3	10	91	701	79.3	4.98	0.769
O94225	Homocitrate synthase, mitochondrial OS=Penicillium chrysogenum (strain ATCC 28089 / DSM 1075 / Wisconsin 54-1255) GN=lys1 PE=1 SV=1 - [HOSM_PENCW]	125.49	0.1055	1	3	3	5	474	52	5.81	0.763
P41799	Tubulin beta chain OS=Phaeosphaeria nodorum GN=tubA PE=1 SV=2 - [TBB_PHANO]	333.71	0.217	28	1	8	55	447	49.8	4.93	0.762
Q9UVZ8	Actin OS=Candida dubliniensis (strain CD36 / CBS 7987 / NCPF 3949 / NRRL Y-17841) GN=ACT1 PE=3 SV=1 - [ACT_CANDC]	245.31	0.25	9	1	7	66	376	41.7	5.69	0.742
P31540	Heat shock protein hsp98 OS=Neurospora crassa GN=hsp98 PE=1 SV=2 - [HSP98_NEUCR]	55.36	0.0356	1	2	2	6	927	103.1	6.02	0.703
Q5AWS6	Cell division control protein 48 OS=Emericella nidulans GN=cdc48 PE=1 SV=1 - [CDC48_EMENI]	684.84	0.2733	2	14	18	70	827	90.7	5.15	0.683
Q9Y8D9	Superoxide dismutase [Cu-Zn] OS=Aspergillus fumigatus GN=sodC PE=2 SV=3 - [SODC_ASPFU]	29.78	0.1299	1	1	1	3	154	16	6.52	0.667
Q4WJ02	FACT complex subunit spt16 OS=Aspergillus fumigatus GN=spt16 PE=3 SV=1 - [SPT16_ASPFU]	93.6	0.0422	3	3	3	10	1019	115.1	5.54	0.654
Q96UF1	Glyceraldehyde-3-phosphate dehydrogenase 3 OS=Rhizomucor racemosus GN=GPD3 PE=3 SV=1 - [G3P3_RHIRA]	37.48	0.0324	1	1	1	1	339	36.3	6.54	0.645
O14205	Uncharacterized protein C5D6.13 OS=Schizosaccharomyces pombe GN=SPAC5D6.13 PE=1 SV=2 - [YDQD_SCHPO]	20.75	0.0386	1	1	1	1	337	38.4	5.54	0.638
P54874	Hydroxymethylglutaryl-CoA synthase OS=Schizosaccharomyces pombe GN=hcs1 PE=1 SV=1 - [HMCS_SCHPO]	63.8	0.0246	2	1	1	1	447	49.2	7.39	0.618
P28298	Isocitrate lyase OS=Emericella nidulans GN=acuD PE=1 SV=3 - [ACEA_EMENI]	84.06	0.0576	8	2	2	7	538	60.3	7.15	0.616
P35551	rRNA 2'-O-methyltransferase fibrillarin OS=Schizosaccharomyces pombe GN=fib1 PE=1 SV=1 - [FBRL_SCHPO]	47.73	0.0361	2	1	1	3	305	32	10.17	0.614
Q09173	Protein phosphatase 2C homolog 3 OS=Schizosaccharomyces pombe GN=ptc3 PE=2 SV=1 - [PP2C3_SCHPO]	27.35	0.0193	3	1	1	1	414	44.8	4.89	0.612
P55071	Glyceraldehyde-3-phosphate dehydrogenase (Fragment) OS=Amanita muscaria GN=GPD PE=3 SV=1 - [G3P_AMAMU]	64.47	0.0519	3	1	1	13	289	31.1	6.7	0.611
P22855	Alpha-mannosidase OS=Saccharomyces cerevisiae GN=AMS1 PE=1 SV=2 - [MAN1_YEAST]	25.91	0.0092	1	1	1	3	1083	124.4	7.25	0.609
P19089	Glyceraldehyde-3-phosphate dehydrogenase OS=Cryphonectria parasitica PE=3 SV=1 - [G3P_CRYPA]	87.25	0.1395	7	1	2	19	337	36.2	7.23	0.579
A6SFW7	ATP-dependent RNA helicase dbp2 OS=Botryotinia fuckeliana (strain B05.10) GN=dbp2 PE=3 SV=2 - [DBP2_BOTFB]	162.34	0.107	15	2	5	9	514	55.7	9.01	0.576
A2QMY6	Superoxide dismutase [Cu-Zn] OS=Aspergillus niger (strain CBS 513.88 / FGSC A1513) GN=sodC PE=3 SV=1 - [SODC_ASPNC]	105.26	0.4156	4	4	4	10	154	15.9	6.4	0.489
Q9P4R4	Saccharopine dehydrogenase [NADP+, L-glutamate-forming] OS=Magnaporthe grisea GN=LYS3 PE=1 SV=2 - [LYS9_MAGGR]	13.24	0.0356	1	1	1	2	450	49.1	6.47	0.454
A6R641	Nascent polypeptide-associated complex subunit alpha OS=Ajellomyces capsulata (strain NAm1 / WU24) GN=EGD2 PE=3 SV=2 - [NACA_AJECN]	86.11	0.1298	4	1	2	13	208	22.2	4.98	0.368
O42724	Superoxide dismutase [Cu-Zn] 1 OS=Debaryomyces hansenii GN=SOD1 PE=1 SV=4 - [SODC1_DEBHA]	34.29	0.0844	3	1	1	5	154	15.9	6.27	0.365
Accession	Description	Score	Coverage	# Proteins	# Unique Peptides	# Peptides	# PSMs	# AAs	MW [kDa]	calc. pI	Fold (EC-6-0.5 mM Cu vs. WT-0.5 mM Cu)
Expresion under 0.5 mM Cu
O93798	40S ribosomal protein S21 OS=Neurospora crassa GN=rps-21 PE=3 SV=1 - [RS21_NEUCR]	20.07	0.1149	2	1	1	2	87	9.7	7.99	0.777
A4R5S9	Catalase-peroxidase 1 OS=Magnaporthe grisea GN=katG1 PE=3 SV=1 - [KATG1_MAGGR]	105.39	0.0387	6	1	3	11	750	82.8	6.21	0.684
P16928	Acetyl-coenzyme A synthetase OS=Emericella nidulans GN=facA PE=2 SV=2 - [ACSA_EMENI]	258.81	0.1224	2	1	8	34	670	74.2	6.47	0.648
P32872	Aldehyde dehydrogenase 2, mitochondrial OS=Saccharomyces cerevisiae GN=ALD2 PE=3 SV=1 - [ALDHY_YEAST]	73.07	0.0626	4	1	3	10	511	56.4	5.88	0.593
P09322	Histone H4 OS=Schizosaccharomyces pombe GN=hhf1 PE=1 SV=2 - [H4_SCHPO]	76.46	0.3301	2	1	3	11	103	11.4	11.36	0.742
Q01864	pH-response transcription factor pacC/RIM101 OS=Penicillium chrysogenum GN=PACC PE=1 SV=2 - [PACC_PENCH]	25.91	0.0202	9	1	1	1	643	68.8	6.49	1.426
B0YAK0	Catalase-peroxidase OS=Aspergillus fumigatus (strain CEA10 / CBS 144.89 / FGSC A1163) GN=katG PE=3 SV=1 - [KATG_ASPFC]	183.48	0.0725	5	1	4	17	759	83.7	6.58	0.722
O42926	Vacuolar protein sorting-associated protein 13b OS=Schizosaccharomyces pombe GN=vps13b PE=2 SV=1 - [VP13B_SCHPO]	33.42	0.0026	1	1	1	3	3131	353.8	5.35	1.332
Q5B0J9	ATP-dependent RNA helicase dbp2 OS=Emericella nidulans GN=dbp2 PE=3 SV=1 - [DBP2_EMENI]	116.62	0.0782	10	1	4	6	563	60.9	9.23	0.429
P80346	2,3-dihydroxybenzoic acid decarboxylase (Fragments) OS=Aspergillus niger PE=1 SV=1 - [DHBD_ASPNG]	47.75	0.0377	2	1	1	5	292	33	4.6	0.787
P08843	Alcohol dehydrogenase 1 OS=Emericella nidulans GN=alcA PE=3 SV=2 - [ADH1_EMENI]	73.85	0.06	2	2	2	4	350	37.1	7.69	0.772
Q8NJN2	Catalase-peroxidase OS=Penicillium marneffei GN=katG PE=2 SV=1 - [KATG_PENMA]	111.41	0.0455	1	1	3	10	748	82.3	6.83	0.661
P36333	Acetyl-coenzyme A synthetase OS=Penicillium chrysogenum GN=facA PE=3 SV=1 - [ACSA_PENCH]	454.05	0.1674	2	3	10	56	669	74.2	6.28	1.291
P23639	Proteasome component Y7 OS=Saccharomyces cerevisiae GN=PRE8 PE=1 SV=1 - [PSA2_YEAST]	49.78	0.096	1	1	2	8	250	27.1	5.72	0.781
Q9URY7	Putative formamidase C869.04 OS=Schizosaccharomyces pombe GN=SPAC869.04 PE=2 SV=1 - [FMDA_SCHPO]	63.19	0.0293	1	1	1	9	410	44.8	5.66	0.677
O74254	Glucoamylase 1 OS=Candida albicans GN=GAM1 PE=1 SV=1 - [AMYG_CANAL]	28.12	0.0127	1	1	1	1	946	105.7	4.89	0.746
P41751	Aldehyde dehydrogenase OS=Aspergillus niger GN=aldA PE=3 SV=1 - [ALDH_ASPNG]	215.83	0.1087	8	2	6	44	497	53.8	6.48	0.785
A5DBG5	Histone H2B.2 OS=Pichia guilliermondii GN=HTB2 PE=3 SV=1 - [H2B2_PICGU]	128.06	0.2636	12	1	4	23	129	14.1	10.1	0.652
P30607	Cytochrome P450 52A2 OS=Candida tropicalis GN=CYP52A2 PE=1 SV=1 - [CP52B_CANTR]	25.82	0.0211	3	1	1	2	522	60.1	6.96	0.628
Q2H7U1	Catalase-peroxidase OS=Chaetomium globosum GN=katG PE=3 SV=1 - [KATG_CHAGB]	197.92	0.0534	1	1	3	23	749	82	6.39	0.68
P62506	Probable 60S ribosomal protein L44, mitochondrial OS=Schizosaccharomyces pombe GN=SPBC56F2.14 PE=3 SV=1 - [RM44_SCHPO]	21.01	0.08	1	1	1	1	100	11.1	9.58	1.211
Q00511	Uricase OS=Aspergillus flavus GN=uaZ PE=1 SV=3 - [URIC_ASPFL]	58.98	0.0331	1	1	1	3	302	34.2	7.62	0.683
Q6BRB7	Sterol 24-C-methyltransferase OS=Debaryomyces hansenii GN=ERG6 PE=3 SV=1 - [ERG6_DEBHA]	30.84	0.0345	4	1	1	2	377	42.9	5.54	0.825
Q8X082	Replication factor C subunit 5 OS=Neurospora crassa GN=B14D6.460 PE=3 SV=1 - [RFC5_NEUCR]	50.21	0.0369	1	1	1	1	352	39.9	9.17	1.394
O94641	Heat shock protein 104 OS=Schizosaccharomyces pombe GN=hsp104 PE=2 SV=1 - [HS104_SCHPO]	72.19	0.0354	1	2	2	8	905	100.4	5.81	1.284
Q8SW28	14-3-3 protein homolog OS=Encephalitozoon cuniculi GN=ECU03_1010 PE=1 SV=1 - [1433_ENCCU]	43.1	0.1163	1	1	2	6	258	29.6	5.21	1.249
P78827	Probable ketol-acid reductoisomerase, mitochondrial OS=Schizosaccharomyces pombe GN=ilv5 PE=1 SV=2 - [ILV5_SCHPO]	23.39	0.0272	1	1	1	1	404	45.2	9.45	0.136
Q5AY89	DNA damage-inducible protein 1 OS=Emericella nidulans GN=ddi1 PE=3 SV=2 - [DDI1_EMENI]	139.98	0.0885	2	3	3	10	418	45.3	5.97	0.73
O74196	Ubiquitin-conjugating enzyme E2-16 kDa OS=Colletotrichum gloeosporioides GN=UBC1 PE=2 SV=1 - [UBC1_COLGL]	32.82	0.0748	6	1	1	1	147	16.5	6.92	0.828
B0XRV0	Dipeptidyl-peptidase 5 OS=Aspergillus fumigatus (strain CEA10 / CBS 144.89 / FGSC A1163) GN=AFUB_024920 PE=1 SV=1 - [DPP5_ASPFC]	20.87	0.0166	2	1	1	11	721	79.7	5.9	1.465
P07547	Pentafunctional AROM polypeptide OS=Emericella nidulans GN=aroMA PE=1 SV=3 - [ARO1_EMENI]	38.79	0.0183	1	2	2	2	1583	172.6	6.7	1.237
Q5Y223	Probable electron transfer flavoprotein subunit alpha, mitochondrial OS=Cryptococcus gattii GN=ETF1 PE=3 SV=1 - [ETFA_CRYGA]	47.41	0.0549	3	1	1	2	346	36	7.21	1.445
Q8NKF4	60S ribosomal protein L3 OS=Aspergillus fumigatus GN=rpl3 PE=1 SV=2 - [RL3_ASPFU]	67.06	0.0791	7	2	2	3	392	44.4	10.18	0.661
O43109	Heat shock protein 90 homolog OS=Podospora anserina GN=MOD-E PE=3 SV=1 - [HSP90_PODAN]	363.37	0.1327	1	3	10	91	701	79.3	4.98	1.5
O94225	Homocitrate synthase, mitochondrial OS=Penicillium chrysogenum (strain ATCC 28089 / DSM 1075 / Wisconsin 54-1255) GN=lys1 PE=1 SV=1 - [HOSM_PENCW]	125.49	0.1055	1	3	3	5	474	52	5.81	1.213
P41799	Tubulin beta chain OS=Phaeosphaeria nodorum GN=tubA PE=1 SV=2 - [TBB_PHANO]	333.71	0.217	28	1	8	55	447	49.8	4.93	0.829
Q9UVZ8	Actin OS=Candida dubliniensis (strain CD36 / CBS 7987 / NCPF 3949 / NRRL Y-17841) GN=ACT1 PE=3 SV=1 - [ACT_CANDC]	245.31	0.25	9	1	7	66	376	41.7	5.69	2.075
P31540	Heat shock protein hsp98 OS=Neurospora crassa GN=hsp98 PE=1 SV=2 - [HSP98_NEUCR]	55.36	0.0356	1	2	2	6	927	103.1	6.02	1.345
Q5AWS6	Cell division control protein 48 OS=Emericella nidulans GN=cdc48 PE=1 SV=1 - [CDC48_EMENI]	684.84	0.2733	2	14	18	70	827	90.7	5.15	1.285
Q9Y8D9	Superoxide dismutase [Cu-Zn] OS=Aspergillus fumigatus GN=sodC PE=2 SV=3 - [SODC_ASPFU]	29.78	0.1299	1	1	1	3	154	16	6.52	0.766
Q4WJ02	FACT complex subunit spt16 OS=Aspergillus fumigatus GN=spt16 PE=3 SV=1 - [SPT16_ASPFU]	93.6	0.0422	3	3	3	10	1019	115.1	5.54	1.638
Q96UF1	Glyceraldehyde-3-phosphate dehydrogenase 3 OS=Rhizomucor racemosus GN=GPD3 PE=3 SV=1 - [G3P3_RHIRA]	37.48	0.0324	1	1	1	1	339	36.3	6.54	1.583
O14205	Uncharacterized protein C5D6.13 OS=Schizosaccharomyces pombe GN=SPAC5D6.13 PE=1 SV=2 - [YDQD_SCHPO]	20.75	0.0386	1	1	1	1	337	38.4	5.54	3.251
P54874	Hydroxymethylglutaryl-CoA synthase OS=Schizosaccharomyces pombe GN=hcs1 PE=1 SV=1 - [HMCS_SCHPO]	63.8	0.0246	2	1	1	1	447	49.2	7.39	0.495
P28298	Isocitrate lyase OS=Emericella nidulans GN=acuD PE=1 SV=3 - [ACEA_EMENI]	84.06	0.0576	8	2	2	7	538	60.3	7.15	1.84
P35551	rRNA 2'-O-methyltransferase fibrillarin OS=Schizosaccharomyces pombe GN=fib1 PE=1 SV=1 - [FBRL_SCHPO]	47.73	0.0361	2	1	1	3	305	32	10.17	1.883
Q09173	Protein phosphatase 2C homolog 3 OS=Schizosaccharomyces pombe GN=ptc3 PE=2 SV=1 - [PP2C3_SCHPO]	27.35	0.0193	3	1	1	1	414	44.8	4.89	1.439
P55071	Glyceraldehyde-3-phosphate dehydrogenase (Fragment) OS=Amanita muscaria GN=GPD PE=3 SV=1 - [G3P_AMAMU]	64.47	0.0519	3	1	1	13	289	31.1	6.7	1.502
P22855	Alpha-mannosidase OS=Saccharomyces cerevisiae GN=AMS1 PE=1 SV=2 - [MAN1_YEAST]	25.91	0.0092	1	1	1	3	1083	124.4	7.25	0.719
P19089	Glyceraldehyde-3-phosphate dehydrogenase OS=Cryphonectria parasitica PE=3 SV=1 - [G3P_CRYPA]	87.25	0.1395	7	1	2	19	337	36.2	7.23	1.36
A6SFW7	ATP-dependent RNA helicase dbp2 OS=Botryotinia fuckeliana (strain B05.10) GN=dbp2 PE=3 SV=2 - [DBP2_BOTFB]	162.34	0.107	15	2	5	9	514	55.7	9.01	0.714
A2QMY6	Superoxide dismutase [Cu-Zn] OS=Aspergillus niger (strain CBS 513.88 / FGSC A1513) GN=sodC PE=3 SV=1 - [SODC_ASPNC]	105.26	0.4156	4	4	4	10	154	15.9	6.4	0.8
Q9P4R4	Saccharopine dehydrogenase [NADP+, L-glutamate-forming] OS=Magnaporthe grisea GN=LYS3 PE=1 SV=2 - [LYS9_MAGGR]	13.24	0.0356	1	1	1	2	450	49.1	6.47	0.731
A6R641	Nascent polypeptide-associated complex subunit alpha OS=Ajellomyces capsulata (strain NAm1 / WU24) GN=EGD2 PE=3 SV=2 - [NACA_AJECN]	86.11	0.1298	4	1	2	13	208	22.2	4.98	1.281
O42724	Superoxide dismutase [Cu-Zn] 1 OS=Debaryomyces hansenii GN=SOD1 PE=1 SV=4 - [SODC1_DEBHA]	34.29	0.0844	3	1	1	5	154	15.9	6.27	0.723
Accession	Description	Score	Coverage	# Proteins	# Unique Peptides	# Peptides	# PSMs	# AAs	MW [kDa]	calc. pI	Fold (EC-6-3 mM Cu vs. WT-3 mM Cu)
Expresion under 3 mM Cu
O93798	40S ribosomal protein S21 OS=Neurospora crassa GN=rps-21 PE=3 SV=1 - [RS21_NEUCR]	20.07	0.1149	2	1	1	2	87	9.7	7.99	1.826
A4R5S9	Catalase-peroxidase 1 OS=Magnaporthe grisea GN=katG1 PE=3 SV=1 - [KATG1_MAGGR]	105.39	0.0387	6	1	3	11	750	82.8	6.21	0.68
P16928	Acetyl-coenzyme A synthetase OS=Emericella nidulans GN=facA PE=2 SV=2 - [ACSA_EMENI]	258.81	0.1224	2	1	8	34	670	74.2	6.47	0.245
P32872	Aldehyde dehydrogenase 2, mitochondrial OS=Saccharomyces cerevisiae GN=ALD2 PE=3 SV=1 - [ALDHY_YEAST]	73.07	0.0626	4	1	3	10	511	56.4	5.88	0.389
P09322	Histone H4 OS=Schizosaccharomyces pombe GN=hhf1 PE=1 SV=2 - [H4_SCHPO]	76.46	0.3301	2	1	3	11	103	11.4	11.36	1.219
Q01864	pH-response transcription factor pacC/RIM101 OS=Penicillium chrysogenum GN=PACC PE=1 SV=2 - [PACC_PENCH]	25.91	0.0202	9	1	1	1	643	68.8	6.49	1.332
B0YAK0	Catalase-peroxidase OS=Aspergillus fumigatus (strain CEA10 / CBS 144.89 / FGSC A1163) GN=katG PE=3 SV=1 - [KATG_ASPFC]	183.48	0.0725	5	1	4	17	759	83.7	6.58	0.76
O42926	Vacuolar protein sorting-associated protein 13b OS=Schizosaccharomyces pombe GN=vps13b PE=2 SV=1 - [VP13B_SCHPO]	33.42	0.0026	1	1	1	3	3131	353.8	5.35	0.77
Q5B0J9	ATP-dependent RNA helicase dbp2 OS=Emericella nidulans GN=dbp2 PE=3 SV=1 - [DBP2_EMENI]	116.62	0.0782	10	1	4	6	563	60.9	9.23	1.537
P80346	2,3-dihydroxybenzoic acid decarboxylase (Fragments) OS=Aspergillus niger PE=1 SV=1 - [DHBD_ASPNG]	47.75	0.0377	2	1	1	5	292	33	4.6	0.144
P08843	Alcohol dehydrogenase 1 OS=Emericella nidulans GN=alcA PE=3 SV=2 - [ADH1_EMENI]	73.85	0.06	2	2	2	4	350	37.1	7.69	0.334
Q8NJN2	Catalase-peroxidase OS=Penicillium marneffei GN=katG PE=2 SV=1 - [KATG_PENMA]	111.41	0.0455	1	1	3	10	748	82.3	6.83	0.626
P36333	Acetyl-coenzyme A synthetase OS=Penicillium chrysogenum GN=facA PE=3 SV=1 - [ACSA_PENCH]	454.05	0.1674	2	3	10	56	669	74.2	6.28	0.826
P23639	Proteasome component Y7 OS=Saccharomyces cerevisiae GN=PRE8 PE=1 SV=1 - [PSA2_YEAST]	49.78	0.096	1	1	2	8	250	27.1	5.72	0.756
Q9URY7	Putative formamidase C869.04 OS=Schizosaccharomyces pombe GN=SPAC869.04 PE=2 SV=1 - [FMDA_SCHPO]	63.19	0.0293	1	1	1	9	410	44.8	5.66	0.402
O74254	Glucoamylase 1 OS=Candida albicans GN=GAM1 PE=1 SV=1 - [AMYG_CANAL]	28.12	0.0127	1	1	1	1	946	105.7	4.89	0.551
P41751	Aldehyde dehydrogenase OS=Aspergillus niger GN=aldA PE=3 SV=1 - [ALDH_ASPNG]	215.83	0.1087	8	2	6	44	497	53.8	6.48	0.579
A5DBG5	Histone H2B.2 OS=Pichia guilliermondii GN=HTB2 PE=3 SV=1 - [H2B2_PICGU]	128.06	0.2636	12	1	4	23	129	14.1	10.1	1.218
P30607	Cytochrome P450 52A2 OS=Candida tropicalis GN=CYP52A2 PE=1 SV=1 - [CP52B_CANTR]	25.82	0.0211	3	1	1	2	522	60.1	6.96	1.554
Q2H7U1	Catalase-peroxidase OS=Chaetomium globosum GN=katG PE=3 SV=1 - [KATG_CHAGB]	197.92	0.0534	1	1	3	23	749	82	6.39	0.599
P62506	Probable 60S ribosomal protein L44, mitochondrial OS=Schizosaccharomyces pombe GN=SPBC56F2.14 PE=3 SV=1 - [RM44_SCHPO]	21.01	0.08	1	1	1	1	100	11.1	9.58	0.807
Q00511	Uricase OS=Aspergillus flavus GN=uaZ PE=1 SV=3 - [URIC_ASPFL]	58.98	0.0331	1	1	1	3	302	34.2	7.62	1.415
Q6BRB7	Sterol 24-C-methyltransferase OS=Debaryomyces hansenii GN=ERG6 PE=3 SV=1 - [ERG6_DEBHA]	30.84	0.0345	4	1	1	2	377	42.9	5.54	1.816
Q8X082	Replication factor C subunit 5 OS=Neurospora crassa GN=B14D6.460 PE=3 SV=1 - [RFC5_NEUCR]	50.21	0.0369	1	1	1	1	352	39.9	9.17	1.295
O94641	Heat shock protein 104 OS=Schizosaccharomyces pombe GN=hsp104 PE=2 SV=1 - [HS104_SCHPO]	72.19	0.0354	1	2	2	8	905	100.4	5.81	1.477
Q8SW28	14-3-3 protein homolog OS=Encephalitozoon cuniculi GN=ECU03_1010 PE=1 SV=1 - [1433_ENCCU]	43.1	0.1163	1	1	2	6	258	29.6	5.21	0.697
P78827	Probable ketol-acid reductoisomerase, mitochondrial OS=Schizosaccharomyces pombe GN=ilv5 PE=1 SV=2 - [ILV5_SCHPO]	23.39	0.0272	1	1	1	1	404	45.2	9.45	2.786
Q5AY89	DNA damage-inducible protein 1 OS=Emericella nidulans GN=ddi1 PE=3 SV=2 - [DDI1_EMENI]	139.98	0.0885	2	3	3	10	418	45.3	5.97	0.762
O74196	Ubiquitin-conjugating enzyme E2-16 kDa OS=Colletotrichum gloeosporioides GN=UBC1 PE=2 SV=1 - [UBC1_COLGL]	32.82	0.0748	6	1	1	1	147	16.5	6.92	1.405
B0XRV0	Dipeptidyl-peptidase 5 OS=Aspergillus fumigatus (strain CEA10 / CBS 144.89 / FGSC A1163) GN=AFUB_024920 PE=1 SV=1 - [DPP5_ASPFC]	20.87	0.0166	2	1	1	11	721	79.7	5.9	0.658
P07547	Pentafunctional AROM polypeptide OS=Emericella nidulans GN=aroMA PE=1 SV=3 - [ARO1_EMENI]	38.79	0.0183	1	2	2	2	1583	172.6	6.7	1.411
Q5Y223	Probable electron transfer flavoprotein subunit alpha, mitochondrial OS=Cryptococcus gattii GN=ETF1 PE=3 SV=1 - [ETFA_CRYGA]	47.41	0.0549	3	1	1	2	346	36	7.21	1.201
Q8NKF4	60S ribosomal protein L3 OS=Aspergillus fumigatus GN=rpl3 PE=1 SV=2 - [RL3_ASPFU]	67.06	0.0791	7	2	2	3	392	44.4	10.18	1.243
O43109	Heat shock protein 90 homolog OS=Podospora anserina GN=MOD-E PE=3 SV=1 - [HSP90_PODAN]	363.37	0.1327	1	3	10	91	701	79.3	4.98	1.43
O94225	Homocitrate synthase, mitochondrial OS=Penicillium chrysogenum (strain ATCC 28089 / DSM 1075 / Wisconsin 54-1255) GN=lys1 PE=1 SV=1 - [HOSM_PENCW]	125.49	0.1055	1	3	3	5	474	52	5.81	1.353
P41799	Tubulin beta chain OS=Phaeosphaeria nodorum GN=tubA PE=1 SV=2 - [TBB_PHANO]	333.71	0.217	28	1	8	55	447	49.8	4.93	1.458
Q9UVZ8	Actin OS=Candida dubliniensis (strain CD36 / CBS 7987 / NCPF 3949 / NRRL Y-17841) GN=ACT1 PE=3 SV=1 - [ACT_CANDC]	245.31	0.25	9	1	7	66	376	41.7	5.69	1.305
P31540	Heat shock protein hsp98 OS=Neurospora crassa GN=hsp98 PE=1 SV=2 - [HSP98_NEUCR]	55.36	0.0356	1	2	2	6	927	103.1	6.02	1.271
Q5AWS6	Cell division control protein 48 OS=Emericella nidulans GN=cdc48 PE=1 SV=1 - [CDC48_EMENI]	684.84	0.2733	2	14	18	70	827	90.7	5.15	1.3
Q9Y8D9	Superoxide dismutase [Cu-Zn] OS=Aspergillus fumigatus GN=sodC PE=2 SV=3 - [SODC_ASPFU]	29.78	0.1299	1	1	1	3	154	16	6.52	0.691
Q4WJ02	FACT complex subunit spt16 OS=Aspergillus fumigatus GN=spt16 PE=3 SV=1 - [SPT16_ASPFU]	93.6	0.0422	3	3	3	10	1019	115.1	5.54	1.205
Q96UF1	Glyceraldehyde-3-phosphate dehydrogenase 3 OS=Rhizomucor racemosus GN=GPD3 PE=3 SV=1 - [G3P3_RHIRA]	37.48	0.0324	1	1	1	1	339	36.3	6.54	0.729
O14205	Uncharacterized protein C5D6.13 OS=Schizosaccharomyces pombe GN=SPAC5D6.13 PE=1 SV=2 - [YDQD_SCHPO]	20.75	0.0386	1	1	1	1	337	38.4	5.54	1.495
P54874	Hydroxymethylglutaryl-CoA synthase OS=Schizosaccharomyces pombe GN=hcs1 PE=1 SV=1 - [HMCS_SCHPO]	63.8	0.0246	2	1	1	1	447	49.2	7.39	1.554
P28298	Isocitrate lyase OS=Emericella nidulans GN=acuD PE=1 SV=3 - [ACEA_EMENI]	84.06	0.0576	8	2	2	7	538	60.3	7.15	0.785
P35551	rRNA 2'-O-methyltransferase fibrillarin OS=Schizosaccharomyces pombe GN=fib1 PE=1 SV=1 - [FBRL_SCHPO]	47.73	0.0361	2	1	1	3	305	32	10.17	1.292
Q09173	Protein phosphatase 2C homolog 3 OS=Schizosaccharomyces pombe GN=ptc3 PE=2 SV=1 - [PP2C3_SCHPO]	27.35	0.0193	3	1	1	1	414	44.8	4.89	1.411
P55071	Glyceraldehyde-3-phosphate dehydrogenase (Fragment) OS=Amanita muscaria GN=GPD PE=3 SV=1 - [G3P_AMAMU]	64.47	0.0519	3	1	1	13	289	31.1	6.7	0.607
P22855	Alpha-mannosidase OS=Saccharomyces cerevisiae GN=AMS1 PE=1 SV=2 - [MAN1_YEAST]	25.91	0.0092	1	1	1	3	1083	124.4	7.25	0.741
P19089	Glyceraldehyde-3-phosphate dehydrogenase OS=Cryphonectria parasitica PE=3 SV=1 - [G3P_CRYPA]	87.25	0.1395	7	1	2	19	337	36.2	7.23	0.599
A6SFW7	ATP-dependent RNA helicase dbp2 OS=Botryotinia fuckeliana (strain B05.10) GN=dbp2 PE=3 SV=2 - [DBP2_BOTFB]	162.34	0.107	15	2	5	9	514	55.7	9.01	1.917
A2QMY6	Superoxide dismutase [Cu-Zn] OS=Aspergillus niger (strain CBS 513.88 / FGSC A1513) GN=sodC PE=3 SV=1 - [SODC_ASPNC]	105.26	0.4156	4	4	4	10	154	15.9	6.4	0.731
Q9P4R4	Saccharopine dehydrogenase [NADP+, L-glutamate-forming] OS=Magnaporthe grisea GN=LYS3 PE=1 SV=2 - [LYS9_MAGGR]	13.24	0.0356	1	1	1	2	450	49.1	6.47	1.386
A6R641	Nascent polypeptide-associated complex subunit alpha OS=Ajellomyces capsulata (strain NAm1 / WU24) GN=EGD2 PE=3 SV=2 - [NACA_AJECN]	86.11	0.1298	4	1	2	13	208	22.2	4.98	0.821
O42724	Superoxide dismutase [Cu-Zn] 1 OS=Debaryomyces hansenii GN=SOD1 PE=1 SV=4 - [SODC1_DEBHA]	34.29	0.0844	3	1	1	5	154	15.9	6.27	0.578
