# Supplementary material for: A proteomic‐based investigation of potential copper‐responsive biomarkers: Proteins, conceptual networks, and metabolic pathways featuring Penicillium janthinellum from a heavy metal‐polluted ecological niche
Source: Microbiologyopen. 2017 May 9;6(4):e00485. doi: 10.1002/mbo3.485 (PMC5552966; doi:10.1002/mbo3.485)
Supplement: Supplementary file 1 [file MBO3-6-na-s001.zip › mbo3485-sup-0032-TableS11.xls]

## Sheet: EC-6-3 vs. EC-6-0
Table S11 Details regarding DPs in EC-6 under 3 mM Cu compared with EC-6-0 mM Cu
Accession	Description	Score	Coverage	# Proteins	# Unique Peptides	# Peptides	# PSMs	# AAs	MW [kDa]	calc. pI	Fold (EC-6-3 mM Cu vs. EC-6-0 mM Cu)
Q9Y8H7	Spermidine synthase OS=Neurospora crassa GN=spe-3 PE=3 SV=1 - [SPEE_NEUCR]	68.6	0.0481	3	2	2	14	291	33.1	5.86	0.705
Q9Y8E3	Dipeptidyl-peptidase 5 OS=Aspergillus oryzae GN=AO090011000795-A PE=3 SV=2 - [DPP5_ASPOR]	42.39	0.0221	1	1	1	5	725	80.3	4.84	0.335
Q9Y7Z2	Probable ADP-ribosylation factor OS=Schizosaccharomyces pombe GN=SPBC1539.08 PE=2 SV=1 - [ARF2_SCHPO]	21.81	0.0598	1	1	1	1	184	20.7	9.48	0.803
Q9UW83	Pyridoxine biosynthesis protein pyroA OS=Emericella nidulans GN=pyroA PE=3 SV=1 - [PDX1_EMENI]	193.06	0.3059	4	5	5	30	304	32.3	6.33	1.249
Q9UVZ8	Actin OS=Candida dubliniensis (strain CD36 / CBS 7987 / NCPF 3949 / NRRL Y-17841) GN=ACT1 PE=3 SV=1 - [ACT_CANDC]	245.31	0.25	9	1	7	66	376	41.7	5.69	0.782
Q9UT08	Protein phosphatase PP2A regulatory subunit A OS=Schizosaccharomyces pombe GN=paa1 PE=2 SV=1 - [2AAA_SCHPO]	76.56	0.0559	1	2	2	2	590	66.6	4.81	2.4
Q9URY7	Putative formamidase C869.04 OS=Schizosaccharomyces pombe GN=SPAC869.04 PE=2 SV=1 - [FMDA_SCHPO]	63.19	0.0293	1	1	1	9	410	44.8	5.66	0.332
Q9URY4	Putative amidase C869.01 OS=Schizosaccharomyces pombe GN=SPAC869.01 PE=2 SV=1 - [YI01_SCHPO]	35.1	0.0189	1	1	1	6	583	64.5	5.01	0.783
Q9URT8	60S ribosomal protein L34-B OS=Schizosaccharomyces pombe GN=rpl34b PE=1 SV=1 - [RL34B_SCHPO]	33.86	0.0721	4	1	1	7	111	12.8	11.37	1.839
Q9URB4	Fructose-bisphosphate aldolase OS=Candida albicans GN=FBA1 PE=1 SV=2 - [ALF_CANAL]	47.25	0.0529	1	1	1	13	359	39.2	6.06	0.647
Q9TEM3	2-methylcitrate synthase, mitochondrial OS=Emericella nidulans GN=mcsA PE=1 SV=1 - [PRPC_EMENI]	94.62	0.0609	1	2	2	17	460	50.5	8.91	0.562
Q9P931	Phosphoglucomutase OS=Emericella nidulans GN=pgmB PE=3 SV=2 - [PGM_EMENI]	220.09	0.1529	5	5	7	16	556	60.6	6.11	0.413
Q9P8I0	Delta-1-pyrroline-5-carboxylate dehydrogenase, mitochondrial OS=Emericella nidulans GN=prnC PE=3 SV=2 - [PUT2_EMENI]	54.96	0.0262	1	1	1	3	572	61.9	8.72	0.272
Q9P7Q4	Vesicular-fusion protein sec18 OS=Schizosaccharomyces pombe GN=sec18 PE=1 SV=1 - [SEC18_SCHPO]	52.68	0.0278	3	1	2	3	792	87.5	6.65	1.41
Q9P720	60S ribosomal protein L16 OS=Neurospora crassa GN=rpl-16 PE=3 SV=1 - [RL16_NEUCR]	59.29	0.0594	1	2	2	8	202	22.9	10.39	2.009
Q9P6C8	Alcohol dehydrogenase 1 OS=Neurospora crassa GN=adh-1 PE=3 SV=1 - [ADH1_NEUCR]	41.2	0.0453	1	1	1	3	353	37.4	6.77	0.722
Q9P602	ATP synthase subunit 5, mitochondrial OS=Neurospora crassa GN=atp-5 PE=3 SV=2 - [ATPO_NEUCR]	35.01	0.0409	1	1	1	3	220	23	9.73	0.75
Q9P4R4	Saccharopine dehydrogenase [NADP+, L-glutamate-forming] OS=Magnaporthe grisea GN=LYS3 PE=1 SV=2 - [LYS9_MAGGR]	13.24	0.0356	1	1	1	2	450	49.1	6.47	1.594
Q9P4D1	Actin OS=Pichia pastoris (strain GS115) GN=ACT1 PE=3 SV=1 - [ACT_PICPG]	203.18	0.1835	2	1	5	58	376	41.7	5.47	0.665
Q9HGZ2	Glucose-6-phosphate isomerase OS=Aspergillus oryzae GN=pgiA PE=2 SV=1 - [G6PI_ASPOR]	192.17	0.1917	2	6	6	19	553	61.2	6.23	0.776
Q9HGY8	Triosephosphate isomerase OS=Aspergillus oryzae GN=tpiA PE=2 SV=1 - [TPIS_ASPOR]	171.03	0.1753	2	3	3	61	251	27.4	5.55	0.625
Q9HGI6	Eukaryotic peptide chain release factor GTP-binding subunit OS=Debaryomyces hansenii GN=SUP35 PE=3 SV=4 - [ERF3_DEBHA]	10.05	0.0143	3	1	1	1	701	77.2	7.44	1.353
Q9HES8	Pyruvate carboxylase OS=Aspergillus niger GN=pyc PE=3 SV=1 - [PYC_ASPNG]	525.67	0.1133	7	13	13	52	1192	130.8	6.48	0.47
Q9HDY0	GTP-binding protein ypt71 OS=Schizosaccharomyces pombe GN=ypt71 PE=2 SV=1 - [YPT71_SCHPO]	89.18	0.101	2	2	2	3	208	23.5	5.67	0.752
Q9C2L8	Probable Ras-related protein Rab7 OS=Neurospora crassa GN=17E5.300 PE=3 SV=1 - [RAB7_NEUCR]	136.68	0.1756	1	3	3	9	205	23.1	5.02	0.822
Q9C196	cAMP-dependent protein kinase regulatory subunit OS=Aspergillus niger GN=pkaR PE=3 SV=1 - [KAPR_ASPNG]	127.75	0.1095	1	1	3	8	411	44.5	4.97	0.614
Q99002	14-3-3 protein homolog OS=Trichoderma harzianum PE=2 SV=1 - [1433_TRIHA]	178.54	0.187	5	2	5	24	262	30	6.13	2.207
Q96X46	Enolase OS=Penicillium citrinum GN=enoA PE=1 SV=3 - [ENO_PENCI]	618.84	0.2968	3	4	10	96	438	47.2	5.49	0.688
Q96X45	Elongation factor 2 OS=Neurospora crassa GN=cot-3 PE=3 SV=3 - [EF2_NEUCR]	393.2	0.0972	11	5	9	66	844	93.2	6.68	0.746
Q96X30	Enolase OS=Aspergillus fumigatus GN=enoA PE=1 SV=3 - [ENO_ASPFU]	451.71	0.242	2	1	8	94	438	47.3	5.58	0.705
Q96WZ1	Elongation factor 1-alpha OS=Coccidioides immitis GN=TEF PE=2 SV=2 - [EF1A_COCIM]	255.19	0.1587	2	1	7	68	460	50.1	9.1	0.744
Q96WV0	Uncharacterized urease accessory protein ureG-like OS=Schizosaccharomyces pombe GN=SPCPB16A4.05c PE=2 SV=1 - [UREG_SCHPO]	35.98	0.049	1	1	1	2	286	31.3	6.14	0.505
Q96VA4	1,4-alpha-glucan-branching enzyme OS=Aspergillus oryzae GN=gbeA PE=2 SV=1 - [GLGB_ASPOR]	55.13	0.0319	2	2	2	2	689	78.7	5.99	0.597
Q96V52	Glutamine synthetase OS=Emericella nidulans GN=glnA PE=3 SV=2 - [GLNA_EMENI]	53.54	0.0522	1	1	1	13	345	38.5	6.33	1.624
Q96UL8	Phosphoenolpyruvate carboxykinase [ATP] OS=Emericella nidulans GN=acuF PE=3 SV=2 - [PCKA_EMENI]	152	0.1133	1	3	3	10	556	61.4	6.14	0.598
Q96UF1	Glyceraldehyde-3-phosphate dehydrogenase 3 OS=Rhizomucor racemosus GN=GPD3 PE=3 SV=1 - [G3P3_RHIRA]	37.48	0.0324	1	1	1	1	339	36.3	6.54	0.451
Q92413	Ornithine aminotransferase OS=Emericella nidulans GN=otaA PE=3 SV=2 - [OAT_EMENI]	189.28	0.1872	1	6	6	21	454	49.2	6.05	1.565
Q92407	Glucokinase OS=Aspergillus niger GN=glkA PE=1 SV=1 - [HXKG_ASPNG]	91.95	0.0626	1	2	2	6	495	54.5	5.68	0.824
Q92405	Catalase B OS=Aspergillus fumigatus GN=catB PE=1 SV=1 - [CATB_ASPFU]	230.01	0.0989	7	6	6	39	728	79.9	5.82	0.673
Q92260	Heat shock 70 kDa protein (Fragment) OS=Penicillium citrinum GN=HSP70 PE=1 SV=1 - [HSP70_PENCI]	722.72	0.3718	1	5	15	184	503	55.1	5.08	1.313
Q92203	Adenylyl-sulfate kinase OS=Emericella nidulans GN=sD PE=3 SV=2 - [KAPS_EMENI]	26.8	0.0437	1	1	1	2	206	23	7.15	0.81
Q8X077	Probable proteasome subunit alpha type-2 OS=Neurospora crassa GN=B14D6.510 PE=3 SV=1 - [PSA2_NEUCR]	94.16	0.1365	1	1	2	7	249	27	5.99	1.459
Q8WZJ7	C-1-tetrahydrofolate synthase, cytoplasmic OS=Schizosaccharomyces pombe GN=SPBC839.16 PE=2 SV=1 - [C1TC_SCHPO]	50.04	0.0117	1	1	1	2	937	101.1	7.27	0.489
Q8SW28	14-3-3 protein homolog OS=Encephalitozoon cuniculi GN=ECU03_1010 PE=1 SV=1 - [1433_ENCCU]	43.1	0.1163	1	1	2	6	258	29.6	5.21	1.421
Q8SQY3	26S proteasome regulatory subunit RPN11 OS=Encephalitozoon cuniculi GN=RPN11 PE=1 SV=1 - [RPN11_ENCCU]	66.4	0.0442	5	1	1	4	294	33.2	7.21	1.452
Q8NKF4	60S ribosomal protein L3 OS=Aspergillus fumigatus GN=rpl3 PE=1 SV=2 - [RL3_ASPFU]	67.06	0.0791	7	2	2	3	392	44.4	10.18	1.448
Q8NJN2	Catalase-peroxidase OS=Penicillium marneffei GN=katG PE=2 SV=1 - [KATG_PENMA]	111.41	0.0455	1	1	3	10	748	82.3	6.83	0.521
Q875Z2	Elongation factor 2 OS=Saccharomyces castellii GN=EFT1 PE=3 SV=1 - [EF2_SACCA]	157.79	0.0629	11	1	5	17	842	93.1	6.14	0.623
Q86ZF1	Isocitrate lyase OS=Leptosphaeria maculans GN=ICL1 PE=3 SV=1 - [ACEA_LEPMC]	29.37	0.0261	1	1	1	3	537	60.1	6.77	0.392
Q7SE75	Sulfate adenylyltransferase OS=Neurospora crassa GN=met-3 PE=3 SV=1 - [MET3_NEUCR]	106.28	0.0716	7	3	4	6	573	64.4	6.67	1.256
Q7SDU2	60S ribosomal protein L24 OS=Neurospora crassa GN=rpl-24 PE=3 SV=1 - [RL24_NEUCR]	21.38	0.0577	1	1	1	2	156	17.6	11.4	3.81
Q7RY84	Protein TIF31 homolog OS=Neurospora crassa GN=tif-31 PE=3 SV=2 - [TIF31_NEUCR]	68.28	0.0198	6	1	2	2	1211	135.1	5.78	1.453
Q7RVS9	Phosphoenolpyruvate carboxykinase [ATP] OS=Neurospora crassa GN=pck-1 PE=3 SV=1 - [PCKA_NEUCR]	30.16	0.0232	1	1	1	6	561	62.5	6.37	0.622
Q7RV85	Enolase OS=Neurospora crassa GN=NCU10042 PE=3 SV=1 - [ENO_NEUCR]	169.05	0.1507	1	1	4	20	438	47.6	5.35	0.713
Q7RV75	40S ribosomal protein S22 OS=Neurospora crassa GN=rps-22 PE=3 SV=1 - [RS22_NEUCR]	20.73	0.1077	1	1	1	1	130	14.8	9.94	1.324
Q757N1	Histone H3 OS=Ashbya gossypii GN=HHT1 PE=3 SV=3 - [H3_ASHGO]	71.47	0.3824	9	1	3	7	136	15.3	11.43	2.851
Q6Q487	Calnexin homolog OS=Aspergillus fumigatus GN=AFUA_4G12850 PE=2 SV=2 - [CALX_ASPFU]	43.32	0.016	1	1	1	1	563	61.8	5.07	1.494
Q6FR65	GTP-binding nuclear protein GSP1/Ran OS=Candida glabrata GN=GSP1 PE=3 SV=1 - [GSP1_CANGA]	171.92	0.215	8	5	5	16	214	24.3	6.68	1.229
Q6C0U8	Mitochondrial presequence protease OS=Yarrowia lipolytica GN=CYM1 PE=3 SV=1 - [CYM1_YARLI]	35.85	0.0081	1	1	1	2	990	110.8	5.66	0.746
Q6BZH1	78 kDa glucose-regulated protein homolog OS=Debaryomyces hansenii GN=KAR2 PE=3 SV=1 - [GRP78_DEBHA]	205.24	0.0952	1	3	5	19	683	74.5	4.94	1.688
Q6BWA5	Inorganic pyrophosphatase OS=Debaryomyces hansenii GN=IPP1 PE=3 SV=1 - [IPYR_DEBHA]	122.68	0.1986	1	4	4	26	287	32.1	5.25	0.773
Q6BRZ5	Histone H3.1/H3.2 OS=Debaryomyces hansenii GN=HHT1 PE=3 SV=3 - [H31_DEBHA]	101.9	0.3824	14	1	3	17	136	15.4	11.3	2.909
Q6BRB7	Sterol 24-C-methyltransferase OS=Debaryomyces hansenii GN=ERG6 PE=3 SV=1 - [ERG6_DEBHA]	30.84	0.0345	4	1	1	2	377	42.9	5.54	2.923
Q5Y223	Probable electron transfer flavoprotein subunit alpha, mitochondrial OS=Cryptococcus gattii GN=ETF1 PE=3 SV=1 - [ETFA_CRYGA]	47.41	0.0549	3	1	1	2	346	36	7.21	0.749
Q5KMT4	Histone H2B OS=Cryptococcus neoformans GN=HTB1 PE=3 SV=3 - [H2B_CRYNE]	23.93	0.0647	2	1	1	2	139	14.7	10.21	0.758
Q5BGR9	Protein transport protein sec23 OS=Emericella nidulans GN=sec23 PE=3 SV=1 - [SEC23_EMENI]	272.02	0.1401	17	1	8	18	771	85.6	6.21	0.678
Q5BDW0	Eukaryotic translation initiation factor 3 subunit H OS=Emericella nidulans GN=AN1270 PE=3 SV=1 - [EIF3H_EMENI]	34.75	0.022	5	1	1	2	364	40.9	6.19	0.808
Q5BCG1	3'(2'),5'-bisphosphate nucleotidase OS=Emericella nidulans GN=AN1769 PE=1 SV=1 - [DPNP_EMENI]	160.16	0.0938	1	3	3	7	352	37.1	5.25	1.444
Q5BCC5	Carbonic anhydrase OS=Emericella nidulans GN=AN1805 PE=1 SV=2 - [CAN_EMENI]	74.59	0.1272	1	2	2	8	228	25.5	6.01	0.367
Q5BBF4	F-actin-capping protein subunit alpha OS=Emericella nidulans GN=cap1 PE=3 SV=2 - [CAPZA_EMENI]	37.3	0.0365	1	1	1	4	274	30.3	6.15	0.732
Q5B912	Inorganic pyrophosphatase OS=Emericella nidulans GN=ipp1 PE=1 SV=1 - [IPYR_EMENI]	182.74	0.1694	2	4	4	58	301	33.9	5.57	0.75
Q5B797	Sorting nexin-4 OS=Emericella nidulans GN=snx4 PE=3 SV=1 - [SNX4_EMENI]	32.48	0.0246	2	1	1	1	487	55.7	5.72	1.496
Q5B630	Polyadenylate-binding protein, cytoplasmic and nuclear OS=Emericella nidulans GN=pab1 PE=2 SV=2 - [PABP_EMENI]	257.59	0.1175	3	1	6	13	732	79.3	6.02	0.705
Q5B4R3	Peptidyl-prolyl cis-trans isomerase B OS=Emericella nidulans GN=cpr2 PE=3 SV=1 - [PPIB_EMENI]	86.18	0.1402	1	1	2	6	214	23.4	7.61	0.683
Q5B2V8	Adenylate kinase 1 OS=Emericella nidulans GN=adk1 PE=3 SV=1 - [KAD1_EMENI]	103.3	0.0849	7	1	2	5	259	28.6	8.57	0.751
Q5B0J9	ATP-dependent RNA helicase dbp2 OS=Emericella nidulans GN=dbp2 PE=3 SV=1 - [DBP2_EMENI]	116.62	0.0782	10	1	4	6	563	60.9	9.23	2.663
Q5AX75	Eukaryotic translation initiation factor 3 subunit C OS=Emericella nidulans GN=nip1 PE=3 SV=1 - [EIF3C_EMENI]	221.84	0.0814	3	1	7	15	860	97.1	5.21	1.224
Q5AWS6	Cell division control protein 48 OS=Emericella nidulans GN=cdc48 PE=1 SV=1 - [CDC48_EMENI]	684.84	0.2733	2	14	18	70	827	90.7	5.15	1.767
Q5AW35	Pre-mRNA-splicing factor cef1 OS=Emericella nidulans GN=cef1 PE=3 SV=2 - [CEF1_EMENI]	32.13	0.0164	2	1	1	1	791	88.4	6.7	1.267
Q5ATZ7	Phosphatidylinositol transfer protein sfh5 OS=Emericella nidulans GN=sfh5 PE=3 SV=1 - [SFH5_EMENI]	45.52	0.0342	1	1	1	6	409	44.5	5.05	2.45
Q5ATN7	FK506-binding protein 2 OS=Emericella nidulans GN=fkbB PE=3 SV=1 - [FKBP2_EMENI]	23.18	0.0963	1	1	1	2	135	14.6	5.55	0.678
Q4WY53	Phosphoglucomutase OS=Aspergillus fumigatus GN=pgmA PE=3 SV=1 - [PGM_ASPFU]	73.49	0.0739	4	1	3	4	555	60.5	6.76	0.678
Q4WY33	Non-histone chromosomal protein 6 OS=Aspergillus fumigatus GN=nhp6 PE=3 SV=1 - [NHP6_ASPFU]	123.09	0.1442	3	2	2	11	104	12.1	9.09	1.206
Q4WWS3	Sorting nexin-3 OS=Aspergillus fumigatus GN=snx3 PE=3 SV=3 - [SNX3_ASPFU]	116.18	0.2676	3	3	3	6	142	16.7	8.19	0.767
Q4WWH6	Transcription elongation factor spt6 OS=Aspergillus fumigatus GN=spt6 PE=3 SV=1 - [SPT6_ASPFU]	25.81	0.0099	1	1	1	1	1420	163.5	4.98	3.076
Q4WVW4	Vacuolar protein 8 OS=Aspergillus fumigatus GN=vac8 PE=3 SV=1 - [VAC8_ASPFU]	110.59	0.0865	1	1	3	5	578	62.6	5.17	0.597
Q4WUE5	Autophagy-related protein 3 OS=Aspergillus fumigatus GN=atg3 PE=3 SV=1 - [ATG3_ASPFU]	63.59	0.068	13	2	2	3	353	39.7	4.86	2.003
Q4WPF8	Cytochrome c peroxidase, mitochondrial OS=Aspergillus fumigatus GN=ccp1 PE=3 SV=1 - [CCPR_ASPFU]	57.46	0.0492	1	1	1	2	366	40.4	8.56	1.356
Q4WLV6	FK506-binding protein 1A OS=Aspergillus fumigatus GN=fpr1A PE=3 SV=1 - [FKB1A_ASPFU]	56.04	0.125	1	1	1	9	112	12.1	7.25	1.705
Q4WLI5	Pre-mRNA-splicing factor rse1 OS=Aspergillus fumigatus GN=rse1 PE=3 SV=1 - [RSE1_ASPFU]	64.15	0.0335	2	3	3	3	1225	135.1	5.21	1.467
Q4WJ02	FACT complex subunit spt16 OS=Aspergillus fumigatus GN=spt16 PE=3 SV=1 - [SPT16_ASPFU]	93.6	0.0422	3	3	3	10	1019	115.1	5.54	3.227
Q4WI96	ATP-dependent DNA helicase II subunit 2 OS=Aspergillus fumigatus GN=ku80 PE=3 SV=1 - [KU80_ASPFU]	38.98	0.0152	2	1	1	2	725	81.7	5.16	1.447
Q4WHP5	Class E vacuolar protein-sorting machinery protein hse1 OS=Aspergillus fumigatus GN=hse1 PE=3 SV=1 - [HSE1_ASPFU]	71.48	0.0497	5	2	2	5	584	64.4	5.92	0.775
Q4WHA3	Actin-related protein 4 OS=Aspergillus fumigatus GN=arp4 PE=3 SV=1 - [ARP4_ASPFU]	34.9	0.0258	1	1	1	1	466	50.7	5.45	1.424
Q4PGW7	NADH-cytochrome b5 reductase 1 OS=Ustilago maydis GN=CBR1 PE=3 SV=1 - [NCB5R_USTMA]	84.78	0.0957	4	1	2	3	324	36	8.53	1.209
Q2UPZ7	Aspartyl aminopeptidase OS=Aspergillus oryzae GN=dapA PE=1 SV=1 - [DNPEP_ASPOR]	166.99	0.1305	1	4	4	9	498	54	6.37	0.805
Q2UKG6	Eukaryotic translation initiation factor 3 subunit A OS=Aspergillus oryzae GN=tif32 PE=3 SV=1 - [EIF3A_ASPOR]	47.44	0.0279	4	1	2	2	1038	118.3	9.44	1.356
Q2UK72	Polyadenylate-binding protein, cytoplasmic and nuclear OS=Aspergillus oryzae GN=pab1 PE=3 SV=1 - [PABP_ASPOR]	283.07	0.1111	8	3	7	18	765	83	6.06	1.282
Q2UGK3	ATP-dependent RNA helicase ded1 OS=Aspergillus oryzae GN=ded1 PE=3 SV=1 - [DED1_ASPOR]	207.48	0.1585	5	2	8	15	675	71.8	8.7	1.881
Q2U5T5	Vacuolar protein 8 OS=Aspergillus oryzae GN=vac8 PE=3 SV=1 - [VAC8_ASPOR]	95.84	0.0848	1	1	3	4	578	62.7	5.14	0.721
Q2U0E0	Peptidyl-prolyl cis-trans isomerase D OS=Aspergillus oryzae GN=cpr6 PE=3 SV=1 - [PPID_ASPOR]	57.63	0.0593	1	2	2	7	371	40.8	6.39	0.715
Q2TZ33	Peptidyl-prolyl cis-trans isomerase H OS=Aspergillus oryzae GN=cyp3 PE=3 SV=1 - [PPIH_ASPOR]	29.07	0.0829	1	1	1	2	181	20.1	7.9	1.338
Q2TW34	Catalase-peroxidase OS=Aspergillus oryzae GN=katG PE=3 SV=1 - [KATG_ASPOR]	156.78	0.0453	4	1	3	21	751	82.6	6.23	0.434
Q2HG02	NADH-cytochrome b5 reductase 2 OS=Chaetomium globosum GN=MCR1 PE=3 SV=1 - [MCR1_CHAGB]	28.66	0.0201	1	1	1	3	348	38.1	9.35	0.204
Q2H7U1	Catalase-peroxidase OS=Chaetomium globosum GN=katG PE=3 SV=1 - [KATG_CHAGB]	197.92	0.0534	1	1	3	23	749	82	6.39	0.406
Q2H4X9	Nascent polypeptide-associated complex subunit beta OS=Chaetomium globosum GN=EGD1 PE=3 SV=1 - [NACB_CHAGB]	119.82	0.1533	17	2	2	34	150	16.4	8.31	0.637
Q1E8Q5	Vacuolar fusion protein MON1 OS=Coccidioides immitis GN=MON1 PE=3 SV=1 - [MON1_COCIM]	37.78	0.0152	1	1	1	3	592	65.1	7.34	1.535
Q1DZB0	Eukaryotic translation initiation factor 3 subunit L OS=Coccidioides immitis GN=CIMG_04353 PE=3 SV=1 - [EIF3L_COCIM]	129.88	0.0665	9	4	4	7	481	55.1	5.57	1.595
Q12730	Protein disulfide-isomerase OS=Aspergillus niger GN=pdiA PE=2 SV=1 - [PDI_ASPNG]	21.94	0.0175	1	1	1	3	515	56.3	4.6	0.785
Q12669	Pyruvate kinase OS=Aspergillus niger GN=pkiA PE=3 SV=1 - [KPYK_ASPNG]	266.03	0.2186	3	3	7	25	526	58.1	7.49	0.745
Q12663	Adenosylhomocysteinase (Fragment) OS=Pneumocystis carinii GN=SAHH PE=2 SV=1 - [SAHH_PNECA]	33.8	0.0182	1	1	1	3	440	48.7	6.6	0.762
Q12556	Copper amine oxidase 1 OS=Aspergillus niger GN=AO-I PE=1 SV=2 - [AMO1_ASPNG]	74.82	0.0447	1	2	2	3	671	75.3	6.32	0.637
Q12428	Probable 2-methylcitrate dehydratase OS=Saccharomyces cerevisiae GN=PDH1 PE=1 SV=1 - [PRPD_YEAST]	84.3	0.0349	1	2	2	4	516	57.6	9.07	0.692
Q12150	Protein CSF1 OS=Saccharomyces cerevisiae GN=CSF1 PE=2 SV=1 - [CSF1_YEAST]	23.11	0.0024	1	1	1	1	2958	338	5.95	1.438
Q10305	Probable secretory pathway GDP dissociation inhibitor 1 OS=Schizosaccharomyces pombe GN=gdi1 PE=2 SV=1 - [GDI1_SCHPO]	34.97	0.0432	1	1	1	4	440	49.5	6.18	0.711
Q10094	Uncharacterized protein C11D3.15 OS=Schizosaccharomyces pombe GN=SPAC11D3.15 PE=2 SV=1 - [YAOF_SCHPO]	45.09	0.0129	1	1	1	3	1317	143.6	6.15	1.502
Q0D0N9	Actin cytoskeleton-regulatory complex protein end3 OS=Aspergillus terreus (strain NIH 2624 / FGSC A1156) GN=end3 PE=3 SV=1 - [END3_ASPTN]	35.11	0.0198	1	1	1	2	404	46.6	5.3	1.866
Q0CZ00	Protein fmp52-2, mitochondrial OS=Aspergillus terreus (strain NIH 2624 / FGSC A1156) GN=fmp522 PE=3 SV=1 - [FM522_ASPTN]	10.01	0.0786	1	1	1	1	229	24.3	8.97	0.664
Q0CN46	Eukaryotic translation initiation factor 3 subunit B OS=Aspergillus terreus (strain NIH 2624 / FGSC A1156) GN=prt1 PE=3 SV=1 - [EIF3B_ASPTN]	118.5	0.0499	8	3	3	9	742	84.1	5.29	1.612
Q0CBD2	Histone H2A OS=Aspergillus terreus (strain NIH 2624 / FGSC A1156) GN=hta1 PE=3 SV=1 - [H2A_ASPTN]	105.64	0.2443	16	2	2	22	131	13.9	10.55	0.831
Q09FM9	Histone H2A.Z OS=Monascus anka GN=HTZ1 PE=3 SV=1 - [H2AZ_MONAN]	29.24	0.0735	14	1	1	1	136	14.6	10.37	1.625
Q09769	Putative Lon protease homolog, mitochondrial OS=Schizosaccharomyces pombe GN=SPAC22F3.06c PE=2 SV=1 - [LONM_SCHPO]	40.05	0.0122	1	1	1	1	1067	118.6	7.21	1.392
Q09188	ADP,ATP carrier protein OS=Schizosaccharomyces pombe GN=anc1 PE=2 SV=1 - [ADT_SCHPO]	63.53	0.1242	1	1	2	3	322	35	9.96	0.565
Q09173	Protein phosphatase 2C homolog 3 OS=Schizosaccharomyces pombe GN=ptc3 PE=2 SV=1 - [PP2C3_SCHPO]	27.35	0.0193	3	1	1	1	414	44.8	4.89	2.326
Q07103	Formate dehydrogenase OS=Neurospora crassa GN=fdh PE=2 SV=1 - [FDH_NEUCR]	184.62	0.1733	1	3	5	17	375	40.9	6.34	0.384
Q06975	H/ACA ribonucleoprotein complex subunit 1 OS=Schizosaccharomyces pombe GN=gar1 PE=2 SV=1 - [GAR1_SCHPO]	33.92	0.067	8	1	1	2	194	20.1	11.09	1.466
Q03134	Probable formate dehydrogenase OS=Emericella nidulans GN=aciA PE=2 SV=2 - [FDH_EMENI]	226.64	0.2467	2	4	6	29	377	41.5	6.73	0.611
Q02753	60S ribosomal protein L21-A OS=Saccharomyces cerevisiae GN=RPL21A PE=1 SV=1 - [RL21A_YEAST]	54.23	0.1063	4	2	2	5	160	18.2	10.39	2.419
Q01939	26S protease regulatory subunit 8 homolog OS=Saccharomyces cerevisiae GN=RPT6 PE=1 SV=4 - [PRS8_YEAST]	77.06	0.0938	5	2	3	7	405	45.2	9.01	0.733
Q01864	pH-response transcription factor pacC/RIM101 OS=Penicillium chrysogenum GN=PACC PE=1 SV=2 - [PACC_PENCH]	25.91	0.0202	9	1	1	1	643	68.8	6.49	0.672
Q01373	Peroxisomal hydratase-dehydrogenase-epimerase OS=Neurospora crassa GN=fox-2 PE=1 SV=1 - [FOX2_NEUCR]	64.23	0.0235	1	2	2	12	894	96.3	8.13	0.359
Q01278	V-type proton ATPase subunit E OS=Neurospora crassa GN=vma-4 PE=2 SV=1 - [VATE_NEUCR]	60.09	0.0391	1	1	1	4	230	25.7	5.8	0.737
Q01217	Protein ARG5,6, mitochondrial OS=Saccharomyces cerevisiae GN=ARG5,6 PE=1 SV=1 - [ARG56_YEAST]	30.82	0.0139	1	1	1	3	863	94.8	8.27	1.226
Q00955	Acetyl-CoA carboxylase OS=Saccharomyces cerevisiae GN=FAS3 PE=1 SV=2 - [ACAC_YEAST]	82.24	0.0085	1	1	1	3	2233	250.2	6.28	0.701
Q00770	Fumarylacetoacetase OS=Emericella nidulans GN=fahA PE=1 SV=3 - [FAAA_EMENI]	134.16	0.0835	1	2	2	15	431	46.9	5.99	0.653
Q00743	Guanine nucleotide-binding protein subunit alpha OS=Emericella nidulans GN=fadA PE=1 SV=3 - [GPA1_EMENI]	202.05	0.204	7	4	4	10	353	40.7	5.1	0.648
Q00667	Homogentisate 1,2-dioxygenase OS=Emericella nidulans GN=hmgA PE=2 SV=1 - [HGD_EMENI]	64.29	0.0603	1	2	2	5	448	50.1	6.02	0.64
Q00646	Cell division control protein 2 OS=Emericella nidulans GN=nimX PE=2 SV=1 - [CDC2_EMENI]	100.22	0.13	2	4	4	6	323	36.8	7.28	2.026
Q00248	Protein disulfide-isomerase OS=Aspergillus oryzae GN=pdiA PE=3 SV=1 - [PDI_ASPOR]	70.73	0.0583	1	2	2	10	515	56.4	4.68	0.826
Q00141	NADPH--cytochrome P450 reductase OS=Aspergillus niger GN=cprA PE=1 SV=1 - [NCPR_ASPNG]	46.54	0.0361	1	2	2	2	693	77	6.64	2.34
P87252	Woronin body major protein OS=Neurospora crassa GN=hex-1 PE=1 SV=1 - [HEX1_NEUCR]	32.49	0.0909	1	1	1	15	176	19.1	6.95	0.702
P87048	26S proteasome regulatory subunit rpn1 OS=Schizosaccharomyces pombe GN=rpn1 PE=1 SV=2 - [RPN1_SCHPO]	37.66	0.0168	2	1	1	2	891	97.9	5.02	1.428
P87047	Heat shock 70 kDa protein 1 OS=Paracoccidioides brasiliensis (strain ATCC MYA-826 / Pb01) GN=HSP70-1 PE=1 SV=1 - [HSP71_PARBA]	360.64	0.1602	1	1	7	84	649	70.5	5.41	1.432
P83783	Adenosylhomocysteinase OS=Candida albicans GN=SAH1 PE=1 SV=2 - [SAHH_CANAL]	93.69	0.0667	2	2	2	10	450	49	5.59	0.596
P80581	Hexokinase OS=Emericella nidulans GN=hxkA PE=1 SV=2 - [HXK_EMENI]	37.69	0.0204	1	1	1	3	490	53.9	5.49	0.689
P80346	2,3-dihydroxybenzoic acid decarboxylase (Fragments) OS=Aspergillus niger PE=1 SV=1 - [DHBD_ASPNG]	47.75	0.0377	2	1	1	5	292	33	4.6	0.135
P79089	Isocitrate dehydrogenase [NADP], mitochondrial OS=Aspergillus niger GN=icdA PE=2 SV=1 - [IDHP_ASPNG]	370.83	0.1586	6	9	9	36	498	55.5	8.38	0.823
P78827	Probable ketol-acid reductoisomerase, mitochondrial OS=Schizosaccharomyces pombe GN=ilv5 PE=1 SV=2 - [ILV5_SCHPO]	23.39	0.0272	1	1	1	1	404	45.2	9.45	1.91
P78586	Protein ARG5,6, mitochondrial OS=Candida albicans GN=ARG5,6 PE=3 SV=1 - [ARG56_CANAL]	53.58	0.0152	2	1	1	4	857	95	7.18	1.305
P62506	Probable 60S ribosomal protein L44, mitochondrial OS=Schizosaccharomyces pombe GN=SPBC56F2.14 PE=3 SV=1 - [RM44_SCHPO]	21.01	0.08	1	1	1	1	100	11.1	9.58	0.594
P60206	Calmodulin OS=Ajellomyces capsulata (strain ATCC 26029 / G186AR / H82 / RMSCC 2432) GN=CAM1 PE=2 SV=2 - [CALM_AJECG]	130.44	0.2752	2	3	3	14	149	17	4.27	2.684
P59769	78 kDa glucose-regulated protein homolog OS=Aspergillus awamori GN=bipA PE=2 SV=1 - [GRP78_ASPAW]	462.49	0.1637	5	9	11	63	672	73.4	5.08	2.429
P56286	Eukaryotic translation initiation factor 2 subunit alpha OS=Schizosaccharomyces pombe GN=tif211 PE=1 SV=1 - [IF2A_SCHPO]	47.59	0.0588	1	1	1	1	306	34.5	6.47	2.722
P56216	Vanillyl-alcohol oxidase OS=Penicillium simplicissimum GN=VAOA PE=1 SV=1 - [VAOX_PENSI]	723.39	0.3911	1	17	17	78	560	63	6.7	0.168
P55877	Eukaryotic translation initiation factor 1A OS=Schizosaccharomyces pombe GN=tif11 PE=2 SV=2 - [IF1A_SCHPO]	29.97	0.1014	1	1	1	2	138	15.7	5.76	2.209
P55071	Glyceraldehyde-3-phosphate dehydrogenase (Fragment) OS=Amanita muscaria GN=GPD PE=3 SV=1 - [G3P_AMAMU]	64.47	0.0519	3	1	1	13	289	31.1	6.7	0.606
P54874	Hydroxymethylglutaryl-CoA synthase OS=Schizosaccharomyces pombe GN=hcs1 PE=1 SV=1 - [HMCS_SCHPO]	63.8	0.0246	2	1	1	1	447	49.2	7.39	4.128
P54113	Bifunctional purine biosynthesis protein ADE16 OS=Saccharomyces cerevisiae GN=ADE16 PE=1 SV=1 - [PUR91_YEAST]	44.07	0.0203	1	1	1	3	591	65.2	6.55	0.482
P53549	26S protease subunit RPT4 OS=Saccharomyces cerevisiae GN=RPT4 PE=1 SV=4 - [PRS10_YEAST]	58.42	0.0618	5	1	2	8	437	49.4	5.73	0.767
P53375	Tubulin beta chain OS=Penicillium digitatum GN=TUB2 PE=3 SV=1 - [TBB_PENDI]	357.78	0.2282	37	1	8	66	447	49.8	5.02	1.578
P53371	Tubulin alpha chain (Fragment) OS=Ajellomyces capsulata GN=TUB1 PE=3 SV=1 - [TBA_AJECA]	66.48	0.0359	1	1	1	14	418	46.6	5.8	2.225
P53319	6-phosphogluconate dehydrogenase, decarboxylating 2 OS=Saccharomyces cerevisiae GN=GND2 PE=1 SV=1 - [6PGD2_YEAST]	201.33	0.0996	2	4	4	28	492	53.9	7.3	0.755
P50085	Prohibitin-2 OS=Saccharomyces cerevisiae GN=PHB2 PE=1 SV=2 - [PHB2_YEAST]	58.14	0.0677	1	1	2	2	310	34.4	9.92	1.523
P49382	ADP,ATP carrier protein OS=Kluyveromyces lactis GN=AAC PE=3 SV=1 - [ADT_KLULA]	102.27	0.1049	3	2	2	17	305	33.1	9.73	1.248
P48466	S-adenosylmethionine synthetase OS=Neurospora crassa GN=eth-1 PE=2 SV=1 - [METK_NEUCR]	94.47	0.1063	1	2	2	5	395	43	6.01	1.398
P46587	Heat shock protein SSA2 OS=Candida albicans GN=SSA2 PE=1 SV=3 - [HSP72_CANAL]	393.38	0.1488	1	2	8	98	645	70	5.06	1.226
P43612	SIT4-associating protein SAP155 OS=Saccharomyces cerevisiae GN=SAP155 PE=1 SV=3 - [SA155_YEAST]	23.55	0.009	1	1	1	1	1002	114.9	4.72	2.01
P42657	DNA damage checkpoint protein rad25 OS=Schizosaccharomyces pombe GN=rad25 PE=1 SV=1 - [RAD25_SCHPO]	125.85	0.1296	5	1	4	20	270	30.4	4.84	3.302
P41799	Tubulin beta chain OS=Phaeosphaeria nodorum GN=tubA PE=1 SV=2 - [TBB_PHANO]	333.71	0.217	28	1	8	55	447	49.8	4.93	3.318
P41764	Glucose-6-phosphate 1-dehydrogenase OS=Emericella nidulans GN=gsdA PE=3 SV=2 - [G6PD_EMENI]	111.58	0.0861	4	4	4	6	511	58.9	6.71	0.684
P41757	Phosphoglycerate kinase OS=Candida maltosa GN=PGK1 PE=3 SV=1 - [PGK_CANMA]	68.78	0.0576	1	1	2	10	417	44.9	6.05	0.591
P41756	Phosphoglycerate kinase OS=Aspergillus oryzae GN=pgkA PE=3 SV=1 - [PGK_ASPOR]	226.69	0.1295	1	1	7	22	417	44.4	7.94	0.738
P41751	Aldehyde dehydrogenase OS=Aspergillus niger GN=aldA PE=3 SV=1 - [ALDH_ASPNG]	215.83	0.1087	8	2	6	44	497	53.8	6.48	0.433
P41390	Amidophosphoribosyltransferase OS=Schizosaccharomyces pombe GN=ade4 PE=1 SV=1 - [PUR1_SCHPO]	28.31	0.0206	1	1	1	1	533	59.8	6.2	1.67
P40920	30 kDa heat shock protein OS=Emericella nidulans GN=hsp30 PE=2 SV=1 - [HSP30_EMENI]	45.06	0.0773	1	2	2	8	181	20.3	6.57	3.861
P40918	Heat shock 70 kDa protein OS=Cladosporium herbarum GN=HSP70 PE=1 SV=1 - [HSP70_CLAHE]	454.85	0.2068	1	3	10	115	643	69.9	5.12	1.3
P40905	Tubulin beta-2 chain OS=Erysiphe pisi GN=TUB2 PE=2 SV=2 - [TBB2_ERYPI]	375.67	0.2685	39	2	9	64	447	49.9	4.97	1.683
P40825	Alanyl-tRNA synthetase, cytoplasmic OS=Saccharomyces cerevisiae GN=ALA1 PE=1 SV=2 - [SYAC_YEAST]	24.57	0.0125	1	1	1	2	958	107.2	5.53	0.701
P40292	Heat shock protein 90 OS=Aspergillus fumigatus GN=hsp90 PE=1 SV=3 - [HSP90_ASPFU]	442.9	0.1813	2	5	13	57	706	80.6	5.01	2.551
P40235	Casein kinase I homolog hhp1 OS=Schizosaccharomyces pombe GN=hhp1 PE=2 SV=1 - [HHP1_SCHPO]	26.1	0.0329	2	1	1	2	365	42.4	9.31	1.263
P40233	Casein kinase I homolog 1 OS=Schizosaccharomyces pombe GN=cki1 PE=1 SV=2 - [CKI1_SCHPO]	30.95	0.0538	1	1	1	1	446	50.4	8.78	0.673
P39076	T-complex protein 1 subunit beta OS=Saccharomyces cerevisiae GN=CCT2 PE=1 SV=1 - [TCPB_YEAST]	111.84	0.055	1	2	2	6	527	57.2	6.11	0.728
P38999	Saccharopine dehydrogenase [NADP+, L-glutamate-forming] OS=Saccharomyces cerevisiae GN=LYS9 PE=1 SV=1 - [LYS9_YEAST]	47.1	0.0493	1	1	1	1	446	48.9	5.27	0.763
P37898	Alanine/arginine aminopeptidase OS=Saccharomyces cerevisiae GN=AAP1 PE=1 SV=2 - [AAP1_YEAST]	31.07	0.0129	2	1	1	3	856	97.6	5.26	0.414
P37210	Histone H2B OS=Neurospora crassa GN=hh2b PE=1 SV=4 - [H2B_NEUCR]	168.92	0.2482	16	1	4	66	137	14.8	10.13	0.749
P36333	Acetyl-coenzyme A synthetase OS=Penicillium chrysogenum GN=facA PE=3 SV=1 - [ACSA_PENCH]	454.05	0.1674	2	3	10	56	669	74.2	6.28	0.429
P36017	Vacuolar protein sorting-associated protein 21 OS=Saccharomyces cerevisiae GN=VPS21 PE=1 SV=1 - [VPS21_YEAST]	73.18	0.1048	3	2	2	10	210	23.1	5.33	0.818
P35679	60S ribosomal protein L4-A OS=Schizosaccharomyces pombe GN=rpl4a PE=1 SV=2 - [RL4A_SCHPO]	36.27	0.022	2	1	1	1	363	39.7	10.78	1.449
P35551	rRNA 2'-O-methyltransferase fibrillarin OS=Schizosaccharomyces pombe GN=fib1 PE=1 SV=1 - [FBRL_SCHPO]	47.73	0.0361	2	1	1	3	305	32	10.17	2.487
P34229	Fatty acid synthase subunit beta OS=Yarrowia lipolytica GN=FAS1 PE=3 SV=2 - [FAS1_YARLI]	69.02	0.0101	1	1	1	2	2086	231.2	5.67	0.816
P33299	26S protease regulatory subunit 7 homolog OS=Saccharomyces cerevisiae GN=RPT1 PE=1 SV=1 - [PRS7_YEAST]	169.12	0.1135	3	2	5	12	467	52	5.47	0.77
P33161	Phosphoglycerate kinase OS=Penicillium citrinum GN=PGKA PE=3 SV=1 - [PGK_PENCI]	233.54	0.1391	3	2	8	21	417	44	6.47	0.694
P33125	Heat shock protein 82 OS=Ajellomyces capsulata GN=HSP82 PE=3 SV=1 - [HSP82_AJECA]	151.41	0.0663	1	1	6	20	679	77.4	4.97	2.057
P32872	Aldehyde dehydrogenase 2, mitochondrial OS=Saccharomyces cerevisiae GN=ALD2 PE=3 SV=1 - [ALDHY_YEAST]	73.07	0.0626	4	1	3	10	511	56.4	5.88	0.251
P32793	Protein YSC84 OS=Saccharomyces cerevisiae GN=YSC84 PE=1 SV=2 - [YSC84_YEAST]	25.67	0.0192	1	1	1	2	468	50.9	8.03	1.449
P32420	Succinate dehydrogenase [ubiquinone] iron-sulfur subunit, mitochondrial OS=Ustilago maydis GN=SDH2 PE=3 SV=1 - [DHSB_USTMA]	120.83	0.1153	2	1	2	4	295	33.3	8.59	0.093
P31540	Heat shock protein hsp98 OS=Neurospora crassa GN=hsp98 PE=1 SV=2 - [HSP98_NEUCR]	55.36	0.0356	1	2	2	6	927	103.1	6.02	2.169
P31411	V-type proton ATPase subunit B OS=Schizosaccharomyces pombe GN=vma2 PE=1 SV=2 - [VATB_SCHPO]	138.37	0.1014	4	2	3	18	503	55.8	5.34	0.618
P30614	Pyruvate kinase OS=Yarrowia lipolytica GN=PYK1 PE=3 SV=3 - [KPYK_YARLI]	62.41	0.0835	1	1	2	6	515	56.6	6.48	0.755
P30607	Cytochrome P450 52A2 OS=Candida tropicalis GN=CYP52A2 PE=1 SV=1 - [CP52B_CANTR]	25.82	0.0211	3	1	1	2	522	60.1	6.96	0.541
P28345	Malate synthase, glyoxysomal OS=Neurospora crassa GN=acu-9 PE=3 SV=2 - [MASY_NEUCR]	37.6	0.0387	1	1	1	1	542	61.1	7.65	0.731
P28344	Malate synthase, glyoxysomal OS=Emericella nidulans GN=acuE PE=3 SV=2 - [MASY_EMENI]	120.58	0.1193	1	4	4	7	528	59.4	8.48	0.571
P28298	Isocitrate lyase OS=Emericella nidulans GN=acuD PE=1 SV=3 - [ACEA_EMENI]	84.06	0.0576	8	2	2	7	538	60.3	7.15	0.629
P27073	40S ribosomal protein S19 OS=Emericella nidulans GN=rps19 PE=3 SV=1 - [RS19_EMENI]	70.8	0.0946	1	2	2	10	148	16.4	8.91	0.758
P25997	Elongation factor 3 OS=Candida albicans GN=TEF3 PE=1 SV=1 - [EF3_CANAL]	40.66	0.0305	2	1	2	3	1049	116.8	5.73	1.231
P25694	Cell division control protein 48 OS=Saccharomyces cerevisiae GN=CDC48 PE=1 SV=3 - [CDC48_YEAST]	163.57	0.0862	1	2	6	11	835	91.9	4.94	1.318
P24773	Anthranilate synthase component 2 OS=Penicillium chrysogenum GN=trpC PE=4 SV=1 - [TRPG_PENCH]	162.89	0.1077	3	2	6	10	752	81	6.42	0.786
P24633	Tubulin alpha-1 chain OS=Emericella nidulans GN=tubA PE=3 SV=2 - [TBA1_EMENI]	302.59	0.1915	19	6	6	41	449	50.3	5.03	1.694
P23750	Histone H4.1 OS=Emericella nidulans GN=hhfA PE=3 SV=2 - [H41_EMENI]	238.06	0.5243	12	5	7	57	103	11.3	11.36	2.311
P23639	Proteasome component Y7 OS=Saccharomyces cerevisiae GN=PRE8 PE=1 SV=1 - [PSA2_YEAST]	49.78	0.096	1	1	2	8	250	27.1	5.72	0.481
P22855	Alpha-mannosidase OS=Saccharomyces cerevisiae GN=AMS1 PE=1 SV=2 - [MAN1_YEAST]	25.91	0.0092	1	1	1	3	1083	124.4	7.25	0.68
P21772	40S ribosomal protein S26E OS=Neurospora crassa GN=rps-26 PE=3 SV=2 - [RS26_NEUCR]	22.64	0.0756	2	1	1	1	119	13.5	10.92	3.485
P20445	Glyceraldehyde-3-phosphate dehydrogenase OS=Emericella nidulans GN=gpdA PE=1 SV=2 - [G3P_EMENI]	44.9	0.0714	1	1	1	31	336	36.3	7.47	0.811
P19089	Glyceraldehyde-3-phosphate dehydrogenase OS=Cryphonectria parasitica PE=3 SV=1 - [G3P_CRYPA]	87.25	0.1395	7	1	2	19	337	36.2	7.23	0.631
P17624	Nuclear movement protein nudC OS=Emericella nidulans GN=nudC PE=3 SV=1 - [NUDC_EMENI]	32.66	0.0808	1	1	1	1	198	22.3	5.4	0.484
P17610	GTP-binding protein ypt3 OS=Schizosaccharomyces pombe GN=ypt3 PE=1 SV=1 - [YPT3_SCHPO]	29	0.0514	3	1	1	2	214	23.8	5.31	2.969
P17505	Malate dehydrogenase, mitochondrial OS=Saccharomyces cerevisiae GN=MDH1 PE=1 SV=2 - [MDHM_YEAST]	84.09	0.0868	2	2	2	27	334	35.6	8.47	0.489
P17076	60S ribosomal protein L8-A OS=Saccharomyces cerevisiae GN=RPL8A PE=1 SV=4 - [RL8A_YEAST]	29.34	0.0391	2	1	1	2	256	28.1	10.04	1.828
P16928	Acetyl-coenzyme A synthetase OS=Emericella nidulans GN=facA PE=2 SV=2 - [ACSA_EMENI]	258.81	0.1224	2	1	8	34	670	74.2	6.47	0.109
P15368	Fatty acid synthase subunit alpha OS=Penicillium patulum GN=FAS2 PE=3 SV=1 - [FAS2_PENPA]	319.52	0.0835	1	11	11	32	1857	204.3	6.1	0.826
P15108	ATP-dependent molecular chaperone HSC82 OS=Saccharomyces cerevisiae GN=HSC82 PE=1 SV=4 - [HSC82_YEAST]	349.64	0.1177	3	4	7	55	705	80.8	4.83	3.746
P15019	Transaldolase OS=Saccharomyces cerevisiae GN=TAL1 PE=1 SV=4 - [TAL1_YEAST]	33.72	0.0209	1	1	1	5	335	37	6.43	0.632
P14843	Phospho-2-dehydro-3-deoxyheptonate aldolase, phenylalanine-inhibited OS=Saccharomyces cerevisiae GN=ARO3 PE=1 SV=1 - [AROF_YEAST]	24.1	0.0432	1	1	1	2	370	41	7.39	1.521
P14010	4-aminobutyrate aminotransferase OS=Emericella nidulans GN=gatA PE=3 SV=1 - [GATA_EMENI]	116.91	0.0783	1	3	3	5	498	55.5	8.91	0.827
P13117	Ubiquitin OS=Neurospora crassa GN=ubi-1 PE=1 SV=1 - [UBIQ_NEUCR]	159.94	0.6974	4	5	5	91	76	8.6	7.25	1.722
P12807	Peroxisomal primary amine oxidase OS=Pichia angusta GN=AMO PE=1 SV=1 - [AMO_PICAN]	31.94	0.0188	1	1	1	1	692	77.5	6.73	0.45
P12398	Heat shock protein SSC1, mitochondrial OS=Saccharomyces cerevisiae GN=SSC1 PE=1 SV=1 - [HSP77_YEAST]	213.56	0.0887	1	1	5	20	654	70.6	5.59	1.462
P11977	Phosphoglycerate kinase OS=Emericella nidulans GN=pgkA PE=3 SV=2 - [PGK_EMENI]	239.6	0.152	2	2	7	20	421	44.9	6.83	0.723
P11593	V-type proton ATPase subunit B OS=Neurospora crassa GN=vma-2 PE=3 SV=1 - [VATB_NEUCR]	166.75	0.0975	1	2	3	18	513	56.8	6.15	0.61
P11592	V-type proton ATPase catalytic subunit A OS=Neurospora crassa GN=vma-1 PE=3 SV=1 - [VATA_NEUCR]	45.49	0.028	4	1	1	3	607	67.1	5.45	0.75
P10659	S-adenosylmethionine synthetase 1 OS=Saccharomyces cerevisiae GN=SAM1 PE=1 SV=2 - [METK1_YEAST]	73.15	0.0393	2	1	1	12	382	41.8	5.22	1.518
P0C2C8	ATP synthase subunit d, mitochondrial OS=Aspergillus terreus (strain NIH 2624 / FGSC A1156) GN=atp7 PE=3 SV=1 - [ATP7_ASPTN]	39.59	0.0636	2	1	1	2	173	19.4	8.29	1.3
P0C0V3	Cytochrome c peroxidase, mitochondrial OS=Emericella nidulans GN=ccp1 PE=3 SV=1 - [CCPR_EMENI]	74.84	0.0499	1	1	1	3	361	39.9	8.79	1.697
P09322	Histone H4 OS=Schizosaccharomyces pombe GN=hhf1 PE=1 SV=2 - [H4_SCHPO]	76.46	0.3301	2	1	3	11	103	11.4	11.36	0.711
P08978	60S ribosomal protein L28 OS=Neurospora crassa GN=rpl-28 PE=2 SV=1 - [RL28_NEUCR]	22.97	0.0872	1	1	1	1	149	16.6	10.74	2.372
P08843	Alcohol dehydrogenase 1 OS=Emericella nidulans GN=alcA PE=3 SV=2 - [ADH1_EMENI]	73.85	0.06	2	2	2	4	350	37.1	7.69	0.694
P08157	Aldehyde dehydrogenase OS=Emericella nidulans GN=aldA PE=3 SV=2 - [ALDH_EMENI]	424.09	0.2616	5	7	11	68	497	54.1	6.62	0.463
P07547	Pentafunctional AROM polypeptide OS=Emericella nidulans GN=aroMA PE=1 SV=3 - [ARO1_EMENI]	38.79	0.0183	1	2	2	2	1583	172.6	6.7	1.427
P07142	Cytochrome c1, heme protein, mitochondrial OS=Neurospora crassa GN=cyt-1 PE=2 SV=1 - [CY1_NEUCR]	75.82	0.0512	1	1	1	5	332	36.4	8.34	1.201
P05694	5-methyltetrahydropteroyltriglutamate--homocysteine methyltransferase OS=Saccharomyces cerevisiae GN=MET6 PE=1 SV=4 - [METE_YEAST]	58.8	0.0274	1	2	2	8	767	85.8	6.47	0.593
P05317	60S acidic ribosomal protein P0 OS=Saccharomyces cerevisiae GN=RPP0 PE=1 SV=1 - [RLA0_YEAST]	49.55	0.0385	3	1	1	15	312	33.7	4.83	2.044
P02723	ADP,ATP carrier protein OS=Neurospora crassa GN=acp PE=3 SV=1 - [ADT_NEUCR]	182.33	0.147	1	4	4	54	313	33.9	9.83	1.596
O94754	40S ribosomal protein S18 OS=Schizosaccharomyces pombe GN=rps18a PE=1 SV=1 - [RS18_SCHPO]	59.77	0.125	1	2	2	4	152	17.4	10.49	4.037
O94641	Heat shock protein 104 OS=Schizosaccharomyces pombe GN=hsp104 PE=2 SV=1 - [HS104_SCHPO]	72.19	0.0354	1	2	2	8	905	100.4	5.81	2.21
O94609	Ubiquitin-activating enzyme E1 1 OS=Schizosaccharomyces pombe GN=ptr3 PE=1 SV=1 - [UBA1_SCHPO]	20.35	0.0109	1	1	1	2	1012	112.9	5.24	0.676
O94489	Elongation factor 3 OS=Schizosaccharomyces pombe GN=tef3 PE=1 SV=1 - [EF3_SCHPO]	58.13	0.0229	1	1	2	2	1047	115.7	6.49	4.051
O94374	Importin subunit alpha-2 OS=Schizosaccharomyces pombe GN=imp1 PE=1 SV=1 - [IMA2_SCHPO]	23.18	0.0148	1	1	1	1	539	59.8	4.84	2.506
O94313	Carbamoyl-phosphate synthase arginine-specific large chain OS=Schizosaccharomyces pombe GN=arg4 PE=2 SV=1 - [CARB_SCHPO]	87.96	0.0397	4	1	5	6	1160	127.4	6.52	1.36
O94225	Homocitrate synthase, mitochondrial OS=Penicillium chrysogenum (strain ATCC 28089 / DSM 1075 / Wisconsin 54-1255) GN=lys1 PE=1 SV=1 - [HOSM_PENCW]	125.49	0.1055	1	3	3	5	474	52	5.81	1.684
O94083	Eukaryotic translation initiation factor 5A OS=Candida albicans GN=ANB1 PE=3 SV=1 - [IF5A_CANAL]	101.94	0.1338	3	3	3	22	157	17	4.96	2.031
O93988	ATP-citrate synthase subunit 1 OS=Sordaria macrospora GN=ACL1 PE=3 SV=1 - [ACL1_SORMA]	436.77	0.1914	3	10	10	69	674	72.9	8.19	0.794
O93980	Cytochrome c oxidase polypeptide 5, mitochondrial OS=Aspergillus niger GN=cox5 PE=3 SV=1 - [COX5_ASPNG]	47.11	0.0558	1	1	1	7	197	22.2	9.76	1.228
O93798	40S ribosomal protein S21 OS=Neurospora crassa GN=rps-21 PE=3 SV=1 - [RS21_NEUCR]	20.07	0.1149	2	1	1	2	87	9.7	7.99	0.537
O75007	Superoxide dismutase [Mn], mitochondrial OS=Penicillium chrysogenum GN=SOD PE=1 SV=1 - [SODM_PENCH]	95.95	0.1286	1	3	3	8	210	23.1	7.36	0.158
O74905	60S ribosomal protein L9-B OS=Schizosaccharomyces pombe GN=rpl9b PE=2 SV=1 - [RL9B_SCHPO]	49.58	0.0582	2	2	2	7	189	21.4	9.58	0.815
O74540	Putative S-(hydroxymethyl)glutathione dehydrogenase 2 OS=Schizosaccharomyces pombe GN=SPCC13B11.04c PE=2 SV=2 - [FADH2_SCHPO]	42.9	0.0737	1	1	1	6	380	40.7	7.37	0.574
O74225	Heat shock protein Hsp88 OS=Neurospora crassa GN=hsp-88 PE=1 SV=1 - [HSP88_NEUCR]	60.22	0.0283	1	2	2	3	707	78.6	5.19	3.277
O74196	Ubiquitin-conjugating enzyme E2-16 kDa OS=Colletotrichum gloeosporioides GN=UBC1 PE=2 SV=1 - [UBC1_COLGL]	32.82	0.0748	6	1	1	1	147	16.5	6.92	2.045
O60101	Phosphoglycerate kinase OS=Schizosaccharomyces pombe GN=pgk1 PE=1 SV=1 - [PGK_SCHPO]	80.28	0.0507	1	1	2	13	414	43.9	8.15	0.676
O59936	40S ribosomal protein S12 OS=Erysiphe graminis subsp. hordei GN=RPS12 PE=3 SV=1 - [RS12_ERYGR]	32.61	0.0833	1	1	1	3	132	14.6	6.76	1.4
O59931	60S ribosomal protein L13 OS=Candida albicans GN=RPL13 PE=3 SV=1 - [RL13_CANAL]	38.04	0.0396	1	1	1	5	202	23	10.61	3.001
O59922	cAMP-dependent protein kinase regulatory subunit OS=Emericella nidulans GN=pkaR PE=3 SV=1 - [KAPR_EMENI]	146.71	0.1189	1	1	3	11	412	44.9	5.21	0.749
O43112	Phosphoenolpyruvate carboxykinase [ATP] OS=Kluyveromyces lactis GN=PCK1 PE=3 SV=2 - [PCKA_KLULA]	25.45	0.0313	1	1	1	2	543	60.4	5.82	0.559
O43109	Heat shock protein 90 homolog OS=Podospora anserina GN=MOD-E PE=3 SV=1 - [HSP90_PODAN]	363.37	0.1327	1	3	10	91	701	79.3	4.98	4.213
O43100	Centromere/microtubule-binding protein CBF5 OS=Emericella nidulans GN=cbf5 PE=2 SV=1 - [CBF5_EMENI]	29.64	0.0416	2	1	1	3	481	54.2	8.72	1.831
O42943	Uncharacterized ABC transporter ATP-binding protein C16H5.08c OS=Schizosaccharomyces pombe GN=SPBC16H5.08c PE=1 SV=1 - [YBP8_SCHPO]	21.34	0.0146	1	1	1	1	618	69.2	6.18	1.962
O42897	Probable 26S proteasome regulatory subunit rpn3 OS=Schizosaccharomyces pombe GN=rpn3 PE=2 SV=2 - [RPN3_SCHPO]	35.57	0.0302	1	1	1	1	497	57.3	5.78	1.404
O42820	Elongation factor 1-alpha OS=Schizophyllum commune GN=TEF1 PE=3 SV=1 - [EF1A_SCHCO]	144.73	0.1174	1	1	4	54	460	50.1	9.13	0.801
O42794	cAMP-dependent protein kinase regulatory subunit OS=Colletotrichum trifolii GN=PKAR PE=3 SV=1 - [KAPR_COLTR]	26.74	0.0396	1	1	1	1	404	44.7	9	0.634
O42724	Superoxide dismutase [Cu-Zn] 1 OS=Debaryomyces hansenii GN=SOD1 PE=1 SV=4 - [SODC1_DEBHA]	34.29	0.0844	3	1	1	5	154	15.9	6.27	1.504
O42700	Transaldolase OS=Schizosaccharomyces pombe GN=tal1 PE=1 SV=2 - [TAL1_SCHPO]	37.38	0.0559	1	1	1	8	322	35.2	5.86	0.797
O14435	Guanine nucleotide-binding protein subunit beta OS=Cryphonectria parasitica GN=GB-1 PE=3 SV=1 - [GBB_CRYPA]	147.62	0.1281	1	3	3	9	359	39.8	7.23	0.555
O14205	Uncharacterized protein C5D6.13 OS=Schizosaccharomyces pombe GN=SPAC5D6.13 PE=1 SV=2 - [YDQD_SCHPO]	20.75	0.0386	1	1	1	1	337	38.4	5.54	1.263
O14018	Seryl-tRNA synthetase, cytoplasmic OS=Schizosaccharomyces pombe GN=SPAC29A4.15 PE=2 SV=1 - [SYSC_SCHPO]	71.03	0.0489	1	2	2	2	450	51.6	6.34	0.746
O13831	Tryptophan synthase OS=Schizosaccharomyces pombe GN=trp2 PE=2 SV=1 - [TRP_SCHPO]	43.5	0.0158	1	1	1	2	697	75.4	6.64	1.311
O13418	60S ribosomal protein L15 OS=Aspergillus niger GN=rpl15 PE=2 SV=1 - [RL15_ASPNG]	26.27	0.0345	1	1	1	1	203	24.1	11.41	3.34
O00087	Dihydrolipoyl dehydrogenase, mitochondrial OS=Schizosaccharomyces pombe GN=dld1 PE=2 SV=2 - [DLDH_SCHPO]	94.1	0.0333	1	2	2	10	511	54.7	8.56	1.357
B6K2L2	40S ribosomal protein S0-C OS=Schizosaccharomyces japonicus (strain yFS275 / FY16936) GN=rps0c PE=3 SV=1 - [RSSA3_SCHJY]	125.5	0.2042	14	2	3	11	289	31	5.05	1.617
B6HFE0	40S ribosomal protein S1 OS=Penicillium chrysogenum (strain ATCC 28089 / DSM 1075 / Wisconsin 54-1255) GN=rps1 PE=3 SV=1 - [RS3A_PENCW]	300.16	0.3438	27	8	8	28	256	29.2	10.04	1.259
B0YAK0	Catalase-peroxidase OS=Aspergillus fumigatus (strain CEA10 / CBS 144.89 / FGSC A1163) GN=katG PE=3 SV=1 - [KATG_ASPFC]	183.48	0.0725	5	1	4	17	759	83.7	6.58	0.658
B0Y9Q4	Myosin-1 OS=Aspergillus fumigatus (strain CEA10 / CBS 144.89 / FGSC A1163) GN=myoA PE=3 SV=2 - [MYO1_ASPFC]	28.63	0.024	6	2	2	3	1249	137.2	9.42	1.746
B0Y8H9	1,3-beta-glucanosyltransferase gel2 OS=Aspergillus fumigatus (strain CEA10 / CBS 144.89 / FGSC A1163) GN=gel2 PE=1 SV=1 - [GEL2_ASPFC]	39.84	0.0379	1	1	1	6	475	51.7	4.82	0.291
B0XRV0	Dipeptidyl-peptidase 5 OS=Aspergillus fumigatus (strain CEA10 / CBS 144.89 / FGSC A1163) GN=AFUB_024920 PE=1 SV=1 - [DPP5_ASPFC]	20.87	0.0166	2	1	1	11	721	79.7	5.9	0.156
B0XP13	Eukaryotic translation initiation factor 3 subunit A OS=Aspergillus fumigatus (strain CEA10 / CBS 144.89 / FGSC A1163) GN=tif32 PE=3 SV=1 - [EIF3A_ASPFC]	51.74	0.0257	3	1	2	3	1051	120.2	9.39	1.47
A7EJL9	Leukotriene A-4 hydrolase OS=Sclerotinia sclerotiorum (strain ATCC 18683 / 1980 / Ss-1) GN=SS1G_05513 PE=3 SV=1 - [LKHA4_SCLS1]	40.11	0.0197	13	1	1	4	608	68.9	5.44	1.216
A6ZPE5	Nucleolar protein 58 OS=Saccharomyces cerevisiae (strain YJM789) GN=NOP58 PE=3 SV=1 - [NOP58_YEAS7]	32.92	0.0254	16	1	1	1	511	56.9	8.94	2.558
A6SFW7	ATP-dependent RNA helicase dbp2 OS=Botryotinia fuckeliana (strain B05.10) GN=dbp2 PE=3 SV=2 - [DBP2_BOTFB]	162.34	0.107	15	2	5	9	514	55.7	9.01	3.884
A6R641	Nascent polypeptide-associated complex subunit alpha OS=Ajellomyces capsulata (strain NAm1 / WU24) GN=EGD2 PE=3 SV=2 - [NACA_AJECN]	86.11	0.1298	4	1	2	13	208	22.2	4.98	3.299
A5DEV6	DNA mismatch repair protein MSH3 OS=Pichia guilliermondii GN=MSH3 PE=3 SV=2 - [MSH3_PICGU]	20.49	0.0104	17	1	1	1	960	107.8	6.76	1.872
A5DDN0	ATP-dependent RNA helicase SUB2 OS=Pichia guilliermondii GN=SUB2 PE=3 SV=3 - [SUB2_PICGU]	62.08	0.0486	8	1	2	7	432	48.6	5.5	1.297
A5DBG5	Histone H2B.2 OS=Pichia guilliermondii GN=HTB2 PE=3 SV=1 - [H2B2_PICGU]	128.06	0.2636	12	1	4	23	129	14.1	10.1	0.664
A5AAA4	Eukaryotic translation initiation factor 3 subunit E OS=Aspergillus niger (strain CBS 513.88 / FGSC A1513) GN=int6 PE=3 SV=1 - [EIF3E_ASPNC]	139.51	0.0686	4	2	2	16	452	51.7	5.3	1.26
A4R5S9	Catalase-peroxidase 1 OS=Magnaporthe grisea GN=katG1 PE=3 SV=1 - [KATG1_MAGGR]	105.39	0.0387	6	1	3	11	750	82.8	6.21	0.419
A2RB71	Protein sds23 OS=Aspergillus niger (strain CBS 513.88 / FGSC A1513) GN=sds23 PE=3 SV=1 - [SDS23_ASPNC]	44.82	0.0571	2	2	2	2	508	54.3	8.24	1.202
A2R4V1	Nascent polypeptide-associated complex subunit alpha OS=Aspergillus niger (strain CBS 513.88 / FGSC A1513) GN=egd2 PE=3 SV=1 - [NACA_ASPNC]	96.94	0.2178	8	2	3	14	202	21.8	5	1.812
A2QMY6	Superoxide dismutase [Cu-Zn] OS=Aspergillus niger (strain CBS 513.88 / FGSC A1513) GN=sodC PE=3 SV=1 - [SODC_ASPNC]	105.26	0.4156	4	4	4	10	154	15.9	6.4	1.373
A2QLK4	1,3-beta-glucan synthase component FKS1 OS=Aspergillus niger (strain CBS 513.88 / FGSC A1513) GN=fksA PE=3 SV=1 - [FKS1_ASPNC]	36.7	0.0069	1	1	1	2	1897	216.8	7.81	1.349
A2QGA1	Mannitol 2-dehydrogenase OS=Aspergillus niger (strain CBS 513.88 / FGSC A1513) GN=An03g02430 PE=3 SV=1 - [M2DH_ASPNC]	27.21	0.0246	4	1	1	1	488	54.8	5.87	1.541
A1DGZ7	ATP-dependent RNA helicase dbp2 OS=Neosartorya fischeri (strain ATCC 1020 / DSM 3700 / FGSC A1164 / NRRL 181) GN=dbp2 PE=3 SV=1 - [DBP2_NEOFI]	151.38	0.1248	12	2	5	8	545	60	9.23	2.179
A1CXK7	ATP-dependent RNA helicase ded1 OS=Neosartorya fischeri (strain ATCC 1020 / DSM 3700 / FGSC A1164 / NRRL 181) GN=ded1 PE=3 SV=1 - [DED1_NEOFI]	195.25	0.1775	43	2	8	12	676	72.1	8.84	1.702
A1CRK9	NADH-cytochrome b5 reductase 2 OS=Aspergillus clavatus GN=mcr1 PE=3 SV=1 - [MCR1_ASPCL]	30.47	0.0528	1	1	1	1	322	36	8.94	1.24
A1CPG7	Mitogen-activated protein kinase hog1 OS=Aspergillus clavatus GN=hog1 PE=3 SV=1 - [HOG1_ASPCL]	166.77	0.1616	46	4	4	15	365	41.8	5.6	0.702
A1CKI4	Protein TIF31 homolog OS=Aspergillus clavatus GN=tif31 PE=3 SV=1 - [TIF31_ASPCL]	145.11	0.0421	9	2	4	7	1259	140.3	5.8	1.858
A1C6B4	Mannitol-1-phosphate 5-dehydrogenase OS=Aspergillus clavatus GN=mpdA PE=3 SV=1 - [MTLD_ASPCL]	102.64	0.0541	12	2	2	19	388	42.6	5.72	0.142
