# Supplementary material for: A proteomic‐based investigation of potential copper‐responsive biomarkers: Proteins, conceptual networks, and metabolic pathways featuring Penicillium janthinellum from a heavy metal‐polluted ecological niche
Source: Microbiologyopen. 2017 May 9;6(4):e00485. doi: 10.1002/mbo3.485 (PMC5552966; doi:10.1002/mbo3.485)
Supplement: Supplementary file 1 [file MBO3-6-na-s001.zip › mbo3485-sup-0033-TableS12.xls]

## Sheet: EC-6-0.5 vs. EC-6-0
	Table S12 Details regarding DPs in EC-6 under 0.5 mM Cu compared with EC-6-0 mM Cu
Accession	Description	Score	Coverage	# Proteins	# Unique Peptides	# Peptides	# PSMs	# AAs	MW [kDa]	calc. pI	Fold (EC-6-0.5 mM Cu vs. EC-6-0 mM Cu)
B0Y8H9	1,3-beta-glucanosyltransferase gel2 OS=Aspergillus fumigatus (strain CEA10 / CBS 144.89 / FGSC A1163) GN=gel2 PE=1 SV=1 - [GEL2_ASPFC]	39.84	0.0379	1	1	1	6	475	51.7	4.82	0.471
Q96VA4	1,4-alpha-glucan-branching enzyme OS=Aspergillus oryzae GN=gbeA PE=2 SV=1 - [GLGB_ASPOR]	55.13	0.0319	2	2	2	2	689	78.7	5.99	0.764
Q8SW28	14-3-3 protein homolog OS=Encephalitozoon cuniculi GN=ECU03_1010 PE=1 SV=1 - [1433_ENCCU]	43.1	0.1163	1	1	2	6	258	29.6	5.21	2.084
Q99002	14-3-3 protein homolog OS=Trichoderma harzianum PE=2 SV=1 - [1433_TRIHA]	178.54	0.187	5	2	5	24	262	30	6.13	1.792
P80346	2,3-dihydroxybenzoic acid decarboxylase (Fragments) OS=Aspergillus niger PE=1 SV=1 - [DHBD_ASPNG]	47.75	0.0377	2	1	1	5	292	33	4.6	0.642
Q01939	26S protease regulatory subunit 8 homolog OS=Saccharomyces cerevisiae GN=RPT6 PE=1 SV=4 - [PRS8_YEAST]	77.06	0.0938	5	2	3	7	405	45.2	9.01	0.81
P53549	26S protease subunit RPT4 OS=Saccharomyces cerevisiae GN=RPT4 PE=1 SV=4 - [PRS10_YEAST]	58.42	0.0618	5	1	2	8	437	49.4	5.73	0.774
P87048	26S proteasome regulatory subunit rpn1 OS=Schizosaccharomyces pombe GN=rpn1 PE=1 SV=2 - [RPN1_SCHPO]	37.66	0.0168	2	1	1	2	891	97.9	5.02	1.681
Q04062	26S proteasome regulatory subunit RPN9 OS=Saccharomyces cerevisiae GN=RPN9 PE=1 SV=1 - [RPN9_YEAST]	44.75	0.0204	2	1	1	2	393	45.8	5.78	1.488
B6HFE0	40S ribosomal protein S1 OS=Penicillium chrysogenum (strain ATCC 28089 / DSM 1075 / Wisconsin 54-1255) GN=rps1 PE=3 SV=1 - [RS3A_PENCW]	300.16	0.3438	27	8	8	28	256	29.2	10.04	1.205
O94754	40S ribosomal protein S18 OS=Schizosaccharomyces pombe GN=rps18a PE=1 SV=1 - [RS18_SCHPO]	59.77	0.125	1	2	2	4	152	17.4	10.49	2.969
P27073	40S ribosomal protein S19 OS=Emericella nidulans GN=rps19 PE=3 SV=1 - [RS19_EMENI]	70.8	0.0946	1	2	2	10	148	16.4	8.91	0.706
O93798	40S ribosomal protein S21 OS=Neurospora crassa GN=rps-21 PE=3 SV=1 - [RS21_NEUCR]	20.07	0.1149	2	1	1	2	87	9.7	7.99	0.266
Q7RV75	40S ribosomal protein S22 OS=Neurospora crassa GN=rps-22 PE=3 SV=1 - [RS22_NEUCR]	20.73	0.1077	1	1	1	1	130	14.8	9.94	1.253
P21772	40S ribosomal protein S26E OS=Neurospora crassa GN=rps-26 PE=3 SV=2 - [RS26_NEUCR]	22.64	0.0756	2	1	1	1	119	13.5	10.92	2.275
Q10421	40S ribosomal protein S28 OS=Schizosaccharomyces pombe GN=rps28a PE=2 SV=1 - [RS28_SCHPO]	37.12	0.1324	1	1	1	4	68	7.7	10.46	0.561
Q7RVI1	40S ribosomal protein S5 OS=Neurospora crassa GN=rps-5 PE=3 SV=2 - [RS5_NEUCR]	59.31	0.0939	1	2	2	9	213	23.7	9.22	0.697
P52810	40S ribosomal protein S9 OS=Podospora anserina GN=RPS9 PE=3 SV=1 - [RS9_PODAN]	86.8	0.1474	5	3	3	8	190	21.8	10.4	0.802
P05694	5-methyltetrahydropteroyltriglutamate--homocysteine methyltransferase OS=Saccharomyces cerevisiae GN=MET6 PE=1 SV=4 - [METE_YEAST]	58.8	0.0274	1	2	2	8	767	85.8	6.47	0.8
P05317	60S acidic ribosomal protein P0 OS=Saccharomyces cerevisiae GN=RPP0 PE=1 SV=1 - [RLA0_YEAST]	49.55	0.0385	3	1	1	15	312	33.7	4.83	1.689
O59931	60S ribosomal protein L13 OS=Candida albicans GN=RPL13 PE=3 SV=1 - [RL13_CANAL]	38.04	0.0396	1	1	1	5	202	23	10.61	2.414
O13418	60S ribosomal protein L15 OS=Aspergillus niger GN=rpl15 PE=2 SV=1 - [RL15_ASPNG]	26.27	0.0345	1	1	1	1	203	24.1	11.41	2.506
Q9P720	60S ribosomal protein L16 OS=Neurospora crassa GN=rpl-16 PE=3 SV=1 - [RL16_NEUCR]	59.29	0.0594	1	2	2	8	202	22.9	10.39	1.531
Q02753	60S ribosomal protein L21-A OS=Saccharomyces cerevisiae GN=RPL21A PE=1 SV=1 - [RL21A_YEAST]	54.23	0.1063	4	2	2	5	160	18.2	10.39	2.634
Q7SDU2	60S ribosomal protein L24 OS=Neurospora crassa GN=rpl-24 PE=3 SV=1 - [RL24_NEUCR]	21.38	0.0577	1	1	1	2	156	17.6	11.4	3.136
P08978	60S ribosomal protein L28 OS=Neurospora crassa GN=rpl-28 PE=2 SV=1 - [RL28_NEUCR]	22.97	0.0872	1	1	1	1	149	16.6	10.74	2.156
Q9URT8	60S ribosomal protein L34-B OS=Schizosaccharomyces pombe GN=rpl34b PE=1 SV=1 - [RL34B_SCHPO]	33.86	0.0721	4	1	1	7	111	12.8	11.37	1.755
P35679	60S ribosomal protein L4-A OS=Schizosaccharomyces pombe GN=rpl4a PE=1 SV=2 - [RL4A_SCHPO]	36.27	0.022	2	1	1	1	363	39.7	10.78	2.09
Q6BTA4	60S ribosomal protein L7 OS=Debaryomyces hansenii GN=RPL7 PE=3 SV=1 - [RL7_DEBHA]	22.38	0.0415	5	1	1	1	241	27.2	10.15	1.435
P17076	60S ribosomal protein L8-A OS=Saccharomyces cerevisiae GN=RPL8A PE=1 SV=4 - [RL8A_YEAST]	29.34	0.0391	2	1	1	2	256	28.1	10.04	1.649
O74905	60S ribosomal protein L9-B OS=Schizosaccharomyces pombe GN=rpl9b PE=2 SV=1 - [RL9B_SCHPO]	49.58	0.0582	2	2	2	7	189	21.4	9.58	0.627
P53319	6-phosphogluconate dehydrogenase, decarboxylating 2 OS=Saccharomyces cerevisiae GN=GND2 PE=1 SV=1 - [6PGD2_YEAST]	201.33	0.0996	2	4	4	28	492	53.9	7.3	0.517
P59769	78 kDa glucose-regulated protein homolog OS=Aspergillus awamori GN=bipA PE=2 SV=1 - [GRP78_ASPAW]	462.49	0.1637	5	9	11	63	672	73.4	5.08	3.273
Q6BZH1	78 kDa glucose-regulated protein homolog OS=Debaryomyces hansenii GN=KAR2 PE=3 SV=1 - [GRP78_DEBHA]	205.24	0.0952	1	3	5	19	683	74.5	4.94	2.342
Q00955	Acetyl-CoA carboxylase OS=Saccharomyces cerevisiae GN=FAS3 PE=1 SV=2 - [ACAC_YEAST]	82.24	0.0085	1	1	1	3	2233	250.2	6.28	0.612
P16928	Acetyl-coenzyme A synthetase OS=Emericella nidulans GN=facA PE=2 SV=2 - [ACSA_EMENI]	258.81	0.1224	2	1	8	34	670	74.2	6.47	0.421
P36333	Acetyl-coenzyme A synthetase OS=Penicillium chrysogenum GN=facA PE=3 SV=1 - [ACSA_PENCH]	454.05	0.1674	2	3	10	56	669	74.2	6.28	0.663
O13966	Aconitate hydratase, mitochondrial OS=Schizosaccharomyces pombe GN=SPAC24C9.06c PE=2 SV=1 - [ACON_SCHPO]	24.37	0.0103	1	1	1	2	778	84.8	7.93	0.691
Q9UVZ8	Actin OS=Candida dubliniensis (strain CD36 / CBS 7987 / NCPF 3949 / NRRL Y-17841) GN=ACT1 PE=3 SV=1 - [ACT_CANDC]	245.31	0.25	9	1	7	66	376	41.7	5.69	1.506
O14241	Actin-related protein 2/3 complex subunit 2 OS=Schizosaccharomyces pombe GN=arc2 PE=1 SV=1 - [ARPC2_SCHPO]	33.58	0.0315	2	1	1	2	317	37	6.55	1.259
Q4WHA3	Actin-related protein 4 OS=Aspergillus fumigatus GN=arp4 PE=3 SV=1 - [ARP4_ASPFU]	34.9	0.0258	1	1	1	1	466	50.7	5.45	1.281
Q4WCX7	Acyl-protein thioesterase 1 OS=Aspergillus fumigatus GN=AFUA_6G02780 PE=3 SV=1 - [APTH1_ASPFU]	42.8	0.0415	1	1	1	1	241	26.8	6.81	0.519
A1D3M8	Adenylate kinase 1 OS=Neosartorya fischeri (strain ATCC 1020 / DSM 3700 / FGSC A1164 / NRRL 181) GN=adk1 PE=3 SV=1 - [KAD1_NEOFI]	100.15	0.0934	8	1	2	6	257	28.7	8.21	0.815
Q92203	Adenylyl-sulfate kinase OS=Emericella nidulans GN=sD PE=3 SV=2 - [KAPS_EMENI]	26.8	0.0437	1	1	1	2	206	23	7.15	0.566
P49382	ADP,ATP carrier protein OS=Kluyveromyces lactis GN=AAC PE=3 SV=1 - [ADT_KLULA]	102.27	0.1049	3	2	2	17	305	33.1	9.73	1.393
P02723	ADP,ATP carrier protein OS=Neurospora crassa GN=acp PE=3 SV=1 - [ADT_NEUCR]	182.33	0.147	1	4	4	54	313	33.9	9.83	1.307
P34727	ADP-ribosylation factor OS=Ajellomyces capsulata GN=ARF PE=1 SV=3 - [ARF_AJECA]	332.95	0.4754	6	7	7	44	183	20.9	6.05	1.229
P37898	Alanine/arginine aminopeptidase OS=Saccharomyces cerevisiae GN=AAP1 PE=1 SV=2 - [AAP1_YEAST]	31.07	0.0129	2	1	1	3	856	97.6	5.26	0.768
Q9P6C8	Alcohol dehydrogenase 1 OS=Neurospora crassa GN=adh-1 PE=3 SV=1 - [ADH1_NEUCR]	41.2	0.0453	1	1	1	3	353	37.4	6.77	0.813
P32872	Aldehyde dehydrogenase 2, mitochondrial OS=Saccharomyces cerevisiae GN=ALD2 PE=3 SV=1 - [ALDHY_YEAST]	73.07	0.0626	4	1	3	10	511	56.4	5.88	0.521
P41751	Aldehyde dehydrogenase OS=Aspergillus niger GN=aldA PE=3 SV=1 - [ALDH_ASPNG]	215.83	0.1087	8	2	6	44	497	53.8	6.48	0.701
P08157	Aldehyde dehydrogenase OS=Emericella nidulans GN=aldA PE=3 SV=2 - [ALDH_EMENI]	424.09	0.2616	5	7	11	68	497	54.1	6.62	0.808
Q99145	ATP phosphoribosyltransferase OS=Yarrowia lipolytica GN=HIS1 PE=3 SV=1 - [HIS1_YARLI]	28.91	0.0236	6	1	1	1	296	32	6.05	0.653
Q9P602	ATP synthase subunit 5, mitochondrial OS=Neurospora crassa GN=atp-5 PE=3 SV=2 - [ATPO_NEUCR]	35.01	0.0409	1	1	1	3	220	23	9.73	0.775
P85446	ATP synthase subunit beta, mitochondrial (Fragments) OS=Penicillium glabrum GN=atp2 PE=1 SV=2 - [ATPB_PENGL]	355.01	0.6842	1	1	6	114	114	12	9.89	0.738
P0C2C8	ATP synthase subunit d, mitochondrial OS=Aspergillus terreus (strain NIH 2624 / FGSC A1156) GN=atp7 PE=3 SV=1 - [ATP7_ASPTN]	39.59	0.0636	2	1	1	2	173	19.4	8.29	1.284
Q5K9A4	ATPase GET3 OS=Cryptococcus neoformans GN=GET3 PE=3 SV=1 - [GET3_CRYNE]	22.55	0.0585	1	1	1	1	325	36.2	4.88	1.254
O93988	ATP-citrate synthase subunit 1 OS=Sordaria macrospora GN=ACL1 PE=3 SV=1 - [ACL1_SORMA]	436.77	0.1914	3	10	10	69	674	72.9	8.19	0.673
Q4WI96	ATP-dependent DNA helicase II subunit 2 OS=Aspergillus fumigatus GN=ku80 PE=3 SV=1 - [KU80_ASPFU]	38.98	0.0152	2	1	1	2	725	81.7	5.16	2.156
P15108	ATP-dependent molecular chaperone HSC82 OS=Saccharomyces cerevisiae GN=HSC82 PE=1 SV=4 - [HSC82_YEAST]	349.64	0.1177	3	4	7	55	705	80.8	4.83	2.624
A6SFW7	ATP-dependent RNA helicase dbp2 OS=Botryotinia fuckeliana (strain B05.10) GN=dbp2 PE=3 SV=2 - [DBP2_BOTFB]	162.34	0.107	15	2	5	9	514	55.7	9.01	1.357
Q5B0J9	ATP-dependent RNA helicase dbp2 OS=Emericella nidulans GN=dbp2 PE=3 SV=1 - [DBP2_EMENI]	116.62	0.0782	10	1	4	6	563	60.9	9.23	0.611
A2QUY7	ATP-dependent RNA helicase dbp5 OS=Aspergillus niger (strain CBS 513.88 / FGSC A1513) GN=dbp5 PE=3 SV=1 - [DBP5_ASPNC]	47.44	0.0332	2	1	1	2	482	53.1	5.68	2.386
Q8X0X2	ATP-dependent RNA helicase dbp-5 OS=Neurospora crassa GN=dbp-5 PE=3 SV=1 - [DBP5_NEUCR]	90.16	0.0455	1	1	1	5	483	53.2	5.86	1.605
Q2UGK3	ATP-dependent RNA helicase ded1 OS=Aspergillus oryzae GN=ded1 PE=3 SV=1 - [DED1_ASPOR]	207.48	0.1585	5	2	8	15	675	71.8	8.7	1.345
A1CXK7	ATP-dependent RNA helicase ded1 OS=Neosartorya fischeri (strain ATCC 1020 / DSM 3700 / FGSC A1164 / NRRL 181) GN=ded1 PE=3 SV=1 - [DED1_NEOFI]	195.25	0.1775	43	2	8	12	676	72.1	8.84	1.269
Q4WEB4	ATP-dependent RNA helicase fal1 OS=Aspergillus fumigatus GN=fal1 PE=3 SV=2 - [FAL1_ASPFU]	140.41	0.1432	29	4	5	11	398	45.3	6.28	1.277
A1CMQ7	ATP-dependent RNA helicase sub2 OS=Aspergillus clavatus GN=sub2 PE=3 SV=1 - [SUB2_ASPCL]	332.48	0.2336	16	2	7	23	441	49.6	5.82	1.34
A2R0B5	ATP-dependent RNA helicase sub2 OS=Aspergillus niger (strain CBS 513.88 / FGSC A1513) GN=sub2 PE=3 SV=1 - [SUB2_ASPNC]	225	0.225	12	1	6	17	440	49.5	5.72	0.783
Q6FL17	ATP-dependent RNA helicase SUB2 OS=Candida glabrata GN=SUB2 PE=3 SV=1 - [SUB2_CANGA]	79.25	0.0547	5	1	2	11	439	50	5.39	1.219
Q4WUE5	Autophagy-related protein 3 OS=Aspergillus fumigatus GN=atg3 PE=3 SV=1 - [ATG3_ASPFU]	63.59	0.068	13	2	2	3	353	39.7	4.86	1.849
P54113	Bifunctional purine biosynthesis protein ADE16 OS=Saccharomyces cerevisiae GN=ADE16 PE=1 SV=1 - [PUR91_YEAST]	44.07	0.0203	1	1	1	3	591	65.2	6.55	0.513
Q8WZJ7	C-1-tetrahydrofolate synthase, cytoplasmic OS=Schizosaccharomyces pombe GN=SPBC839.16 PE=2 SV=1 - [C1TC_SCHPO]	50.04	0.0117	1	1	1	2	937	101.1	7.27	0.638
Q00771	Calcium/calmodulin-dependent protein kinase OS=Emericella nidulans GN=cmkA PE=2 SV=2 - [KCC1_EMENI]	80.35	0.058	1	2	2	6	414	46.8	6.87	0.82
P60206	Calmodulin OS=Ajellomyces capsulata (strain ATCC 26029 / G186AR / H82 / RMSCC 2432) GN=CAM1 PE=2 SV=2 - [CALM_AJECG]	130.44	0.2752	2	3	3	14	149	17	4.27	2.477
Q6Q487	Calnexin homolog OS=Aspergillus fumigatus GN=AFUA_4G12850 PE=2 SV=2 - [CALX_ASPFU]	43.32	0.016	1	1	1	1	563	61.8	5.07	1.99
O59922	cAMP-dependent protein kinase regulatory subunit OS=Emericella nidulans GN=pkaR PE=3 SV=1 - [KAPR_EMENI]	146.71	0.1189	1	1	3	11	412	44.9	5.21	1.236
O94313	Carbamoyl-phosphate synthase arginine-specific large chain OS=Schizosaccharomyces pombe GN=arg4 PE=2 SV=1 - [CARB_SCHPO]	87.96	0.0397	4	1	5	6	1160	127.4	6.52	1.348
Q5BCC5	Carbonic anhydrase OS=Emericella nidulans GN=AN1805 PE=1 SV=2 - [CAN_EMENI]	74.59	0.1272	1	2	2	8	228	25.5	6.01	0.599
P40235	Casein kinase I homolog hhp1 OS=Schizosaccharomyces pombe GN=hhp1 PE=2 SV=1 - [HHP1_SCHPO]	26.1	0.0329	2	1	1	2	365	42.4	9.31	1.364
Q92405	Catalase B OS=Aspergillus fumigatus GN=catB PE=1 SV=1 - [CATB_ASPFU]	230.01	0.0989	7	6	6	39	728	79.9	5.82	1.235
A4R5S9	Catalase-peroxidase 1 OS=Magnaporthe grisea GN=katG1 PE=3 SV=1 - [KATG1_MAGGR]	105.39	0.0387	6	1	3	11	750	82.8	6.21	0.426
B0YAK0	Catalase-peroxidase OS=Aspergillus fumigatus (strain CEA10 / CBS 144.89 / FGSC A1163) GN=katG PE=3 SV=1 - [KATG_ASPFC]	183.48	0.0725	5	1	4	17	759	83.7	6.58	0.81
Q2TW34	Catalase-peroxidase OS=Aspergillus oryzae GN=katG PE=3 SV=1 - [KATG_ASPOR]	156.78	0.0453	4	1	3	21	751	82.6	6.23	0.666
Q2H7U1	Catalase-peroxidase OS=Chaetomium globosum GN=katG PE=3 SV=1 - [KATG_CHAGB]	197.92	0.0534	1	1	3	23	749	82	6.39	0.683
Q8NJN2	Catalase-peroxidase OS=Penicillium marneffei GN=katG PE=2 SV=1 - [KATG_PENMA]	111.41	0.0455	1	1	3	10	748	82.3	6.83	0.624
Q00646	Cell division control protein 2 OS=Emericella nidulans GN=nimX PE=2 SV=1 - [CDC2_EMENI]	100.22	0.13	2	4	4	6	323	36.8	7.28	1.252
Q5AWS6	Cell division control protein 48 OS=Emericella nidulans GN=cdc48 PE=1 SV=1 - [CDC48_EMENI]	684.84	0.2733	2	14	18	70	827	90.7	5.15	1.926
P25694	Cell division control protein 48 OS=Saccharomyces cerevisiae GN=CDC48 PE=1 SV=3 - [CDC48_YEAST]	163.57	0.0862	1	2	6	11	835	91.9	4.94	1.621
O43100	Centromere/microtubule-binding protein CBF5 OS=Emericella nidulans GN=cbf5 PE=2 SV=1 - [CBF5_EMENI]	29.64	0.0416	2	1	1	3	481	54.2	8.72	1.314
Q4HVX7	Cytochrome c OS=Gibberella zeae GN=CYC1 PE=3 SV=1 - [CYC_GIBZE]	88.01	0.1376	2	2	2	5	109	12.1	9.28	0.627
P30607	Cytochrome P450 52A2 OS=Candida tropicalis GN=CYP52A2 PE=1 SV=1 - [CP52B_CANTR]	25.82	0.0211	3	1	1	2	522	60.1	6.96	0.415
Q9P8I0	Delta-1-pyrroline-5-carboxylate dehydrogenase, mitochondrial OS=Emericella nidulans GN=prnC PE=3 SV=2 - [PUT2_EMENI]	54.96	0.0262	1	1	1	3	572	61.9	8.72	0.314
B0XRV0	Dipeptidyl-peptidase 5 OS=Aspergillus fumigatus (strain CEA10 / CBS 144.89 / FGSC A1163) GN=AFUB_024920 PE=1 SV=1 - [DPP5_ASPFC]	20.87	0.0166	2	1	1	11	721	79.7	5.9	0.552
Q9Y8E3	Dipeptidyl-peptidase 5 OS=Aspergillus oryzae GN=AO090011000795-A PE=3 SV=2 - [DPP5_ASPOR]	42.39	0.0221	1	1	1	5	725	80.3	4.84	0.662
P42657	DNA damage checkpoint protein rad25 OS=Schizosaccharomyces pombe GN=rad25 PE=1 SV=1 - [RAD25_SCHPO]	125.85	0.1296	5	1	4	20	270	30.4	4.84	1.758
Q5AY89	DNA damage-inducible protein 1 OS=Emericella nidulans GN=ddi1 PE=3 SV=2 - [DDI1_EMENI]	139.98	0.0885	2	3	3	10	418	45.3	5.97	1.546
A5DEV6	DNA mismatch repair protein MSH3 OS=Pichia guilliermondii GN=MSH3 PE=3 SV=2 - [MSH3_PICGU]	20.49	0.0104	17	1	1	1	960	107.8	6.76	1.333
P16017	Elongation factor 1-alpha OS=Candida albicans GN=TEF1 PE=1 SV=1 - [EF1A_CANAL]	200.05	0.1485	1	1	5	64	458	50	9.03	0.64
Q96WZ1	Elongation factor 1-alpha OS=Coccidioides immitis GN=TEF PE=2 SV=2 - [EF1A_COCIM]	255.19	0.1587	2	1	7	68	460	50.1	9.1	0.615
P34825	Elongation factor 1-alpha OS=Trichoderma reesei GN=tef1 PE=3 SV=1 - [EF1A_TRIRE]	259.66	0.1891	8	2	7	108	460	49.8	9.1	0.697
Q96X45	Elongation factor 2 OS=Neurospora crassa GN=cot-3 PE=3 SV=3 - [EF2_NEUCR]	393.2	0.0972	11	5	9	66	844	93.2	6.68	0.826
Q875Z2	Elongation factor 2 OS=Saccharomyces castellii GN=EFT1 PE=3 SV=1 - [EF2_SACCA]	157.79	0.0629	11	1	5	17	842	93.1	6.14	0.228
Q96X30	Enolase OS=Aspergillus fumigatus GN=enoA PE=1 SV=3 - [ENO_ASPFU]	451.71	0.242	2	1	8	94	438	47.3	5.58	0.64
Q7RV85	Enolase OS=Neurospora crassa GN=NCU10042 PE=3 SV=1 - [ENO_NEUCR]	169.05	0.1507	1	1	4	20	438	47.6	5.35	0.799
Q96X46	Enolase OS=Penicillium citrinum GN=enoA PE=1 SV=3 - [ENO_PENCI]	618.84	0.2968	3	4	10	96	438	47.2	5.49	0.665
P55877	Eukaryotic translation initiation factor 1A OS=Schizosaccharomyces pombe GN=tif11 PE=2 SV=2 - [IF1A_SCHPO]	29.97	0.1014	1	1	1	2	138	15.7	5.76	1.996
Q2UKG6	Eukaryotic translation initiation factor 3 subunit A OS=Aspergillus oryzae GN=tif32 PE=3 SV=1 - [EIF3A_ASPOR]	47.44	0.0279	4	1	2	2	1038	118.3	9.44	1.53
A4RM69	Eukaryotic translation initiation factor 3 subunit A OS=Magnaporthe grisea GN=TIF32 PE=3 SV=1 - [EIF3A_MAGGR]	74.17	0.0336	2	1	2	5	1073	122.1	9.45	1.371
Q0CN46	Eukaryotic translation initiation factor 3 subunit B OS=Aspergillus terreus (strain NIH 2624 / FGSC A1156) GN=prt1 PE=3 SV=1 - [EIF3B_ASPTN]	118.5	0.0499	8	3	3	9	742	84.1	5.29	1.551
Q0CVT0	Eukaryotic translation initiation factor 3 subunit C OS=Aspergillus terreus (strain NIH 2624 / FGSC A1156) GN=nip1 PE=3 SV=1 - [EIF3C_ASPTN]	254	0.103	3	2	8	19	864	97.3	5.34	1.423
Q1E170	Eukaryotic translation initiation factor 3 subunit E OS=Coccidioides immitis GN=INT6 PE=3 SV=1 - [EIF3E_COCIM]	73.22	0.0807	1	1	2	3	446	51.5	5.16	1.241
A1CQH7	Eukaryotic translation initiation factor 3 subunit F OS=Aspergillus clavatus GN=ACLA_026150 PE=3 SV=1 - [EIF3F_ASPCL]	79.88	0.0812	6	2	2	6	345	37.2	4.88	1.313
Q5BDW0	Eukaryotic translation initiation factor 3 subunit H OS=Emericella nidulans GN=AN1270 PE=3 SV=1 - [EIF3H_EMENI]	34.75	0.022	5	1	1	2	364	40.9	6.19	0.776
Q2GTM8	Eukaryotic translation initiation factor 3 subunit I OS=Chaetomium globosum GN=TIF34 PE=3 SV=1 - [EIF3I_CHAGB]	38.28	0.0499	2	2	2	2	341	37.8	6.15	0.795
A1CK40	Eukaryotic translation initiation factor 3 subunit K OS=Aspergillus clavatus GN=ACLA_037210 PE=3 SV=1 - [EIF3K_ASPCL]	66.98	0.0803	2	1	1	6	249	27.8	4.83	0.823
Q1DZB0	Eukaryotic translation initiation factor 3 subunit L OS=Coccidioides immitis GN=CIMG_04353 PE=3 SV=1 - [EIF3L_COCIM]	129.88	0.0665	9	4	4	7	481	55.1	5.57	1.431
O94083	Eukaryotic translation initiation factor 5A OS=Candida albicans GN=ANB1 PE=3 SV=1 - [IF5A_CANAL]	101.94	0.1338	3	3	3	22	157	17	4.96	1.484
Q4WGK6	FACT complex subunit pob3 OS=Aspergillus fumigatus GN=pob3 PE=3 SV=2 - [POB3_ASPFU]	143.99	0.0925	3	3	3	4	573	64.1	4.75	1.473
Q4WJ02	FACT complex subunit spt16 OS=Aspergillus fumigatus GN=spt16 PE=3 SV=1 - [SPT16_ASPFU]	93.6	0.0422	3	3	3	10	1019	115.1	5.54	5.35
Q5BBF4	F-actin-capping protein subunit alpha OS=Emericella nidulans GN=cap1 PE=3 SV=2 - [CAPZA_EMENI]	37.3	0.0365	1	1	1	4	274	30.3	6.15	0.774
P15368	Fatty acid synthase subunit alpha OS=Penicillium patulum GN=FAS2 PE=3 SV=1 - [FAS2_PENPA]	319.52	0.0835	1	11	11	32	1857	204.3	6.1	0.748
P34229	Fatty acid synthase subunit beta OS=Yarrowia lipolytica GN=FAS1 PE=3 SV=2 - [FAS1_YARLI]	69.02	0.0101	1	1	1	2	2086	231.2	5.67	0.697
O59945	Fimbrin OS=Schizosaccharomyces pombe GN=fim1 PE=1 SV=1 - [FIMB_SCHPO]	49.93	0.0212	1	1	1	1	614	68.6	5.74	1.312
Q9URB4	Fructose-bisphosphate aldolase OS=Candida albicans GN=FBA1 PE=1 SV=2 - [ALF_CANAL]	47.25	0.0529	1	1	1	13	359	39.2	6.06	0.708
Q00770	Fumarylacetoacetase OS=Emericella nidulans GN=fahA PE=1 SV=3 - [FAAA_EMENI]	134.16	0.0835	1	2	2	15	431	46.9	5.99	0.725
Q92407	Glucokinase OS=Aspergillus niger GN=glkA PE=1 SV=1 - [HXKG_ASPNG]	91.95	0.0626	1	2	2	6	495	54.5	5.68	0.71
P14742	Glucosamine--fructose-6-phosphate aminotransferase [isomerizing] OS=Saccharomyces cerevisiae GN=GFA1 PE=1 SV=4 - [GFA1_YEAST]	24.73	0.0307	1	1	1	3	717	80	6.43	0.793
P41764	Glucose-6-phosphate 1-dehydrogenase OS=Emericella nidulans GN=gsdA PE=3 SV=2 - [G6PD_EMENI]	111.58	0.0861	4	4	4	6	511	58.9	6.71	0.691
Q12680	Glutamate synthase [NADH] OS=Saccharomyces cerevisiae GN=GLT1 PE=1 SV=2 - [GLT1_YEAST]	27.84	0.0103	1	1	1	1	2145	238	6.58	0.63
P19089	Glyceraldehyde-3-phosphate dehydrogenase OS=Cryphonectria parasitica PE=3 SV=1 - [G3P_CRYPA]	87.25	0.1395	7	1	2	19	337	36.2	7.23	1.347
P33723	GTP-binding protein ypt1 OS=Neurospora crassa GN=ypt-1 PE=3 SV=1 - [YPT1_NEUCR]	242.91	0.3941	8	5	7	31	203	22.5	5.67	1.204
P17609	GTP-binding protein ypt2 OS=Schizosaccharomyces pombe GN=ypt2 PE=2 SV=1 - [YPT2_SCHPO]	91.6	0.205	7	1	3	13	200	22.7	5.78	1.325
P17610	GTP-binding protein ypt3 OS=Schizosaccharomyces pombe GN=ypt3 PE=1 SV=1 - [YPT3_SCHPO]	29	0.0514	3	1	1	2	214	23.8	5.31	3.436
Q01369	Guanine nucleotide-binding protein subunit beta-like protein OS=Neurospora crassa GN=cpc-2 PE=3 SV=1 - [GBLP_NEUCR]	127.59	0.212	1	4	4	14	316	35.1	7.25	0.744
Q06975	H/ACA ribonucleoprotein complex subunit 1 OS=Schizosaccharomyces pombe GN=gar1 PE=2 SV=1 - [GAR1_SCHPO]	33.92	0.067	8	1	1	2	194	20.1	11.09	1.895
P18694	Heat shock 70 kDa protein 2 OS=Ustilago maydis GN=UMS2 PE=3 SV=2 - [HSP72_USTMA]	224	0.1054	1	1	6	44	645	70.3	5.15	1.221
O94641	Heat shock protein 104 OS=Schizosaccharomyces pombe GN=hsp104 PE=2 SV=1 - [HS104_SCHPO]	72.19	0.0354	1	2	2	8	905	100.4	5.81	1.404
P33125	Heat shock protein 82 OS=Ajellomyces capsulata GN=HSP82 PE=3 SV=1 - [HSP82_AJECA]	151.41	0.0663	1	1	6	20	679	77.4	4.97	1.997
O43109	Heat shock protein 90 homolog OS=Podospora anserina GN=MOD-E PE=3 SV=1 - [HSP90_PODAN]	363.37	0.1327	1	3	10	91	701	79.3	4.98	4.16
P40292	Heat shock protein 90 OS=Aspergillus fumigatus GN=hsp90 PE=1 SV=3 - [HSP90_ASPFU]	442.9	0.1813	2	5	13	57	706	80.6	5.01	2.479
O74225	Heat shock protein Hsp88 OS=Neurospora crassa GN=hsp-88 PE=1 SV=1 - [HSP88_NEUCR]	60.22	0.0283	1	2	2	3	707	78.6	5.19	3.249
P31540	Heat shock protein hsp98 OS=Neurospora crassa GN=hsp98 PE=1 SV=2 - [HSP98_NEUCR]	55.36	0.0356	1	2	2	6	927	103.1	6.02	1.682
P46587	Heat shock protein SSA2 OS=Candida albicans GN=SSA2 PE=1 SV=3 - [HSP72_CANAL]	393.38	0.1488	1	2	8	98	645	70	5.06	0.769
P12398	Heat shock protein SSC1, mitochondrial OS=Saccharomyces cerevisiae GN=SSC1 PE=1 SV=1 - [HSP77_YEAST]	213.56	0.0887	1	1	5	20	654	70.6	5.59	1.257
Q4WEI5	Histone acetyltransferase type B subunit 2 OS=Aspergillus fumigatus GN=hat2 PE=3 SV=1 - [HAT2_ASPFU]	71.97	0.1009	2	2	2	4	436	48.9	5.02	1.807
Q09FM9	Histone H2A.Z OS=Monascus anka GN=HTZ1 PE=3 SV=1 - [H2AZ_MONAN]	29.24	0.0735	14	1	1	1	136	14.6	10.37	3.083
Q5KMT4	Histone H2B OS=Cryptococcus neoformans GN=HTB1 PE=3 SV=3 - [H2B_CRYNE]	23.93	0.0647	2	1	1	2	139	14.7	10.21	0.779
Q757N1	Histone H3 OS=Ashbya gossypii GN=HHT1 PE=3 SV=3 - [H3_ASHGO]	71.47	0.3824	9	1	3	7	136	15.3	11.43	2.836
Q6BRZ5	Histone H3.1/H3.2 OS=Debaryomyces hansenii GN=HHT1 PE=3 SV=3 - [H31_DEBHA]	101.9	0.3824	14	1	3	17	136	15.4	11.3	2.967
P09322	Histone H4 OS=Schizosaccharomyces pombe GN=hhf1 PE=1 SV=2 - [H4_SCHPO]	76.46	0.3301	2	1	3	11	103	11.4	11.36	0.581
P23750	Histone H4.1 OS=Emericella nidulans GN=hhfA PE=3 SV=2 - [H41_EMENI]	238.06	0.5243	12	5	7	57	103	11.3	11.36	2.675
O94225	Homocitrate synthase, mitochondrial OS=Penicillium chrysogenum (strain ATCC 28089 / DSM 1075 / Wisconsin 54-1255) GN=lys1 PE=1 SV=1 - [HOSM_PENCW]	125.49	0.1055	1	3	3	5	474	52	5.81	1.635
Q00667	Homogentisate 1,2-dioxygenase OS=Emericella nidulans GN=hmgA PE=2 SV=1 - [HGD_EMENI]	64.29	0.0603	1	2	2	5	448	50.1	6.02	0.761
O94374	Importin subunit alpha-2 OS=Schizosaccharomyces pombe GN=imp1 PE=1 SV=1 - [IMA2_SCHPO]	23.18	0.0148	1	1	1	1	539	59.8	4.84	2.32
Q6BWA5	Inorganic pyrophosphatase OS=Debaryomyces hansenii GN=IPP1 PE=3 SV=1 - [IPYR_DEBHA]	122.68	0.1986	1	4	4	26	287	32.1	5.25	0.616
Q5B912	Inorganic pyrophosphatase OS=Emericella nidulans GN=ipp1 PE=1 SV=1 - [IPYR_EMENI]	182.74	0.1694	2	4	4	58	301	33.9	5.57	0.589
P28298	Isocitrate lyase OS=Emericella nidulans GN=acuD PE=1 SV=3 - [ACEA_EMENI]	84.06	0.0576	8	2	2	7	538	60.3	7.15	1.325
Q86ZF1	Isocitrate lyase OS=Leptosphaeria maculans GN=ICL1 PE=3 SV=1 - [ACEA_LEPMC]	29.37	0.0261	1	1	1	3	537	60.1	6.77	0.692
P38674	Ketol-acid reductoisomerase, mitochondrial OS=Neurospora crassa GN=ilv-2 PE=3 SV=2 - [ILV5_NEUCR]	75.04	0.1095	2	3	3	4	402	44.6	8.41	0.653
P17505	Malate dehydrogenase, mitochondrial OS=Saccharomyces cerevisiae GN=MDH1 PE=1 SV=2 - [MDHM_YEAST]	84.09	0.0868	2	2	2	27	334	35.6	8.47	0.769
P28344	Malate synthase, glyoxysomal OS=Emericella nidulans GN=acuE PE=3 SV=2 - [MASY_EMENI]	120.58	0.1193	1	4	4	7	528	59.4	8.48	1.395
P28345	Malate synthase, glyoxysomal OS=Neurospora crassa GN=acu-9 PE=3 SV=2 - [MASY_NEUCR]	37.6	0.0387	1	1	1	1	542	61.1	7.65	1.72
A1C6B4	Mannitol-1-phosphate 5-dehydrogenase OS=Aspergillus clavatus GN=mpdA PE=3 SV=1 - [MTLD_ASPCL]	102.64	0.0541	12	2	2	19	388	42.6	5.72	0.277
Q6C0U8	Mitochondrial presequence protease OS=Yarrowia lipolytica GN=CYM1 PE=3 SV=1 - [CYM1_YARLI]	35.85	0.0081	1	1	1	2	990	110.8	5.66	1.503
A1CPG7	Mitogen-activated protein kinase hog1 OS=Aspergillus clavatus GN=hog1 PE=3 SV=1 - [HOG1_ASPCL]	166.77	0.1616	46	4	4	15	365	41.8	5.6	0.768
P43068	Mitogen-activated protein kinase MKC1 OS=Candida albicans GN=MKC1 PE=3 SV=1 - [MKC1_CANAL]	17.67	0.0319	1	1	1	1	501	58.2	5.02	1.343
B0Y9Q4	Myosin-1 OS=Aspergillus fumigatus (strain CEA10 / CBS 144.89 / FGSC A1163) GN=myoA PE=3 SV=2 - [MYO1_ASPFC]	28.63	0.024	6	2	2	3	1249	137.2	9.42	1.602
Q2HG02	NADH-cytochrome b5 reductase 2 OS=Chaetomium globosum GN=MCR1 PE=3 SV=1 - [MCR1_CHAGB]	28.66	0.0201	1	1	1	3	348	38.1	9.35	0.572
P25284	NADH-ubiquinone oxidoreductase 40 kDa subunit, mitochondrial OS=Neurospora crassa GN=nuo-40 PE=1 SV=2 - [NDUA9_NEUCR]	32.86	0.0267	1	1	1	3	375	42.8	7.12	0.754
Q00141	NADPH--cytochrome P450 reductase OS=Aspergillus niger GN=cprA PE=1 SV=1 - [NCPR_ASPNG]	46.54	0.0361	1	2	2	2	693	77	6.64	2.104
Q9URS1	NADP-specific glutamate dehydrogenase OS=Penicillium chrysogenum GN=GDH PE=3 SV=1 - [DHE4_PENCH]	450.66	0.2646	13	10	10	34	461	49.8	6.35	0.821
A6R641	Nascent polypeptide-associated complex subunit alpha OS=Ajellomyces capsulata (strain NAm1 / WU24) GN=EGD2 PE=3 SV=2 - [NACA_AJECN]	86.11	0.1298	4	1	2	13	208	22.2	4.98	2.945
A2R4V1	Nascent polypeptide-associated complex subunit alpha OS=Aspergillus niger (strain CBS 513.88 / FGSC A1513) GN=egd2 PE=3 SV=1 - [NACA_ASPNC]	96.94	0.2178	8	2	3	14	202	21.8	5	1.316
Q2H4X9	Nascent polypeptide-associated complex subunit beta OS=Chaetomium globosum GN=EGD1 PE=3 SV=1 - [NACB_CHAGB]	119.82	0.1533	17	2	2	34	150	16.4	8.31	0.606
Q4WY33	Non-histone chromosomal protein 6 OS=Aspergillus fumigatus GN=nhp6 PE=3 SV=1 - [NHP6_ASPFU]	123.09	0.1442	3	2	2	11	104	12.1	9.09	1.48
P17624	Nuclear movement protein nudC OS=Emericella nidulans GN=nudC PE=3 SV=1 - [NUDC_EMENI]	32.66	0.0808	1	1	1	1	198	22.3	5.4	0.749
A6ZPE5	Nucleolar protein 58 OS=Saccharomyces cerevisiae (strain YJM789) GN=NOP58 PE=3 SV=1 - [NOP58_YEAS7]	32.92	0.0254	16	1	1	1	511	56.9	8.94	1.812
Q8TFN0	Nucleoside diphosphate kinase OS=Emericella nidulans GN=swoH PE=3 SV=1 - [NDK_EMENI]	124.74	0.1699	3	2	2	39	153	16.9	8.12	0.776
P50125	O-acetylhomoserine (thiol)-lyase OS=Emericella nidulans GN=cysD PE=2 SV=2 - [CYSD_EMENI]	124.62	0.103	1	4	4	9	437	47.3	6.48	0.731
P07547	Pentafunctional AROM polypeptide OS=Emericella nidulans GN=aroMA PE=1 SV=3 - [ARO1_EMENI]	38.79	0.0183	1	2	2	2	1583	172.6	6.7	1.26
Q5B4R3	Peptidyl-prolyl cis-trans isomerase B OS=Emericella nidulans GN=cpr2 PE=3 SV=1 - [PPIB_EMENI]	86.18	0.1402	1	1	2	6	214	23.4	7.61	0.833
Q2TZ33	Peptidyl-prolyl cis-trans isomerase H OS=Aspergillus oryzae GN=cyp3 PE=3 SV=1 - [PPIH_ASPOR]	29.07	0.0829	1	1	1	2	181	20.1	7.9	1.272
Q01373	Peroxisomal hydratase-dehydrogenase-epimerase OS=Neurospora crassa GN=fox-2 PE=1 SV=1 - [FOX2_NEUCR]	64.23	0.0235	1	2	2	12	894	96.3	8.13	0.794
P12807	Peroxisomal primary amine oxidase OS=Pichia angusta GN=AMO PE=1 SV=1 - [AMO_PICAN]	31.94	0.0188	1	1	1	1	692	77.5	6.73	0.775
Q5ATZ7	Phosphatidylinositol transfer protein sfh5 OS=Emericella nidulans GN=sfh5 PE=3 SV=1 - [SFH5_EMENI]	45.52	0.0342	1	1	1	6	409	44.5	5.05	1.808
P14843	Phospho-2-dehydro-3-deoxyheptonate aldolase, phenylalanine-inhibited OS=Saccharomyces cerevisiae GN=ARO3 PE=1 SV=1 - [AROF_YEAST]	24.1	0.0432	1	1	1	2	370	41	7.39	1.31
Q9P931	Phosphoglucomutase OS=Emericella nidulans GN=pgmB PE=3 SV=2 - [PGM_EMENI]	220.09	0.1529	5	5	7	16	556	60.6	6.11	0.546
P41756	Phosphoglycerate kinase OS=Aspergillus oryzae GN=pgkA PE=3 SV=1 - [PGK_ASPOR]	226.69	0.1295	1	1	7	22	417	44.4	7.94	0.624
P41757	Phosphoglycerate kinase OS=Candida maltosa GN=PGK1 PE=3 SV=1 - [PGK_CANMA]	68.78	0.0576	1	1	2	10	417	44.9	6.05	0.571
P11977	Phosphoglycerate kinase OS=Emericella nidulans GN=pgkA PE=3 SV=2 - [PGK_EMENI]	239.6	0.152	2	2	7	20	421	44.9	6.83	0.758
P33161	Phosphoglycerate kinase OS=Penicillium citrinum GN=PGKA PE=3 SV=1 - [PGK_PENCI]	233.54	0.1391	3	2	8	21	417	44	6.47	0.747
O60101	Phosphoglycerate kinase OS=Schizosaccharomyces pombe GN=pgk1 PE=1 SV=1 - [PGK_SCHPO]	80.28	0.0507	1	1	2	13	414	43.9	8.15	0.603
Q4WLI5	Pre-mRNA-splicing factor rse1 OS=Aspergillus fumigatus GN=rse1 PE=3 SV=1 - [RSE1_ASPFU]	64.15	0.0335	2	3	3	3	1225	135.1	5.21	1.482
Q2TYB1	Pro-apoptotic serine protease nma111 OS=Aspergillus oryzae GN=nma111 PE=3 SV=1 - [NM111_ASPOR]	34	0.0097	1	1	1	1	1027	113.2	5.35	1.205
O74445	Probable 26S protease subunit rpt4 OS=Schizosaccharomyces pombe GN=rpt4 PE=2 SV=2 - [PRS10_SCHPO]	101.25	0.0928	5	2	3	10	388	43.6	6.1	0.796
O42897	Probable 26S proteasome regulatory subunit rpn3 OS=Schizosaccharomyces pombe GN=rpn3 PE=2 SV=2 - [RPN3_SCHPO]	35.57	0.0302	1	1	1	1	497	57.3	5.78	1.489
Q12428	Probable 2-methylcitrate dehydratase OS=Saccharomyces cerevisiae GN=PDH1 PE=1 SV=1 - [PRPD_YEAST]	84.3	0.0349	1	2	2	4	516	57.6	9.07	0.532
P78827	Probable ketol-acid reductoisomerase, mitochondrial OS=Schizosaccharomyces pombe GN=ilv5 PE=1 SV=2 - [ILV5_SCHPO]	23.39	0.0272	1	1	1	1	404	45.2	9.45	0.287
Q8X077	Probable proteasome subunit alpha type-2 OS=Neurospora crassa GN=B14D6.510 PE=3 SV=1 - [PSA2_NEUCR]	94.16	0.1365	1	1	2	7	249	27	5.99	1.514
Q10305	Probable secretory pathway GDP dissociation inhibitor 1 OS=Schizosaccharomyces pombe GN=gdi1 PE=2 SV=1 - [GDI1_SCHPO]	34.97	0.0432	1	1	1	4	440	49.5	6.18	0.761
P23639	Proteasome component Y7 OS=Saccharomyces cerevisiae GN=PRE8 PE=1 SV=1 - [PSA2_YEAST]	49.78	0.096	1	1	2	8	250	27.1	5.72	0.616
P78586	Protein ARG5,6, mitochondrial OS=Candida albicans GN=ARG5,6 PE=3 SV=1 - [ARG56_CANAL]	53.58	0.0152	2	1	1	4	857	95	7.18	1.556
Q01217	Protein ARG5,6, mitochondrial OS=Saccharomyces cerevisiae GN=ARG5,6 PE=1 SV=1 - [ARG56_YEAST]	30.82	0.0139	1	1	1	3	863	94.8	8.27	1.314
Q12150	Protein CSF1 OS=Saccharomyces cerevisiae GN=CSF1 PE=2 SV=1 - [CSF1_YEAST]	23.11	0.0024	1	1	1	1	2958	338	5.95	1.35
Q00078	Protein kinase C-like OS=Aspergillus niger GN=pkcA PE=3 SV=1 - [KPC1_ASPNG]	54.69	0.0164	1	1	1	1	1096	122.2	7.43	0.831
Q09173	Protein phosphatase 2C homolog 3 OS=Schizosaccharomyces pombe GN=ptc3 PE=2 SV=1 - [PP2C3_SCHPO]	27.35	0.0193	3	1	1	1	414	44.8	4.89	2.168
Q9UT08	Protein phosphatase PP2A regulatory subunit A OS=Schizosaccharomyces pombe GN=paa1 PE=2 SV=1 - [2AAA_SCHPO]	76.56	0.0559	1	2	2	2	590	66.6	4.81	2.795
O93937	Protein pyrABCN OS=Emericella nidulans GN=pyrABCN PE=3 SV=2 - [PYR1_EMENI]	262.61	0.0532	2	7	9	15	2275	249.4	6.32	0.697
A2QR20	Protein sey1 OS=Aspergillus niger (strain CBS 513.88 / FGSC A1513) GN=sey1 PE=3 SV=1 - [SEY1_ASPNC]	72.19	0.0338	13	1	2	3	858	96.3	5.44	1.382
Q0D0W7	Protein sey1 OS=Aspergillus terreus (strain NIH 2624 / FGSC A1156) GN=sey1 PE=3 SV=1 - [SEY1_ASPTN]	72.22	0.0363	4	1	2	2	854	96	5.52	1.385
Q0CNX5	Protein TIF31 homolog OS=Aspergillus terreus (strain NIH 2624 / FGSC A1156) GN=tif31 PE=3 SV=1 - [TIF31_ASPTN]	79.26	0.0392	7	1	3	5	1274	141.3	6.25	1.2
P07259	Protein URA1 OS=Saccharomyces cerevisiae GN=URA2 PE=1 SV=4 - [PYR1_YEAST]	51.75	0.0163	1	1	3	3	2214	245	5.86	0.71
Q9URY7	Putative formamidase C869.04 OS=Schizosaccharomyces pombe GN=SPAC869.04 PE=2 SV=1 - [FMDA_SCHPO]	63.19	0.0293	1	1	1	9	410	44.8	5.66	0.68
O74540	Putative S-(hydroxymethyl)glutathione dehydrogenase 2 OS=Schizosaccharomyces pombe GN=SPCC13B11.04c PE=2 SV=2 - [FADH2_SCHPO]	42.9	0.0737	1	1	1	6	380	40.7	7.37	0.688
Q9HES8	Pyruvate carboxylase OS=Aspergillus niger GN=pyc PE=3 SV=1 - [PYC_ASPNG]	525.67	0.1133	7	13	13	52	1192	130.8	6.48	0.748
Q12669	Pyruvate kinase OS=Aspergillus niger GN=pkiA PE=3 SV=1 - [KPYK_ASPNG]	266.03	0.2186	3	3	7	25	526	58.1	7.49	0.665
Q8X082	Replication factor C subunit 5 OS=Neurospora crassa GN=B14D6.460 PE=3 SV=1 - [RFC5_NEUCR]	50.21	0.0369	1	1	1	1	352	39.9	9.17	1.292
P35551	rRNA 2'-O-methyltransferase fibrillarin OS=Schizosaccharomyces pombe GN=fib1 PE=1 SV=1 - [FBRL_SCHPO]	47.73	0.0361	2	1	1	3	305	32	10.17	2.914
Q870G1	Saccharopine dehydrogenase [NAD+, L-lysine-forming] OS=Emericella nidulans GN=lysA PE=3 SV=2 - [LYS1_EMENI]	74.73	0.0587	1	2	2	6	375	41.1	5.25	0.775
P38999	Saccharopine dehydrogenase [NADP+, L-glutamate-forming] OS=Saccharomyces cerevisiae GN=LYS9 PE=1 SV=1 - [LYS9_YEAST]	47.1	0.0493	1	1	1	1	446	48.9	5.27	0.829
O14018	Seryl-tRNA synthetase, cytoplasmic OS=Schizosaccharomyces pombe GN=SPAC29A4.15 PE=2 SV=1 - [SYSC_SCHPO]	71.03	0.0489	1	2	2	2	450	51.6	6.34	0.758
P43612	SIT4-associating protein SAP155 OS=Saccharomyces cerevisiae GN=SAP155 PE=1 SV=3 - [SA155_YEAST]	23.55	0.009	1	1	1	1	1002	114.9	4.72	1.575
Q5B797	Sorting nexin-4 OS=Emericella nidulans GN=snx4 PE=3 SV=1 - [SNX4_EMENI]	32.48	0.0246	2	1	1	1	487	55.7	5.72	1.651
Q9Y8H7	Spermidine synthase OS=Neurospora crassa GN=spe-3 PE=3 SV=1 - [SPEE_NEUCR]	68.6	0.0481	3	2	2	14	291	33.1	5.86	0.741
Q12230	Sphingolipid long chain base-responsive protein LSP1 OS=Saccharomyces cerevisiae GN=LSP1 PE=1 SV=1 - [LSP1_YEAST]	90.75	0.0792	2	2	2	8	341	38	4.7	1.313
P32420	Succinate dehydrogenase [ubiquinone] iron-sulfur subunit, mitochondrial OS=Ustilago maydis GN=SDH2 PE=3 SV=1 - [DHSB_USTMA]	120.83	0.1153	2	1	2	4	295	33.3	8.59	0.686
Q7SE75	Sulfate adenylyltransferase OS=Neurospora crassa GN=met-3 PE=3 SV=1 - [MET3_NEUCR]	106.28	0.0716	7	3	4	6	573	64.4	6.67	0.62
O42724	Superoxide dismutase [Cu-Zn] 1 OS=Debaryomyces hansenii GN=SOD1 PE=1 SV=4 - [SODC1_DEBHA]	34.29	0.0844	3	1	1	5	154	15.9	6.27	1.771
Q9Y8D9	Superoxide dismutase [Cu-Zn] OS=Aspergillus fumigatus GN=sodC PE=2 SV=3 - [SODC_ASPFU]	29.78	0.1299	1	1	1	3	154	16	6.52	1.344
A2QMY6	Superoxide dismutase [Cu-Zn] OS=Aspergillus niger (strain CBS 513.88 / FGSC A1513) GN=sodC PE=3 SV=1 - [SODC_ASPNC]	105.26	0.4156	4	4	4	10	154	15.9	6.4	1.608
O75007	Superoxide dismutase [Mn], mitochondrial OS=Penicillium chrysogenum GN=SOD PE=1 SV=1 - [SODM_PENCH]	95.95	0.1286	1	3	3	8	210	23.1	7.36	0.229
P00447	Superoxide dismutase [Mn], mitochondrial OS=Saccharomyces cerevisiae GN=SOD2 PE=1 SV=1 - [SODM_YEAST]	141.81	0.1202	1	2	2	9	233	25.8	8.48	0.796
Q6BSL0	Synaptobrevin homolog YKT6 OS=Debaryomyces hansenii GN=YKT6 PE=3 SV=1 - [YKT6_DEBHA]	37.75	0.06	1	1	1	9	200	22.9	6.92	1.48
P39076	T-complex protein 1 subunit beta OS=Saccharomyces cerevisiae GN=CCT2 PE=1 SV=1 - [TCPB_YEAST]	111.84	0.055	1	2	2	6	527	57.2	6.11	0.623
P42943	T-complex protein 1 subunit eta OS=Saccharomyces cerevisiae GN=CCT7 PE=1 SV=1 - [TCPH_YEAST]	34.87	0.0218	2	1	1	2	550	59.7	5.55	0.716
P15019	Transaldolase OS=Saccharomyces cerevisiae GN=TAL1 PE=1 SV=4 - [TAL1_YEAST]	33.72	0.0209	1	1	1	5	335	37	6.43	0.505
O42700	Transaldolase OS=Schizosaccharomyces pombe GN=tal1 PE=1 SV=2 - [TAL1_SCHPO]	37.38	0.0559	1	1	1	8	322	35.2	5.86	0.796
Q4WWH6	Transcription elongation factor spt6 OS=Aspergillus fumigatus GN=spt6 PE=3 SV=1 - [SPT6_ASPFU]	25.81	0.0099	1	1	1	1	1420	163.5	4.98	2.819
Q9HGY8	Triosephosphate isomerase OS=Aspergillus oryzae GN=tpiA PE=2 SV=1 - [TPIS_ASPOR]	171.03	0.1753	2	3	3	61	251	27.4	5.55	0.724
P53371	Tubulin alpha chain (Fragment) OS=Ajellomyces capsulata GN=TUB1 PE=3 SV=1 - [TBA_AJECA]	66.48	0.0359	1	1	1	14	418	46.6	5.8	1.573
P24633	Tubulin alpha-1 chain OS=Emericella nidulans GN=tubA PE=3 SV=2 - [TBA1_EMENI]	302.59	0.1915	19	6	6	41	449	50.3	5.03	1.53
P53375	Tubulin beta chain OS=Penicillium digitatum GN=TUB2 PE=3 SV=1 - [TBB_PENDI]	357.78	0.2282	37	1	8	66	447	49.8	5.02	1.634
P41799	Tubulin beta chain OS=Phaeosphaeria nodorum GN=tubA PE=1 SV=2 - [TBB_PHANO]	333.71	0.217	28	1	8	55	447	49.8	4.93	2.658
P40905	Tubulin beta-2 chain OS=Erysiphe pisi GN=TUB2 PE=2 SV=2 - [TBB2_ERYPI]	375.67	0.2685	39	2	9	64	447	49.9	4.97	1.484
O94609	Ubiquitin-activating enzyme E1 1 OS=Schizosaccharomyces pombe GN=ptr3 PE=1 SV=1 - [UBA1_SCHPO]	20.35	0.0109	1	1	1	2	1012	112.9	5.24	0.74
Q10094	Uncharacterized protein C11D3.15 OS=Schizosaccharomyces pombe GN=SPAC11D3.15 PE=2 SV=1 - [YAOF_SCHPO]	45.09	0.0129	1	1	1	3	1317	143.6	6.15	0.806
Q96WV0	Uncharacterized urease accessory protein ureG-like OS=Schizosaccharomyces pombe GN=SPCPB16A4.05c PE=2 SV=1 - [UREG_SCHPO]	35.98	0.049	1	1	1	2	286	31.3	6.14	0.675
Q1E8Q5	Vacuolar fusion protein MON1 OS=Coccidioides immitis GN=MON1 PE=3 SV=1 - [MON1_COCIM]	37.78	0.0152	1	1	1	3	592	65.1	7.34	1.68
O42630	Vacuolar protease A OS=Aspergillus fumigatus GN=pep2 PE=2 SV=1 - [CARP_ASPFU]	78.45	0.0754	1	3	3	7	398	43.3	5	1.293
Q01294	Vacuolar protease A OS=Neurospora crassa GN=pep-4 PE=3 SV=2 - [CARP_NEUCR]	34.79	0.0682	1	1	1	5	396	42.9	5.25	1.371
Q4WVW4	Vacuolar protein 8 OS=Aspergillus fumigatus GN=vac8 PE=3 SV=1 - [VAC8_ASPFU]	110.59	0.0865	1	1	3	5	578	62.6	5.17	1.326
Q2U5T5	Vacuolar protein 8 OS=Aspergillus oryzae GN=vac8 PE=3 SV=1 - [VAC8_ASPOR]	95.84	0.0848	1	1	3	4	578	62.7	5.14	1.233
O42926	Vacuolar protein sorting-associated protein 13b OS=Schizosaccharomyces pombe GN=vps13b PE=2 SV=1 - [VP13B_SCHPO]	33.42	0.0026	1	1	1	3	3131	353.8	5.35	1.366
P56216	Vanillyl-alcohol oxidase OS=Penicillium simplicissimum GN=VAOA PE=1 SV=1 - [VAOX_PENSI]	723.39	0.3911	1	17	17	78	560	63	6.7	0.246
Q9P7Q4	Vesicular-fusion protein sec18 OS=Schizosaccharomyces pombe GN=sec18 PE=1 SV=1 - [SEC18_SCHPO]	52.68	0.0278	3	1	2	3	792	87.5	6.65	1.431
P11592	V-type proton ATPase catalytic subunit A OS=Neurospora crassa GN=vma-1 PE=3 SV=1 - [VATA_NEUCR]	45.49	0.028	4	1	1	3	607	67.1	5.45	1.289
