# Supplementary material for: A proteomic‐based investigation of potential copper‐responsive biomarkers: Proteins, conceptual networks, and metabolic pathways featuring Penicillium janthinellum from a heavy metal‐polluted ecological niche
Source: Microbiologyopen. 2017 May 9;6(4):e00485. doi: 10.1002/mbo3.485 (PMC5552966; doi:10.1002/mbo3.485)
Supplement: Supplementary file 1 [file MBO3-6-na-s001.zip › mbo3485-sup-0034-TableS13.xls]

## Sheet: EC-6-3 vs. EC-6-0.5
	Table S13 Details regarding DPs in EC-6 under 3 mM Cu compared with EC-6-0.5 mM Cu
Accession	Description	Score	Coverage	# Proteins	# Unique Peptides	# Peptides	# PSMs	# AAs	MW [kDa]	calc. pI	Fold (EC-6-3 mM Cu vs. EC-6-0.5 mM Cu)
A2QLK4	1,3-beta-glucan synthase component FKS1 OS=Aspergillus niger (strain CBS 513.88 / FGSC A1513) GN=fksA PE=3 SV=1 - [FKS1_ASPNC]	36.7	0.0069	1	1	1	2	1897	216.8	7.81	1.355
B0Y8H9	1,3-beta-glucanosyltransferase gel2 OS=Aspergillus fumigatus (strain CEA10 / CBS 144.89 / FGSC A1163) GN=gel2 PE=1 SV=1 - [GEL2_ASPFC]	39.84	0.0379	1	1	1	6	475	51.7	4.82	0.699
Q96VA4	1,4-alpha-glucan-branching enzyme OS=Aspergillus oryzae GN=gbeA PE=2 SV=1 - [GLGB_ASPOR]	55.13	0.0319	2	2	2	2	689	78.7	5.99	0.79
Q8SW28	14-3-3 protein homolog OS=Encephalitozoon cuniculi GN=ECU03_1010 PE=1 SV=1 - [1433_ENCCU]	43.1	0.1163	1	1	2	6	258	29.6	5.21	0.689
P80346	2,3-dihydroxybenzoic acid decarboxylase (Fragments) OS=Aspergillus niger PE=1 SV=1 - [DHBD_ASPNG]	47.75	0.0377	2	1	1	5	292	33	4.6	0.313
Q04062	26S proteasome regulatory subunit RPN9 OS=Saccharomyces cerevisiae GN=RPN9 PE=1 SV=1 - [RPN9_YEAST]	44.75	0.0204	2	1	1	2	393	45.8	5.78	0.74
Q9TEM3	2-methylcitrate synthase, mitochondrial OS=Emericella nidulans GN=mcsA PE=1 SV=1 - [PRPC_EMENI]	94.62	0.0609	1	2	2	17	460	50.5	8.91	0.62
Q5BCG1	3'(2'),5'-bisphosphate nucleotidase OS=Emericella nidulans GN=AN1769 PE=1 SV=1 - [DPNP_EMENI]	160.16	0.0938	1	3	3	7	352	37.1	5.25	1.451
P40920	30 kDa heat shock protein OS=Emericella nidulans GN=hsp30 PE=2 SV=1 - [HSP30_EMENI]	45.06	0.0773	1	2	2	8	181	20.3	6.57	5.043
B6K2L2	40S ribosomal protein S0-C OS=Schizosaccharomyces japonicus (strain yFS275 / FY16936) GN=rps0c PE=3 SV=1 - [RSSA3_SCHJY]	125.5	0.2042	14	2	3	11	289	31	5.05	1.357
O59936	40S ribosomal protein S12 OS=Erysiphe graminis subsp. hordei GN=RPS12 PE=3 SV=1 - [RS12_ERYGR]	32.61	0.0833	1	1	1	3	132	14.6	6.76	1.349
P27770	40S ribosomal protein S17 OS=Neurospora crassa GN=rps-17 PE=3 SV=1 - [RS17_NEUCR]	147.91	0.2123	5	4	4	22	146	16.9	9.83	1.241
O94754	40S ribosomal protein S18 OS=Schizosaccharomyces pombe GN=rps18a PE=1 SV=1 - [RS18_SCHPO]	59.77	0.125	1	2	2	4	152	17.4	10.49	1.316
O93798	40S ribosomal protein S21 OS=Neurospora crassa GN=rps-21 PE=3 SV=1 - [RS21_NEUCR]	20.07	0.1149	2	1	1	2	87	9.7	7.99	2.042
P21772	40S ribosomal protein S26E OS=Neurospora crassa GN=rps-26 PE=3 SV=2 - [RS26_NEUCR]	22.64	0.0756	2	1	1	1	119	13.5	10.92	1.549
Q10421	40S ribosomal protein S28 OS=Schizosaccharomyces pombe GN=rps28a PE=2 SV=1 - [RS28_SCHPO]	37.12	0.1324	1	1	1	4	68	7.7	10.46	1.614
P05750	40S ribosomal protein S3 OS=Saccharomyces cerevisiae GN=RPS3 PE=1 SV=5 - [RS3_YEAST]	51.74	0.0542	1	1	1	12	240	26.5	9.41	1.267
Q7RVI1	40S ribosomal protein S5 OS=Neurospora crassa GN=rps-5 PE=3 SV=2 - [RS5_NEUCR]	59.31	0.0939	1	2	2	9	213	23.7	9.22	1.422
P14010	4-aminobutyrate aminotransferase OS=Emericella nidulans GN=gatA PE=3 SV=1 - [GATA_EMENI]	116.91	0.0783	1	3	3	5	498	55.5	8.91	0.774
P05694	5-methyltetrahydropteroyltriglutamate--homocysteine methyltransferase OS=Saccharomyces cerevisiae GN=MET6 PE=1 SV=4 - [METE_YEAST]	58.8	0.0274	1	2	2	8	767	85.8	6.47	0.734
P0C0W9	60S ribosomal protein L11-A OS=Saccharomyces cerevisiae GN=RPL11A PE=1 SV=2 - [RL11A_YEAST]	70.47	0.1207	4	2	2	18	174	19.7	9.92	1.201
O13418	60S ribosomal protein L15 OS=Aspergillus niger GN=rpl15 PE=2 SV=1 - [RL15_ASPNG]	26.27	0.0345	1	1	1	1	203	24.1	11.41	1.348
Q9P720	60S ribosomal protein L16 OS=Neurospora crassa GN=rpl-16 PE=3 SV=1 - [RL16_NEUCR]	59.29	0.0594	1	2	2	8	202	22.9	10.39	1.32
Q7SDU2	60S ribosomal protein L24 OS=Neurospora crassa GN=rpl-24 PE=3 SV=1 - [RL24_NEUCR]	21.38	0.0577	1	1	1	2	156	17.6	11.4	1.228
Q8NKF4	60S ribosomal protein L3 OS=Aspergillus fumigatus GN=rpl3 PE=1 SV=2 - [RL3_ASPFU]	67.06	0.0791	7	2	2	3	392	44.4	10.18	1.578
P35679	60S ribosomal protein L4-A OS=Schizosaccharomyces pombe GN=rpl4a PE=1 SV=2 - [RL4A_SCHPO]	36.27	0.022	2	1	1	1	363	39.7	10.78	0.701
Q6BTA4	60S ribosomal protein L7 OS=Debaryomyces hansenii GN=RPL7 PE=3 SV=1 - [RL7_DEBHA]	22.38	0.0415	5	1	1	1	241	27.2	10.15	0.79
O74905	60S ribosomal protein L9-B OS=Schizosaccharomyces pombe GN=rpl9b PE=2 SV=1 - [RL9B_SCHPO]	49.58	0.0582	2	2	2	7	189	21.4	9.58	1.502
P53319	6-phosphogluconate dehydrogenase, decarboxylating 2 OS=Saccharomyces cerevisiae GN=GND2 PE=1 SV=1 - [6PGD2_YEAST]	201.33	0.0996	2	4	4	28	492	53.9	7.3	1.299
P59769	78 kDa glucose-regulated protein homolog OS=Aspergillus awamori GN=bipA PE=2 SV=1 - [GRP78_ASPAW]	462.49	0.1637	5	9	11	63	672	73.4	5.08	0.718
Q6BZH1	78 kDa glucose-regulated protein homolog OS=Debaryomyces hansenii GN=KAR2 PE=3 SV=1 - [GRP78_DEBHA]	205.24	0.0952	1	3	5	19	683	74.5	4.94	0.719
Q00955	Acetyl-CoA carboxylase OS=Saccharomyces cerevisiae GN=FAS3 PE=1 SV=2 - [ACAC_YEAST]	82.24	0.0085	1	1	1	3	2233	250.2	6.28	1.321
P16928	Acetyl-coenzyme A synthetase OS=Emericella nidulans GN=facA PE=2 SV=2 - [ACSA_EMENI]	258.81	0.1224	2	1	8	34	670	74.2	6.47	0.26
P36333	Acetyl-coenzyme A synthetase OS=Penicillium chrysogenum GN=facA PE=3 SV=1 - [ACSA_PENCH]	454.05	0.1674	2	3	10	56	669	74.2	6.28	0.636
O13966	Aconitate hydratase, mitochondrial OS=Schizosaccharomyces pombe GN=SPAC24C9.06c PE=2 SV=1 - [ACON_SCHPO]	24.37	0.0103	1	1	1	2	778	84.8	7.93	1.253
Q0D0N9	Actin cytoskeleton-regulatory complex protein end3 OS=Aspergillus terreus (strain NIH 2624 / FGSC A1156) GN=end3 PE=3 SV=1 - [END3_ASPTN]	35.11	0.0198	1	1	1	2	404	46.6	5.3	1.647
P53455	Actin OS=Ajellomyces capsulata (strain ATCC 26029 / G186AR / H82 / RMSCC 2432) GN=HCBG_08711 PE=2 SV=2 - [ACT_AJECG]	520.13	0.3547	10	1	10	129	375	41.6	5.96	0.752
Q9UVZ8	Actin OS=Candida dubliniensis (strain CD36 / CBS 7987 / NCPF 3949 / NRRL Y-17841) GN=ACT1 PE=3 SV=1 - [ACT_CANDC]	245.31	0.25	9	1	7	66	376	41.7	5.69	0.577
P32381	Actin-related protein 2 OS=Saccharomyces cerevisiae GN=ARP2 PE=1 SV=1 - [ARP2_YEAST]	95.02	0.0742	1	2	2	11	391	44	5.78	0.821
Q4WCX7	Acyl-protein thioesterase 1 OS=Aspergillus fumigatus GN=AFUA_6G02780 PE=3 SV=1 - [APTH1_ASPFU]	42.8	0.0415	1	1	1	1	241	26.8	6.81	1.624
P83783	Adenosylhomocysteinase OS=Candida albicans GN=SAH1 PE=1 SV=2 - [SAHH_CANAL]	93.69	0.0667	2	2	2	10	450	49	5.59	0.783
A1D3M8	Adenylate kinase 1 OS=Neosartorya fischeri (strain ATCC 1020 / DSM 3700 / FGSC A1164 / NRRL 181) GN=adk1 PE=3 SV=1 - [KAD1_NEOFI]	100.15	0.0934	8	1	2	6	257	28.7	8.21	1.306
Q92203	Adenylyl-sulfate kinase OS=Emericella nidulans GN=sD PE=3 SV=2 - [KAPS_EMENI]	26.8	0.0437	1	1	1	2	206	23	7.15	1.447
Q09188	ADP,ATP carrier protein OS=Schizosaccharomyces pombe GN=anc1 PE=2 SV=1 - [ADT_SCHPO]	63.53	0.1242	1	1	2	3	322	35	9.96	0.578
P34727	ADP-ribosylation factor OS=Ajellomyces capsulata GN=ARF PE=1 SV=3 - [ARF_AJECA]	332.95	0.4754	6	7	7	44	183	20.9	6.05	0.789
P37898	Alanine/arginine aminopeptidase OS=Saccharomyces cerevisiae GN=AAP1 PE=1 SV=2 - [AAP1_YEAST]	31.07	0.0129	2	1	1	3	856	97.6	5.26	0.553
P40825	Alanyl-tRNA synthetase, cytoplasmic OS=Saccharomyces cerevisiae GN=ALA1 PE=1 SV=2 - [SYAC_YEAST]	24.57	0.0125	1	1	1	2	958	107.2	5.53	0.737
P08843	Alcohol dehydrogenase 1 OS=Emericella nidulans GN=alcA PE=3 SV=2 - [ADH1_EMENI]	73.85	0.06	2	2	2	4	350	37.1	7.69	0.711
P32872	Aldehyde dehydrogenase 2, mitochondrial OS=Saccharomyces cerevisiae GN=ALD2 PE=3 SV=1 - [ALDHY_YEAST]	73.07	0.0626	4	1	3	10	511	56.4	5.88	0.487
P41751	Aldehyde dehydrogenase OS=Aspergillus niger GN=aldA PE=3 SV=1 - [ALDH_ASPNG]	215.83	0.1087	8	2	6	44	497	53.8	6.48	0.597
P08157	Aldehyde dehydrogenase OS=Emericella nidulans GN=aldA PE=3 SV=2 - [ALDH_EMENI]	424.09	0.2616	5	7	11	68	497	54.1	6.62	0.615
P22855	Alpha-mannosidase OS=Saccharomyces cerevisiae GN=AMS1 PE=1 SV=2 - [MAN1_YEAST]	25.91	0.0092	1	1	1	3	1083	124.4	7.25	0.717
P41390	Amidophosphoribosyltransferase OS=Schizosaccharomyces pombe GN=ade4 PE=1 SV=1 - [PUR1_SCHPO]	28.31	0.0206	1	1	1	1	533	59.8	6.2	1.965
P24773	Anthranilate synthase component 2 OS=Penicillium chrysogenum GN=trpC PE=4 SV=1 - [TRPG_PENCH]	162.89	0.1077	3	2	6	10	752	81	6.42	0.807
Q2UPZ7	Aspartyl aminopeptidase OS=Aspergillus oryzae GN=dapA PE=1 SV=1 - [DNPEP_ASPOR]	166.99	0.1305	1	4	4	9	498	54	6.37	0.747
Q99145	ATP phosphoribosyltransferase OS=Yarrowia lipolytica GN=HIS1 PE=3 SV=1 - [HIS1_YARLI]	28.91	0.0236	6	1	1	1	296	32	6.05	1.505
P85446	ATP synthase subunit beta, mitochondrial (Fragments) OS=Penicillium glabrum GN=atp2 PE=1 SV=2 - [ATPB_PENGL]	355.01	0.6842	1	1	6	114	114	12	9.89	1.289
Q4WI96	ATP-dependent DNA helicase II subunit 2 OS=Aspergillus fumigatus GN=ku80 PE=3 SV=1 - [KU80_ASPFU]	38.98	0.0152	2	1	1	2	725	81.7	5.16	0.679
P15108	ATP-dependent molecular chaperone HSC82 OS=Saccharomyces cerevisiae GN=HSC82 PE=1 SV=4 - [HSC82_YEAST]	349.64	0.1177	3	4	7	55	705	80.8	4.83	1.451
A6SFW7	ATP-dependent RNA helicase dbp2 OS=Botryotinia fuckeliana (strain B05.10) GN=dbp2 PE=3 SV=2 - [DBP2_BOTFB]	162.34	0.107	15	2	5	9	514	55.7	9.01	2.829
Q5B0J9	ATP-dependent RNA helicase dbp2 OS=Emericella nidulans GN=dbp2 PE=3 SV=1 - [DBP2_EMENI]	116.62	0.0782	10	1	4	6	563	60.9	9.23	4.409
A1DGZ7	ATP-dependent RNA helicase dbp2 OS=Neosartorya fischeri (strain ATCC 1020 / DSM 3700 / FGSC A1164 / NRRL 181) GN=dbp2 PE=3 SV=1 - [DBP2_NEOFI]	151.38	0.1248	12	2	5	8	545	60	9.23	1.507
A2QUY7	ATP-dependent RNA helicase dbp5 OS=Aspergillus niger (strain CBS 513.88 / FGSC A1513) GN=dbp5 PE=3 SV=1 - [DBP5_ASPNC]	47.44	0.0332	2	1	1	2	482	53.1	5.68	0.508
Q8X0X2	ATP-dependent RNA helicase dbp-5 OS=Neurospora crassa GN=dbp-5 PE=3 SV=1 - [DBP5_NEUCR]	90.16	0.0455	1	1	1	5	483	53.2	5.86	0.673
Q2UGK3	ATP-dependent RNA helicase ded1 OS=Aspergillus oryzae GN=ded1 PE=3 SV=1 - [DED1_ASPOR]	207.48	0.1585	5	2	8	15	675	71.8	8.7	1.594
A1CXK7	ATP-dependent RNA helicase ded1 OS=Neosartorya fischeri (strain ATCC 1020 / DSM 3700 / FGSC A1164 / NRRL 181) GN=ded1 PE=3 SV=1 - [DED1_NEOFI]	195.25	0.1775	43	2	8	12	676	72.1	8.84	1.356
Q1E5R1	ATP-dependent RNA helicase DHH1 OS=Coccidioides immitis GN=DHH1 PE=3 SV=1 - [DHH1_COCIM]	172.13	0.2031	6	1	7	13	512	57.3	8.81	0.787
Q4WEB4	ATP-dependent RNA helicase fal1 OS=Aspergillus fumigatus GN=fal1 PE=3 SV=2 - [FAL1_ASPFU]	140.41	0.1432	29	4	5	11	398	45.3	6.28	1.251
A6ZKM4	Autophagy-related protein 8 OS=Saccharomyces cerevisiae (strain YJM789) GN=ATG8 PE=3 SV=1 - [ATG8_YEAS7]	83.76	0.1538	14	2	2	3	117	13.6	9.13	0.801
Q8WZJ7	C-1-tetrahydrofolate synthase, cytoplasmic OS=Schizosaccharomyces pombe GN=SPBC839.16 PE=2 SV=1 - [C1TC_SCHPO]	50.04	0.0117	1	1	1	2	937	101.1	7.27	0.774
Q6Q487	Calnexin homolog OS=Aspergillus fumigatus GN=AFUA_4G12850 PE=2 SV=2 - [CALX_ASPFU]	43.32	0.016	1	1	1	1	563	61.8	5.07	0.759
Q9C196	cAMP-dependent protein kinase regulatory subunit OS=Aspergillus niger GN=pkaR PE=3 SV=1 - [KAPR_ASPNG]	127.75	0.1095	1	1	3	8	411	44.5	4.97	0.542
O42794	cAMP-dependent protein kinase regulatory subunit OS=Colletotrichum trifolii GN=PKAR PE=3 SV=1 - [KAPR_COLTR]	26.74	0.0396	1	1	1	1	404	44.7	9	0.62
O59922	cAMP-dependent protein kinase regulatory subunit OS=Emericella nidulans GN=pkaR PE=3 SV=1 - [KAPR_EMENI]	146.71	0.1189	1	1	3	11	412	44.9	5.21	0.691
Q5BCC5	Carbonic anhydrase OS=Emericella nidulans GN=AN1805 PE=1 SV=2 - [CAN_EMENI]	74.59	0.1272	1	2	2	8	228	25.5	6.01	0.598
P40233	Casein kinase I homolog 1 OS=Schizosaccharomyces pombe GN=cki1 PE=1 SV=2 - [CKI1_SCHPO]	30.95	0.0538	1	1	1	1	446	50.4	8.78	0.674
Q92405	Catalase B OS=Aspergillus fumigatus GN=catB PE=1 SV=1 - [CATB_ASPFU]	230.01	0.0989	7	6	6	39	728	79.9	5.82	0.54
B0YAK0	Catalase-peroxidase OS=Aspergillus fumigatus (strain CEA10 / CBS 144.89 / FGSC A1163) GN=katG PE=3 SV=1 - [KATG_ASPFC]	183.48	0.0725	5	1	4	17	759	83.7	6.58	0.821
Q2TW34	Catalase-peroxidase OS=Aspergillus oryzae GN=katG PE=3 SV=1 - [KATG_ASPOR]	156.78	0.0453	4	1	3	21	751	82.6	6.23	0.66
Q2H7U1	Catalase-peroxidase OS=Chaetomium globosum GN=katG PE=3 SV=1 - [KATG_CHAGB]	197.92	0.0534	1	1	3	23	749	82	6.39	0.618
Q00646	Cell division control protein 2 OS=Emericella nidulans GN=nimX PE=2 SV=1 - [CDC2_EMENI]	100.22	0.13	2	4	4	6	323	36.8	7.28	1.425
P25694	Cell division control protein 48 OS=Saccharomyces cerevisiae GN=CDC48 PE=1 SV=3 - [CDC48_YEAST]	163.57	0.0862	1	2	6	11	835	91.9	4.94	0.822
O43100	Centromere/microtubule-binding protein CBF5 OS=Emericella nidulans GN=cbf5 PE=2 SV=1 - [CBF5_EMENI]	29.64	0.0416	2	1	1	3	481	54.2	8.72	1.409
O00098	Citrate synthase, mitochondrial OS=Emericella nidulans GN=citA PE=2 SV=3 - [CISY_EMENI]	139.25	0.1097	3	2	5	20	474	52.2	8.59	1.203
Q4WHP5	Class E vacuolar protein-sorting machinery protein hse1 OS=Aspergillus fumigatus GN=hse1 PE=3 SV=1 - [HSE1_ASPFU]	71.48	0.0497	5	2	2	5	584	64.4	5.92	0.695
Q12556	Copper amine oxidase 1 OS=Aspergillus niger GN=AO-I PE=1 SV=2 - [AMO1_ASPNG]	74.82	0.0447	1	2	2	3	671	75.3	6.32	0.708
Q4HVX7	Cytochrome c OS=Gibberella zeae GN=CYC1 PE=3 SV=1 - [CYC_GIBZE]	88.01	0.1376	2	2	2	5	109	12.1	9.28	1.564
Q4WPF8	Cytochrome c peroxidase, mitochondrial OS=Aspergillus fumigatus GN=ccp1 PE=3 SV=1 - [CCPR_ASPFU]	57.46	0.0492	1	1	1	2	366	40.4	8.56	1.388
P0C0V3	Cytochrome c peroxidase, mitochondrial OS=Emericella nidulans GN=ccp1 PE=3 SV=1 - [CCPR_EMENI]	74.84	0.0499	1	1	1	3	361	39.9	8.79	1.747
P07142	Cytochrome c1, heme protein, mitochondrial OS=Neurospora crassa GN=cyt-1 PE=2 SV=1 - [CY1_NEUCR]	75.82	0.0512	1	1	1	5	332	36.4	8.34	2.008
P30607	Cytochrome P450 52A2 OS=Candida tropicalis GN=CYP52A2 PE=1 SV=1 - [CP52B_CANTR]	25.82	0.0211	3	1	1	2	522	60.1	6.96	1.321
O00087	Dihydrolipoyl dehydrogenase, mitochondrial OS=Schizosaccharomyces pombe GN=dld1 PE=2 SV=2 - [DLDH_SCHPO]	94.1	0.0333	1	2	2	10	511	54.7	8.56	1.285
B0XRV0	Dipeptidyl-peptidase 5 OS=Aspergillus fumigatus (strain CEA10 / CBS 144.89 / FGSC A1163) GN=AFUB_024920 PE=1 SV=1 - [DPP5_ASPFC]	20.87	0.0166	2	1	1	11	721	79.7	5.9	0.259
Q9Y8E3	Dipeptidyl-peptidase 5 OS=Aspergillus oryzae GN=AO090011000795-A PE=3 SV=2 - [DPP5_ASPOR]	42.39	0.0221	1	1	1	5	725	80.3	4.84	0.564
P42657	DNA damage checkpoint protein rad25 OS=Schizosaccharomyces pombe GN=rad25 PE=1 SV=1 - [RAD25_SCHPO]	125.85	0.1296	5	1	4	20	270	30.4	4.84	1.899
Q5AY89	DNA damage-inducible protein 1 OS=Emericella nidulans GN=ddi1 PE=3 SV=2 - [DDI1_EMENI]	139.98	0.0885	2	3	3	10	418	45.3	5.97	0.638
A5DEV6	DNA mismatch repair protein MSH3 OS=Pichia guilliermondii GN=MSH3 PE=3 SV=2 - [MSH3_PICGU]	20.49	0.0104	17	1	1	1	960	107.8	6.76	1.42
P16017	Elongation factor 1-alpha OS=Candida albicans GN=TEF1 PE=1 SV=1 - [EF1A_CANAL]	200.05	0.1485	1	1	5	64	458	50	9.03	1.373
Q96WZ1	Elongation factor 1-alpha OS=Coccidioides immitis GN=TEF PE=2 SV=2 - [EF1A_COCIM]	255.19	0.1587	2	1	7	68	460	50.1	9.1	1.223
P34825	Elongation factor 1-alpha OS=Trichoderma reesei GN=tef1 PE=3 SV=1 - [EF1A_TRIRE]	259.66	0.1891	8	2	7	108	460	49.8	9.1	1.306
Q875Z2	Elongation factor 2 OS=Saccharomyces castellii GN=EFT1 PE=3 SV=1 - [EF2_SACCA]	157.79	0.0629	11	1	5	17	842	93.1	6.14	2.762
P25997	Elongation factor 3 OS=Candida albicans GN=TEF3 PE=1 SV=1 - [EF3_CANAL]	40.66	0.0305	2	1	2	3	1049	116.8	5.73	1.313
O94489	Elongation factor 3 OS=Schizosaccharomyces pombe GN=tef3 PE=1 SV=1 - [EF3_SCHPO]	58.13	0.0229	1	1	2	2	1047	115.7	6.49	3.619
Q9HGI6	Eukaryotic peptide chain release factor GTP-binding subunit OS=Debaryomyces hansenii GN=SUP35 PE=3 SV=4 - [ERF3_DEBHA]	10.05	0.0143	3	1	1	1	701	77.2	7.44	1.242
P56286	Eukaryotic translation initiation factor 2 subunit alpha OS=Schizosaccharomyces pombe GN=tif211 PE=1 SV=1 - [IF2A_SCHPO]	47.59	0.0588	1	1	1	1	306	34.5	6.47	3.198
B0XP13	Eukaryotic translation initiation factor 3 subunit A OS=Aspergillus fumigatus (strain CEA10 / CBS 144.89 / FGSC A1163) GN=tif32 PE=3 SV=1 - [EIF3A_ASPFC]	51.74	0.0257	3	1	2	3	1051	120.2	9.39	1.533
A1CQH7	Eukaryotic translation initiation factor 3 subunit F OS=Aspergillus clavatus GN=ACLA_026150 PE=3 SV=1 - [EIF3F_ASPCL]	79.88	0.0812	6	2	2	6	345	37.2	4.88	0.825
Q1DZB0	Eukaryotic translation initiation factor 3 subunit L OS=Coccidioides immitis GN=CIMG_04353 PE=3 SV=1 - [EIF3L_COCIM]	129.88	0.0665	9	4	4	7	481	55.1	5.57	1.233
Q4WGK6	FACT complex subunit pob3 OS=Aspergillus fumigatus GN=pob3 PE=3 SV=2 - [POB3_ASPFU]	143.99	0.0925	3	3	3	4	573	64.1	4.75	0.732
Q4WJ02	FACT complex subunit spt16 OS=Aspergillus fumigatus GN=spt16 PE=3 SV=1 - [SPT16_ASPFU]	93.6	0.0422	3	3	3	10	1019	115.1	5.54	0.609
O59945	Fimbrin OS=Schizosaccharomyces pombe GN=fim1 PE=1 SV=1 - [FIMB_SCHPO]	49.93	0.0212	1	1	1	1	614	68.6	5.74	0.818
Q4WLV6	FK506-binding protein 1A OS=Aspergillus fumigatus GN=fpr1A PE=3 SV=1 - [FKB1A_ASPFU]	56.04	0.125	1	1	1	9	112	12.1	7.25	1.695
Q5ATN7	FK506-binding protein 2 OS=Emericella nidulans GN=fkbB PE=3 SV=1 - [FKBP2_EMENI]	23.18	0.0963	1	1	1	2	135	14.6	5.55	0.761
Q07103	Formate dehydrogenase OS=Neurospora crassa GN=fdh PE=2 SV=1 - [FDH_NEUCR]	184.62	0.1733	1	3	5	17	375	40.9	6.34	0.43
Q92407	Glucokinase OS=Aspergillus niger GN=glkA PE=1 SV=1 - [HXKG_ASPNG]	91.95	0.0626	1	2	2	6	495	54.5	5.68	1.232
P14742	Glucosamine--fructose-6-phosphate aminotransferase [isomerizing] OS=Saccharomyces cerevisiae GN=GFA1 PE=1 SV=4 - [GFA1_YEAST]	24.73	0.0307	1	1	1	3	717	80	6.43	1.915
Q12680	Glutamate synthase [NADH] OS=Saccharomyces cerevisiae GN=GLT1 PE=1 SV=2 - [GLT1_YEAST]	27.84	0.0103	1	1	1	1	2145	238	6.58	1.636
Q96V52	Glutamine synthetase OS=Emericella nidulans GN=glnA PE=3 SV=2 - [GLNA_EMENI]	53.54	0.0522	1	1	1	13	345	38.5	6.33	1.667
P55071	Glyceraldehyde-3-phosphate dehydrogenase (Fragment) OS=Amanita muscaria GN=GPD PE=3 SV=1 - [G3P_AMAMU]	64.47	0.0519	3	1	1	13	289	31.1	6.7	0.533
Q96UF1	Glyceraldehyde-3-phosphate dehydrogenase 3 OS=Rhizomucor racemosus GN=GPD3 PE=3 SV=1 - [G3P3_RHIRA]	37.48	0.0324	1	1	1	1	339	36.3	6.54	0.398
Q9HGY7	Glyceraldehyde-3-phosphate dehydrogenase OS=Aspergillus oryzae GN=gpdA PE=2 SV=1 - [G3P_ASPOR]	190.51	0.1775	6	2	4	44	338	36.2	7.11	0.82
Q8J1H3	Glyceraldehyde-3-phosphate dehydrogenase OS=Coccidioides posadasii (strain C735) GN=GPD PE=3 SV=1 - [G3P_COCP7]	214.33	0.2077	11	3	5	33	337	36.4	6.95	0.816
P19089	Glyceraldehyde-3-phosphate dehydrogenase OS=Cryphonectria parasitica PE=3 SV=1 - [G3P_CRYPA]	87.25	0.1395	7	1	2	19	337	36.2	7.23	0.473
P17609	GTP-binding protein ypt2 OS=Schizosaccharomyces pombe GN=ypt2 PE=2 SV=1 - [YPT2_SCHPO]	91.6	0.205	7	1	3	13	200	22.7	5.78	0.802
Q9HDY0	GTP-binding protein ypt71 OS=Schizosaccharomyces pombe GN=ypt71 PE=2 SV=1 - [YPT71_SCHPO]	89.18	0.101	2	2	2	3	208	23.5	5.67	0.737
Q00743	Guanine nucleotide-binding protein subunit alpha OS=Emericella nidulans GN=fadA PE=1 SV=3 - [GPA1_EMENI]	202.05	0.204	7	4	4	10	353	40.7	5.1	0.568
O14435	Guanine nucleotide-binding protein subunit beta OS=Cryphonectria parasitica GN=GB-1 PE=3 SV=1 - [GBB_CRYPA]	147.62	0.1281	1	3	3	9	359	39.8	7.23	0.624
Q01369	Guanine nucleotide-binding protein subunit beta-like protein OS=Neurospora crassa GN=cpc-2 PE=3 SV=1 - [GBLP_NEUCR]	127.59	0.212	1	4	4	14	316	35.1	7.25	1.296
Q06975	H/ACA ribonucleoprotein complex subunit 1 OS=Schizosaccharomyces pombe GN=gar1 PE=2 SV=1 - [GAR1_SCHPO]	33.92	0.067	8	1	1	2	194	20.1	11.09	0.782
Q92260	Heat shock 70 kDa protein (Fragment) OS=Penicillium citrinum GN=HSP70 PE=1 SV=1 - [HSP70_PENCI]	722.72	0.3718	1	5	15	184	503	55.1	5.08	1.301
P87047	Heat shock 70 kDa protein 1 OS=Paracoccidioides brasiliensis (strain ATCC MYA-826 / Pb01) GN=HSP70-1 PE=1 SV=1 - [HSP71_PARBA]	360.64	0.1602	1	1	7	84	649	70.5	5.41	1.863
P40918	Heat shock 70 kDa protein OS=Cladosporium herbarum GN=HSP70 PE=1 SV=1 - [HSP70_CLAHE]	454.85	0.2068	1	3	10	115	643	69.9	5.12	1.317
O94641	Heat shock protein 104 OS=Schizosaccharomyces pombe GN=hsp104 PE=2 SV=1 - [HS104_SCHPO]	72.19	0.0354	1	2	2	8	905	100.4	5.81	1.342
O60008	Heat shock protein 60, mitochondrial OS=Paracoccidioides brasiliensis (strain ATCC MYA-826 / Pb01) GN=HSP60 PE=1 SV=1 - [HSP60_PARBA]	284.68	0.1639	2	2	6	52	592	62.1	5.63	1.201
P46587	Heat shock protein SSA2 OS=Candida albicans GN=SSA2 PE=1 SV=3 - [HSP72_CANAL]	393.38	0.1488	1	2	8	98	645	70	5.06	1.483
P87222	Heat shock protein SSB1 OS=Candida albicans GN=SSB1 PE=1 SV=1 - [HSP75_CANAL]	155.15	0.0701	7	1	3	22	613	66.4	5.29	1.205
P80581	Hexokinase OS=Emericella nidulans GN=hxkA PE=1 SV=2 - [HXK_EMENI]	37.69	0.0204	1	1	1	3	490	53.9	5.49	0.814
Q4WEI5	Histone acetyltransferase type B subunit 2 OS=Aspergillus fumigatus GN=hat2 PE=3 SV=1 - [HAT2_ASPFU]	71.97	0.1009	2	2	2	4	436	48.9	5.02	0.62
Q0CBD2	Histone H2A OS=Aspergillus terreus (strain NIH 2624 / FGSC A1156) GN=hta1 PE=3 SV=1 - [H2A_ASPTN]	105.64	0.2443	16	2	2	22	131	13.9	10.55	0.768
Q09FM9	Histone H2A.Z OS=Monascus anka GN=HTZ1 PE=3 SV=1 - [H2AZ_MONAN]	29.24	0.0735	14	1	1	1	136	14.6	10.37	0.533
P37210	Histone H2B OS=Neurospora crassa GN=hh2b PE=1 SV=4 - [H2B_NEUCR]	168.92	0.2482	16	1	4	66	137	14.8	10.13	0.769
A5DBG5	Histone H2B.2 OS=Pichia guilliermondii GN=HTB2 PE=3 SV=1 - [H2B2_PICGU]	128.06	0.2636	12	1	4	23	129	14.1	10.1	0.802
P09322	Histone H4 OS=Schizosaccharomyces pombe GN=hhf1 PE=1 SV=2 - [H4_SCHPO]	76.46	0.3301	2	1	3	11	103	11.4	11.36	1.239
P23750	Histone H4.1 OS=Emericella nidulans GN=hhfA PE=3 SV=2 - [H41_EMENI]	238.06	0.5243	12	5	7	57	103	11.3	11.36	0.826
P54874	Hydroxymethylglutaryl-CoA synthase OS=Schizosaccharomyces pombe GN=hcs1 PE=1 SV=1 - [HMCS_SCHPO]	63.8	0.0246	2	1	1	1	447	49.2	7.39	3.652
Q6BWA5	Inorganic pyrophosphatase OS=Debaryomyces hansenii GN=IPP1 PE=3 SV=1 - [IPYR_DEBHA]	122.68	0.1986	1	4	4	26	287	32.1	5.25	1.207
Q5B912	Inorganic pyrophosphatase OS=Emericella nidulans GN=ipp1 PE=1 SV=1 - [IPYR_EMENI]	182.74	0.1694	2	4	4	58	301	33.9	5.57	1.274
P28298	Isocitrate lyase OS=Emericella nidulans GN=acuD PE=1 SV=3 - [ACEA_EMENI]	84.06	0.0576	8	2	2	7	538	60.3	7.15	0.46
Q86ZF1	Isocitrate lyase OS=Leptosphaeria maculans GN=ICL1 PE=3 SV=1 - [ACEA_LEPMC]	29.37	0.0261	1	1	1	3	537	60.1	6.77	0.613
P38674	Ketol-acid reductoisomerase, mitochondrial OS=Neurospora crassa GN=ilv-2 PE=3 SV=2 - [ILV5_NEUCR]	75.04	0.1095	2	3	3	4	402	44.6	8.41	1.616
A7EJL9	Leukotriene A-4 hydrolase OS=Sclerotinia sclerotiorum (strain ATCC 18683 / 1980 / Ss-1) GN=SS1G_05513 PE=3 SV=1 - [LKHA4_SCLS1]	40.11	0.0197	13	1	1	4	608	68.9	5.44	1.346
P17505	Malate dehydrogenase, mitochondrial OS=Saccharomyces cerevisiae GN=MDH1 PE=1 SV=2 - [MDHM_YEAST]	84.09	0.0868	2	2	2	27	334	35.6	8.47	0.695
P28344	Malate synthase, glyoxysomal OS=Emericella nidulans GN=acuE PE=3 SV=2 - [MASY_EMENI]	120.58	0.1193	1	4	4	7	528	59.4	8.48	0.454
P28345	Malate synthase, glyoxysomal OS=Neurospora crassa GN=acu-9 PE=3 SV=2 - [MASY_NEUCR]	37.6	0.0387	1	1	1	1	542	61.1	7.65	0.43
A2QGA1	Mannitol 2-dehydrogenase OS=Aspergillus niger (strain CBS 513.88 / FGSC A1513) GN=An03g02430 PE=3 SV=1 - [M2DH_ASPNC]	27.21	0.0246	4	1	1	1	488	54.8	5.87	1.82
A1C6B4	Mannitol-1-phosphate 5-dehydrogenase OS=Aspergillus clavatus GN=mpdA PE=3 SV=1 - [MTLD_ASPCL]	102.64	0.0541	12	2	2	19	388	42.6	5.72	0.52
Q2UJU5	Mannose-1-phosphate guanyltransferase OS=Aspergillus oryzae GN=mpg1 PE=3 SV=1 - [MPG1_ASPOR]	125.01	0.2418	5	3	6	13	364	40.1	7.2	1.209
Q6C0U8	Mitochondrial presequence protease OS=Yarrowia lipolytica GN=CYM1 PE=3 SV=1 - [CYM1_YARLI]	35.85	0.0081	1	1	1	2	990	110.8	5.66	0.502
P43068	Mitogen-activated protein kinase MKC1 OS=Candida albicans GN=MKC1 PE=3 SV=1 - [MKC1_CANAL]	17.67	0.0319	1	1	1	1	501	58.2	5.02	0.828
Q4PGW7	NADH-cytochrome b5 reductase 1 OS=Ustilago maydis GN=CBR1 PE=3 SV=1 - [NCB5R_USTMA]	84.78	0.0957	4	1	2	3	324	36	8.53	1.416
Q2HG02	NADH-cytochrome b5 reductase 2 OS=Chaetomium globosum GN=MCR1 PE=3 SV=1 - [MCR1_CHAGB]	28.66	0.0201	1	1	1	3	348	38.1	9.35	0.36
P25284	NADH-ubiquinone oxidoreductase 40 kDa subunit, mitochondrial OS=Neurospora crassa GN=nuo-40 PE=1 SV=2 - [NDUA9_NEUCR]	32.86	0.0267	1	1	1	3	375	42.8	7.12	1.454
A2R4V1	Nascent polypeptide-associated complex subunit alpha OS=Aspergillus niger (strain CBS 513.88 / FGSC A1513) GN=egd2 PE=3 SV=1 - [NACA_ASPNC]	96.94	0.2178	8	2	3	14	202	21.8	5	1.298
Q99344	NEDD8-activating enzyme E1 catalytic subunit OS=Saccharomyces cerevisiae GN=UBA3 PE=1 SV=1 - [UBA3_YEAST]	50.31	0.0502	1	1	1	3	299	33.3	4.86	0.822
P17624	Nuclear movement protein nudC OS=Emericella nidulans GN=nudC PE=3 SV=1 - [NUDC_EMENI]	32.66	0.0808	1	1	1	1	198	22.3	5.4	0.653
A6ZPE5	Nucleolar protein 58 OS=Saccharomyces cerevisiae (strain YJM789) GN=NOP58 PE=3 SV=1 - [NOP58_YEAS7]	32.92	0.0254	16	1	1	1	511	56.9	8.94	1.428
Q8TFN0	Nucleoside diphosphate kinase OS=Emericella nidulans GN=swoH PE=3 SV=1 - [NDK_EMENI]	124.74	0.1699	3	2	2	39	153	16.9	8.12	1.353
P50125	O-acetylhomoserine (thiol)-lyase OS=Emericella nidulans GN=cysD PE=2 SV=2 - [CYSD_EMENI]	124.62	0.103	1	4	4	9	437	47.3	6.48	1.369
Q92413	Ornithine aminotransferase OS=Emericella nidulans GN=otaA PE=3 SV=2 - [OAT_EMENI]	189.28	0.1872	1	6	6	21	454	49.2	6.05	1.464
Q2U0E0	Peptidyl-prolyl cis-trans isomerase D OS=Aspergillus oryzae GN=cpr6 PE=3 SV=1 - [PPID_ASPOR]	57.63	0.0593	1	2	2	7	371	40.8	6.39	0.697
Q01373	Peroxisomal hydratase-dehydrogenase-epimerase OS=Neurospora crassa GN=fox-2 PE=1 SV=1 - [FOX2_NEUCR]	64.23	0.0235	1	2	2	12	894	96.3	8.13	0.416
P12807	Peroxisomal primary amine oxidase OS=Pichia angusta GN=AMO PE=1 SV=1 - [AMO_PICAN]	31.94	0.0188	1	1	1	1	692	77.5	6.73	0.588
Q5ATZ7	Phosphatidylinositol transfer protein sfh5 OS=Emericella nidulans GN=sfh5 PE=3 SV=1 - [SFH5_EMENI]	45.52	0.0342	1	1	1	6	409	44.5	5.05	1.325
Q96UL8	Phosphoenolpyruvate carboxykinase [ATP] OS=Emericella nidulans GN=acuF PE=3 SV=2 - [PCKA_EMENI]	152	0.1133	1	3	3	10	556	61.4	6.14	0.658
O43112	Phosphoenolpyruvate carboxykinase [ATP] OS=Kluyveromyces lactis GN=PCK1 PE=3 SV=2 - [PCKA_KLULA]	25.45	0.0313	1	1	1	2	543	60.4	5.82	0.545
Q7RVS9	Phosphoenolpyruvate carboxykinase [ATP] OS=Neurospora crassa GN=pck-1 PE=3 SV=1 - [PCKA_NEUCR]	30.16	0.0232	1	1	1	6	561	62.5	6.37	0.537
Q4WY53	Phosphoglucomutase OS=Aspergillus fumigatus GN=pgmA PE=3 SV=1 - [PGM_ASPFU]	73.49	0.0739	4	1	3	4	555	60.5	6.76	0.802
Q9P931	Phosphoglucomutase OS=Emericella nidulans GN=pgmB PE=3 SV=2 - [PGM_EMENI]	220.09	0.1529	5	5	7	16	556	60.6	6.11	0.789
Q01864	pH-response transcription factor pacC/RIM101 OS=Penicillium chrysogenum GN=PACC PE=1 SV=2 - [PACC_PENCH]	25.91	0.0202	9	1	1	1	643	68.8	6.49	0.724
Q5B630	Polyadenylate-binding protein, cytoplasmic and nuclear OS=Emericella nidulans GN=pab1 PE=2 SV=2 - [PABP_EMENI]	257.59	0.1175	3	1	6	13	732	79.3	6.02	0.765
P62506	Probable 60S ribosomal protein L44, mitochondrial OS=Schizosaccharomyces pombe GN=SPBC56F2.14 PE=3 SV=1 - [RM44_SCHPO]	21.01	0.08	1	1	1	1	100	11.1	9.58	0.664
Q03134	Probable formate dehydrogenase OS=Emericella nidulans GN=aciA PE=2 SV=2 - [FDH_EMENI]	226.64	0.2467	2	4	6	29	377	41.5	6.73	0.667
P78827	Probable ketol-acid reductoisomerase, mitochondrial OS=Schizosaccharomyces pombe GN=ilv5 PE=1 SV=2 - [ILV5_SCHPO]	23.39	0.0272	1	1	1	1	404	45.2	9.45	6.741
Q9C2L8	Probable Ras-related protein Rab7 OS=Neurospora crassa GN=17E5.300 PE=3 SV=1 - [RAB7_NEUCR]	136.68	0.1756	1	3	3	9	205	23.1	5.02	0.667
P50085	Prohibitin-2 OS=Saccharomyces cerevisiae GN=PHB2 PE=1 SV=2 - [PHB2_YEAST]	58.14	0.0677	1	1	2	2	310	34.4	9.92	1.3
P23639	Proteasome component Y7 OS=Saccharomyces cerevisiae GN=PRE8 PE=1 SV=1 - [PSA2_YEAST]	49.78	0.096	1	1	2	8	250	27.1	5.72	0.79
P78586	Protein ARG5,6, mitochondrial OS=Candida albicans GN=ARG5,6 PE=3 SV=1 - [ARG56_CANAL]	53.58	0.0152	2	1	1	4	857	95	7.18	0.813
Q12730	Protein disulfide-isomerase OS=Aspergillus niger GN=pdiA PE=2 SV=1 - [PDI_ASPNG]	21.94	0.0175	1	1	1	3	515	56.3	4.6	0.686
Q00248	Protein disulfide-isomerase OS=Aspergillus oryzae GN=pdiA PE=3 SV=1 - [PDI_ASPOR]	70.73	0.0583	1	2	2	10	515	56.4	4.68	0.763
Q0CZ00	Protein fmp52-2, mitochondrial OS=Aspergillus terreus (strain NIH 2624 / FGSC A1156) GN=fmp522 PE=3 SV=1 - [FM522_ASPTN]	10.01	0.0786	1	1	1	1	229	24.3	8.97	0.681
O93937	Protein pyrABCN OS=Emericella nidulans GN=pyrABCN PE=3 SV=2 - [PYR1_EMENI]	262.61	0.0532	2	7	9	15	2275	249.4	6.32	1.515
A2QR20	Protein sey1 OS=Aspergillus niger (strain CBS 513.88 / FGSC A1513) GN=sey1 PE=3 SV=1 - [SEY1_ASPNC]	72.19	0.0338	13	1	2	3	858	96.3	5.44	0.658
Q0D0W7	Protein sey1 OS=Aspergillus terreus (strain NIH 2624 / FGSC A1156) GN=sey1 PE=3 SV=1 - [SEY1_ASPTN]	72.22	0.0363	4	1	2	2	854	96	5.52	0.742
A1CKI4	Protein TIF31 homolog OS=Aspergillus clavatus GN=tif31 PE=3 SV=1 - [TIF31_ASPCL]	145.11	0.0421	9	2	4	7	1259	140.3	5.8	1.723
Q7RY84	Protein TIF31 homolog OS=Neurospora crassa GN=tif-31 PE=3 SV=2 - [TIF31_NEUCR]	68.28	0.0198	6	1	2	2	1211	135.1	5.78	1.33
Q5BGR9	Protein transport protein sec23 OS=Emericella nidulans GN=sec23 PE=3 SV=1 - [SEC23_EMENI]	272.02	0.1401	17	1	8	18	771	85.6	6.21	0.803
Q5B6W0	Protein transport protein sec24 OS=Emericella nidulans GN=sec24 PE=3 SV=1 - [SEC24_EMENI]	101.31	0.0595	12	4	4	8	908	99.2	6.55	0.799
P07259	Protein URA1 OS=Saccharomyces cerevisiae GN=URA2 PE=1 SV=4 - [PYR1_YEAST]	51.75	0.0163	1	1	3	3	2214	245	5.86	1.293
P32793	Protein YSC84 OS=Saccharomyces cerevisiae GN=YSC84 PE=1 SV=2 - [YSC84_YEAST]	25.67	0.0192	1	1	1	2	468	50.9	8.03	1.627
Q92215	Putative fatty acid synthase subunit TOXC OS=Cochliobolus carbonum GN=TOXC PE=3 SV=1 - [TOXC_COCCA]	123.46	0.0096	1	2	2	3	2080	232.1	6.74	1.265
Q9URY7	Putative formamidase C869.04 OS=Schizosaccharomyces pombe GN=SPAC869.04 PE=2 SV=1 - [FMDA_SCHPO]	63.19	0.0293	1	1	1	9	410	44.8	5.66	0.432
Q09769	Putative Lon protease homolog, mitochondrial OS=Schizosaccharomyces pombe GN=SPAC22F3.06c PE=2 SV=1 - [LONM_SCHPO]	40.05	0.0122	1	1	1	1	1067	118.6	7.21	1.311
Q9HES8	Pyruvate carboxylase OS=Aspergillus niger GN=pyc PE=3 SV=1 - [PYC_ASPNG]	525.67	0.1133	7	13	13	52	1192	130.8	6.48	0.616
Q9P4R4	Saccharopine dehydrogenase [NADP+, L-glutamate-forming] OS=Magnaporthe grisea GN=LYS3 PE=1 SV=2 - [LYS9_MAGGR]	13.24	0.0356	1	1	1	2	450	49.1	6.47	1.89
P10659	S-adenosylmethionine synthetase 1 OS=Saccharomyces cerevisiae GN=SAM1 PE=1 SV=2 - [METK1_YEAST]	73.15	0.0393	2	1	1	12	382	41.8	5.22	1.376
P48466	S-adenosylmethionine synthetase OS=Neurospora crassa GN=eth-1 PE=2 SV=1 - [METK_NEUCR]	94.47	0.1063	1	2	2	5	395	43	6.01	1.423
P43612	SIT4-associating protein SAP155 OS=Saccharomyces cerevisiae GN=SAP155 PE=1 SV=3 - [SA155_YEAST]	23.55	0.009	1	1	1	1	1002	114.9	4.72	1.29
Q12230	Sphingolipid long chain base-responsive protein LSP1 OS=Saccharomyces cerevisiae GN=LSP1 PE=1 SV=1 - [LSP1_YEAST]	90.75	0.0792	2	2	2	8	341	38	4.7	0.658
Q6BRB7	Sterol 24-C-methyltransferase OS=Debaryomyces hansenii GN=ERG6 PE=3 SV=1 - [ERG6_DEBHA]	30.84	0.0345	4	1	1	2	377	42.9	5.54	2.624
P32420	Succinate dehydrogenase [ubiquinone] iron-sulfur subunit, mitochondrial OS=Ustilago maydis GN=SDH2 PE=3 SV=1 - [DHSB_USTMA]	120.83	0.1153	2	1	2	4	295	33.3	8.59	1.605
Q7SE75	Sulfate adenylyltransferase OS=Neurospora crassa GN=met-3 PE=3 SV=1 - [MET3_NEUCR]	106.28	0.0716	7	3	4	6	573	64.4	6.67	2.048
O42724	Superoxide dismutase [Cu-Zn] 1 OS=Debaryomyces hansenii GN=SOD1 PE=1 SV=4 - [SODC1_DEBHA]	34.29	0.0844	3	1	1	5	154	15.9	6.27	0.629
Q9Y8D9	Superoxide dismutase [Cu-Zn] OS=Aspergillus fumigatus GN=sodC PE=2 SV=3 - [SODC_ASPFU]	29.78	0.1299	1	1	1	3	154	16	6.52	0.775
A2QMY6	Superoxide dismutase [Cu-Zn] OS=Aspergillus niger (strain CBS 513.88 / FGSC A1513) GN=sodC PE=3 SV=1 - [SODC_ASPNC]	105.26	0.4156	4	4	4	10	154	15.9	6.4	0.83
O75007	Superoxide dismutase [Mn], mitochondrial OS=Penicillium chrysogenum GN=SOD PE=1 SV=1 - [SODM_PENCH]	95.95	0.1286	1	3	3	8	210	23.1	7.36	0.735
Q6BSL0	Synaptobrevin homolog YKT6 OS=Debaryomyces hansenii GN=YKT6 PE=3 SV=1 - [YKT6_DEBHA]	37.75	0.06	1	1	1	9	200	22.9	6.92	0.696
P42943	T-complex protein 1 subunit eta OS=Saccharomyces cerevisiae GN=CCT7 PE=1 SV=1 - [TCPH_YEAST]	34.87	0.0218	2	1	1	2	550	59.7	5.55	1.226
P15019	Transaldolase OS=Saccharomyces cerevisiae GN=TAL1 PE=1 SV=4 - [TAL1_YEAST]	33.72	0.0209	1	1	1	5	335	37	6.43	1.268
Q02516	Transcriptional activator HAP5 OS=Saccharomyces cerevisiae GN=HAP5 PE=1 SV=1 - [HAP5_YEAST]	21.81	0.0496	1	1	1	2	242	27.7	4.59	0.785
O13831	Tryptophan synthase OS=Schizosaccharomyces pombe GN=trp2 PE=2 SV=1 - [TRP_SCHPO]	43.5	0.0158	1	1	1	2	697	75.4	6.64	1.495
P53371	Tubulin alpha chain (Fragment) OS=Ajellomyces capsulata GN=TUB1 PE=3 SV=1 - [TBA_AJECA]	66.48	0.0359	1	1	1	14	418	46.6	5.8	1.486
P41799	Tubulin beta chain OS=Phaeosphaeria nodorum GN=tubA PE=1 SV=2 - [TBB_PHANO]	333.71	0.217	28	1	8	55	447	49.8	4.93	1.263
P40905	Tubulin beta-2 chain OS=Erysiphe pisi GN=TUB2 PE=2 SV=2 - [TBB2_ERYPI]	375.67	0.2685	39	2	9	64	447	49.9	4.97	1.302
P13117	Ubiquitin OS=Neurospora crassa GN=ubi-1 PE=1 SV=1 - [UBIQ_NEUCR]	159.94	0.6974	4	5	5	91	76	8.6	7.25	1.652
O74196	Ubiquitin-conjugating enzyme E2-16 kDa OS=Colletotrichum gloeosporioides GN=UBC1 PE=2 SV=1 - [UBC1_COLGL]	32.82	0.0748	6	1	1	1	147	16.5	6.92	1.997
O42943	Uncharacterized ABC transporter ATP-binding protein C16H5.08c OS=Schizosaccharomyces pombe GN=SPBC16H5.08c PE=1 SV=1 - [YBP8_SCHPO]	21.34	0.0146	1	1	1	1	618	69.2	6.18	1.901
Q10094	Uncharacterized protein C11D3.15 OS=Schizosaccharomyces pombe GN=SPAC11D3.15 PE=2 SV=1 - [YAOF_SCHPO]	45.09	0.0129	1	1	1	3	1317	143.6	6.15	1.774
O13917	Uncharacterized protein C23C11.13c OS=Schizosaccharomyces pombe GN=SPAC23C11.13c PE=2 SV=1 - [YDWD_SCHPO]	53.14	0.0583	1	1	1	7	206	23.6	5.9	1.22
Q96WV0	Uncharacterized urease accessory protein ureG-like OS=Schizosaccharomyces pombe GN=SPCPB16A4.05c PE=2 SV=1 - [UREG_SCHPO]	35.98	0.049	1	1	1	2	286	31.3	6.14	0.756
Q00511	Uricase OS=Aspergillus flavus GN=uaZ PE=1 SV=3 - [URIC_ASPFL]	58.98	0.0331	1	1	1	3	302	34.2	7.62	1.37
Q1E8Q5	Vacuolar fusion protein MON1 OS=Coccidioides immitis GN=MON1 PE=3 SV=1 - [MON1_COCIM]	37.78	0.0152	1	1	1	3	592	65.1	7.34	0.826
O42630	Vacuolar protease A OS=Aspergillus fumigatus GN=pep2 PE=2 SV=1 - [CARP_ASPFU]	78.45	0.0754	1	3	3	7	398	43.3	5	0.635
Q01294	Vacuolar protease A OS=Neurospora crassa GN=pep-4 PE=3 SV=2 - [CARP_NEUCR]	34.79	0.0682	1	1	1	5	396	42.9	5.25	0.613
Q4WVW4	Vacuolar protein 8 OS=Aspergillus fumigatus GN=vac8 PE=3 SV=1 - [VAC8_ASPFU]	110.59	0.0865	1	1	3	5	578	62.6	5.17	0.455
Q2U5T5	Vacuolar protein 8 OS=Aspergillus oryzae GN=vac8 PE=3 SV=1 - [VAC8_ASPOR]	95.84	0.0848	1	1	3	4	578	62.7	5.14	0.592
O42926	Vacuolar protein sorting-associated protein 13b OS=Schizosaccharomyces pombe GN=vps13b PE=2 SV=1 - [VP13B_SCHPO]	33.42	0.0026	1	1	1	3	3131	353.8	5.35	0.778
P36017	Vacuolar protein sorting-associated protein 21 OS=Saccharomyces cerevisiae GN=VPS21 PE=1 SV=1 - [VPS21_YEAST]	73.18	0.1048	3	2	2	10	210	23.1	5.33	0.777
P56216	Vanillyl-alcohol oxidase OS=Penicillium simplicissimum GN=VAOA PE=1 SV=1 - [VAOX_PENSI]	723.39	0.3911	1	17	17	78	560	63	6.7	0.704
P11592	V-type proton ATPase catalytic subunit A OS=Neurospora crassa GN=vma-1 PE=3 SV=1 - [VATA_NEUCR]	45.49	0.028	4	1	1	3	607	67.1	5.45	0.681
P11593	V-type proton ATPase subunit B OS=Neurospora crassa GN=vma-2 PE=3 SV=1 - [VATB_NEUCR]	166.75	0.0975	1	2	3	18	513	56.8	6.15	0.672
P31411	V-type proton ATPase subunit B OS=Schizosaccharomyces pombe GN=vma2 PE=1 SV=2 - [VATB_SCHPO]	138.37	0.1014	4	2	3	18	503	55.8	5.34	0.638
P87252	Woronin body major protein OS=Neurospora crassa GN=hex-1 PE=1 SV=1 - [HEX1_NEUCR]	32.49	0.0909	1	1	1	15	176	19.1	6.95	0.814
