# Supplementary material for: A proteomic‐based investigation of potential copper‐responsive biomarkers: Proteins, conceptual networks, and metabolic pathways featuring Penicillium janthinellum from a heavy metal‐polluted ecological niche
Source: Microbiologyopen. 2017 May 9;6(4):e00485. doi: 10.1002/mbo3.485 (PMC5552966; doi:10.1002/mbo3.485)
Supplement: Supplementary file 1 [file MBO3-6-na-s001.zip › mbo3485-sup-0036-TableS15.xls]

## Sheet: WT-0.5 vs. WT-0
	Table S15 Details regarding DPs in WT under 0.5 mM Cu compared with WT-0 mM Cu
Accession	Description	Score	Coverage	# Proteins	# Unique Peptides	# Peptides	# PSMs	# AAs	MW [kDa]	calc. pI	Fold (WT-0.5 mM Cu vs. WT-0 mM Cu)
Q01278	V-type proton ATPase subunit E OS=Neurospora crassa GN=vma-4 PE=2 SV=1 - [VATE_NEUCR]	60.09	0.0391	1	1	1	4	230	25.7	5.8	1.21
P11592	V-type proton ATPase catalytic subunit A OS=Neurospora crassa GN=vma-1 PE=3 SV=1 - [VATA_NEUCR]	45.49	0.028	4	1	1	3	607	67.1	5.45	1.393
Q9P7Q4	Vesicular-fusion protein sec18 OS=Schizosaccharomyces pombe GN=sec18 PE=1 SV=1 - [SEC18_SCHPO]	52.68	0.0278	3	1	2	3	792	87.5	6.65	1.445
P56216	Vanillyl-alcohol oxidase OS=Penicillium simplicissimum GN=VAOA PE=1 SV=1 - [VAOX_PENSI]	723.39	0.3911	1	17	17	78	560	63	6.7	0.376
P36017	Vacuolar protein sorting-associated protein 21 OS=Saccharomyces cerevisiae GN=VPS21 PE=1 SV=1 - [VPS21_YEAST]	73.18	0.1048	3	2	2	10	210	23.1	5.33	1.398
O42926	Vacuolar protein sorting-associated protein 13b OS=Schizosaccharomyces pombe GN=vps13b PE=2 SV=1 - [VP13B_SCHPO]	33.42	0.0026	1	1	1	3	3131	353.8	5.35	1.543
Q2U5T5	Vacuolar protein 8 OS=Aspergillus oryzae GN=vac8 PE=3 SV=1 - [VAC8_ASPOR]	95.84	0.0848	1	1	3	4	578	62.7	5.14	1.248
Q4WVW4	Vacuolar protein 8 OS=Aspergillus fumigatus GN=vac8 PE=3 SV=1 - [VAC8_ASPFU]	110.59	0.0865	1	1	3	5	578	62.6	5.17	0.697
Q01294	Vacuolar protease A OS=Neurospora crassa GN=pep-4 PE=3 SV=2 - [CARP_NEUCR]	34.79	0.0682	1	1	1	5	396	42.9	5.25	1.304
O42630	Vacuolar protease A OS=Aspergillus fumigatus GN=pep2 PE=2 SV=1 - [CARP_ASPFU]	78.45	0.0754	1	3	3	7	398	43.3	5	1.846
Q00511	Uricase OS=Aspergillus flavus GN=uaZ PE=1 SV=3 - [URIC_ASPFL]	58.98	0.0331	1	1	1	3	302	34.2	7.62	1.987
Q96WV0	Uncharacterized urease accessory protein ureG-like OS=Schizosaccharomyces pombe GN=SPCPB16A4.05c PE=2 SV=1 - [UREG_SCHPO]	35.98	0.049	1	1	1	2	286	31.3	6.14	0.73
O14205	Uncharacterized protein C5D6.13 OS=Schizosaccharomyces pombe GN=SPAC5D6.13 PE=1 SV=2 - [YDQD_SCHPO]	20.75	0.0386	1	1	1	1	337	38.4	5.54	0.21
O13917	Uncharacterized protein C23C11.13c OS=Schizosaccharomyces pombe GN=SPAC23C11.13c PE=2 SV=1 - [YDWD_SCHPO]	53.14	0.0583	1	1	1	7	206	23.6	5.9	0.648
Q10094	Uncharacterized protein C11D3.15 OS=Schizosaccharomyces pombe GN=SPAC11D3.15 PE=2 SV=1 - [YAOF_SCHPO]	45.09	0.0129	1	1	1	3	1317	143.6	6.15	0.62
O42943	Uncharacterized ABC transporter ATP-binding protein C16H5.08c OS=Schizosaccharomyces pombe GN=SPBC16H5.08c PE=1 SV=1 - [YBP8_SCHPO]	21.34	0.0146	1	1	1	1	618	69.2	6.18	0.777
O94609	Ubiquitin-activating enzyme E1 1 OS=Schizosaccharomyces pombe GN=ptr3 PE=1 SV=1 - [UBA1_SCHPO]	20.35	0.0109	1	1	1	2	1012	112.9	5.24	0.543
A6R363	U6 snRNA-associated Sm-like protein LSm6 OS=Ajellomyces capsulata (strain NAm1 / WU24) GN=LSM6 PE=3 SV=1 - [LSM6_AJECN]	72.54	0.2	6	1	1	2	80	8.6	4.72	1.556
P40905	Tubulin beta-2 chain OS=Erysiphe pisi GN=TUB2 PE=2 SV=2 - [TBB2_ERYPI]	375.67	0.2685	39	2	9	64	447	49.9	4.97	1.446
P41799	Tubulin beta chain OS=Phaeosphaeria nodorum GN=tubA PE=1 SV=2 - [TBB_PHANO]	333.71	0.217	28	1	8	55	447	49.8	4.93	2.445
Q02516	Transcriptional activator HAP5 OS=Saccharomyces cerevisiae GN=HAP5 PE=1 SV=1 - [HAP5_YEAST]	21.81	0.0496	1	1	1	2	242	27.7	4.59	0.829
P15019	Transaldolase OS=Saccharomyces cerevisiae GN=TAL1 PE=1 SV=4 - [TAL1_YEAST]	33.72	0.0209	1	1	1	5	335	37	6.43	1.343
P39076	T-complex protein 1 subunit beta OS=Saccharomyces cerevisiae GN=CCT2 PE=1 SV=1 - [TCPB_YEAST]	111.84	0.055	1	2	2	6	527	57.2	6.11	0.687
P00447	Superoxide dismutase [Mn], mitochondrial OS=Saccharomyces cerevisiae GN=SOD2 PE=1 SV=1 - [SODM_YEAST]	141.81	0.1202	1	2	2	9	233	25.8	8.48	0.673
O75007	Superoxide dismutase [Mn], mitochondrial OS=Penicillium chrysogenum GN=SOD PE=1 SV=1 - [SODM_PENCH]	95.95	0.1286	1	3	3	8	210	23.1	7.36	0.588
O42772	Succinate dehydrogenase [ubiquinone] iron-sulfur subunit, mitochondrial OS=Mycosphaerella graminicola GN=SDH2 PE=3 SV=1 - [DHSB_MYCGR]	151.38	0.1481	1	2	3	7	297	33.6	8.84	0.802
Q12230	Sphingolipid long chain base-responsive protein LSP1 OS=Saccharomyces cerevisiae GN=LSP1 PE=1 SV=1 - [LSP1_YEAST]	90.75	0.0792	2	2	2	8	341	38	4.7	0.736
Q5B797	Sorting nexin-4 OS=Emericella nidulans GN=snx4 PE=3 SV=1 - [SNX4_EMENI]	32.48	0.0246	2	1	1	1	487	55.7	5.72	1.358
Q4WWS3	Sorting nexin-3 OS=Aspergillus fumigatus GN=snx3 PE=3 SV=3 - [SNX3_ASPFU]	116.18	0.2676	3	3	3	6	142	16.7	8.19	0.78
O14018	Seryl-tRNA synthetase, cytoplasmic OS=Schizosaccharomyces pombe GN=SPAC29A4.15 PE=2 SV=1 - [SYSC_SCHPO]	71.03	0.0489	1	2	2	2	450	51.6	6.34	1.451
Q9UW86	Serine/threonine-protein phosphatase PP1 OS=Neurospora crassa GN=ppp-1 PE=2 SV=1 - [PP1_NEUCR]	186.11	0.1851	5	4	4	10	308	35.5	5.48	1.264
Q4WUR1	Serine/threonine-protein phosphatase 2B catalytic subunit OS=Aspergillus fumigatus GN=cnaA PE=3 SV=2 - [PP2B_ASPFU]	85.53	0.103	1	3	3	3	534	61.1	5.77	1.221
Q9P4R4	Saccharopine dehydrogenase [NADP+, L-glutamate-forming] OS=Magnaporthe grisea GN=LYS3 PE=1 SV=2 - [LYS9_MAGGR]	13.24	0.0356	1	1	1	2	450	49.1	6.47	0.529
Q5BGK3	RuvB-like helicase 2 OS=Emericella nidulans GN=rvb2 PE=3 SV=1 - [RUVB2_EMENI]	155.13	0.1261	1	1	4	15	452	49.8	6.05	0.724
Q4WKH9	RuvB-like helicase 2 OS=Aspergillus fumigatus GN=rvb2 PE=3 SV=1 - [RUVB2_ASPFU]	160.38	0.1365	1	2	5	16	469	51.3	5.83	0.634
Q6CB52	RuvB-like helicase 1 OS=Yarrowia lipolytica GN=RVB1 PE=3 SV=1 - [RUVB1_YARLI]	34.68	0.0353	1	1	1	6	453	49.6	5.74	0.793
P35551	rRNA 2'-O-methyltransferase fibrillarin OS=Schizosaccharomyces pombe GN=fib1 PE=1 SV=1 - [FBRL_SCHPO]	47.73	0.0361	2	1	1	3	305	32	10.17	1.262
Q8X082	Replication factor C subunit 5 OS=Neurospora crassa GN=B14D6.460 PE=3 SV=1 - [RFC5_NEUCR]	50.21	0.0369	1	1	1	1	352	39.9	9.17	0.76
P22360	Pyruvate kinase OS=Emericella nidulans GN=pkiA PE=3 SV=2 - [KPYK_EMENI]	208.51	0.1597	1	1	5	15	526	58.1	6.9	0.784
Q9HES8	Pyruvate carboxylase OS=Aspergillus niger GN=pyc PE=3 SV=1 - [PYC_ASPNG]	525.67	0.1133	7	13	13	52	1192	130.8	6.48	0.824
Q9UW83	Pyridoxine biosynthesis protein pyroA OS=Emericella nidulans GN=pyroA PE=3 SV=1 - [PDX1_EMENI]	193.06	0.3059	4	5	5	30	304	32.3	6.33	1.609
O74540	Putative S-(hydroxymethyl)glutathione dehydrogenase 2 OS=Schizosaccharomyces pombe GN=SPCC13B11.04c PE=2 SV=2 - [FADH2_SCHPO]	42.9	0.0737	1	1	1	6	380	40.7	7.37	0.757
Q9URY7	Putative formamidase C869.04 OS=Schizosaccharomyces pombe GN=SPAC869.04 PE=2 SV=1 - [FMDA_SCHPO]	63.19	0.0293	1	1	1	9	410	44.8	5.66	1.417
Q9URY4	Putative amidase C869.01 OS=Schizosaccharomyces pombe GN=SPAC869.01 PE=2 SV=1 - [YI01_SCHPO]	35.1	0.0189	1	1	1	6	583	64.5	5.01	0.791
P32793	Protein YSC84 OS=Saccharomyces cerevisiae GN=YSC84 PE=1 SV=2 - [YSC84_YEAST]	25.67	0.0192	1	1	1	2	468	50.9	8.03	1.911
A1DHK2	Protein transport protein sec31 OS=Neosartorya fischeri (strain ATCC 1020 / DSM 3700 / FGSC A1164 / NRRL 181) GN=sec31 PE=3 SV=1 - [SEC31_NEOFI]	103.74	0.0253	6	2	2	6	1263	136.2	6.49	0.724
A2Q8L1	Protein transport protein sec23 OS=Aspergillus niger (strain CBS 513.88 / FGSC A1513) GN=sec23 PE=3 SV=1 - [SEC23_ASPNC]	296.51	0.1654	12	1	8	13	768	85.4	6.35	0.694
A1CRW7	Protein transport protein sec23 OS=Aspergillus clavatus GN=sec23 PE=3 SV=1 - [SEC23_ASPCL]	238.66	0.1352	10	1	7	13	762	84.7	6.29	1.384
A1CKI4	Protein TIF31 homolog OS=Aspergillus clavatus GN=tif31 PE=3 SV=1 - [TIF31_ASPCL]	145.11	0.0421	9	2	4	7	1259	140.3	5.8	1.319
A2QR20	Protein sey1 OS=Aspergillus niger (strain CBS 513.88 / FGSC A1513) GN=sey1 PE=3 SV=1 - [SEY1_ASPNC]	72.19	0.0338	13	1	2	3	858	96.3	5.44	1.247
A2RB71	Protein sds23 OS=Aspergillus niger (strain CBS 513.88 / FGSC A1513) GN=sds23 PE=3 SV=1 - [SDS23_ASPNC]	44.82	0.0571	2	2	2	2	508	54.3	8.24	2.273
Q9UT08	Protein phosphatase PP2A regulatory subunit A OS=Schizosaccharomyces pombe GN=paa1 PE=2 SV=1 - [2AAA_SCHPO]	76.56	0.0559	1	2	2	2	590	66.6	4.81	1.528
Q4WTC4	Protein hir1 OS=Aspergillus fumigatus GN=hir1 PE=3 SV=1 - [HIR1_ASPFU]	38.76	0.0115	2	1	1	1	1043	112.7	6.18	1.407
Q0CZ00	Protein fmp52-2, mitochondrial OS=Aspergillus terreus (strain NIH 2624 / FGSC A1156) GN=fmp522 PE=3 SV=1 - [FM522_ASPTN]	10.01	0.0786	1	1	1	1	229	24.3	8.97	0.804
Q00216	Protein disulfide-isomerase tigA OS=Aspergillus niger GN=tigA PE=2 SV=1 - [TIGA_ASPNG]	57.99	0.078	2	2	2	3	359	38.6	5.68	1.253
Q12730	Protein disulfide-isomerase OS=Aspergillus niger GN=pdiA PE=2 SV=1 - [PDI_ASPNG]	21.94	0.0175	1	1	1	3	515	56.3	4.6	1.661
P25451	Proteasome component PUP3 OS=Saccharomyces cerevisiae GN=PUP3 PE=1 SV=1 - [PSB3_YEAST]	32.38	0.0488	1	1	1	2	205	22.6	5.15	1.821
P21242	Proteasome component C1 OS=Saccharomyces cerevisiae GN=PRE10 PE=1 SV=2 - [PSA3_YEAST]	34.37	0.0313	1	1	1	1	288	31.5	5.19	1.852
O94550	Prohibitin-2 OS=Schizosaccharomyces pombe GN=phb2 PE=2 SV=1 - [PHB2_SCHPO]	97.11	0.0932	1	2	3	8	279	31.1	9.82	1.207
P50085	Prohibitin-2 OS=Saccharomyces cerevisiae GN=PHB2 PE=1 SV=2 - [PHB2_YEAST]	58.14	0.0677	1	1	2	2	310	34.4	9.92	1.32
P40961	Prohibitin-1 OS=Saccharomyces cerevisiae GN=PHB1 PE=1 SV=2 - [PHB1_YEAST]	45.67	0.0732	1	2	2	4	287	31.4	8.25	1.268
O94517	Probable proteasome subunit alpha type-6 OS=Schizosaccharomyces pombe GN=SPBC646.16 PE=2 SV=1 - [PSA6_SCHPO]	30.03	0.0369	2	1	1	3	244	26.5	7.21	1.662
Q8X077	Probable proteasome subunit alpha type-2 OS=Neurospora crassa GN=B14D6.510 PE=3 SV=1 - [PSA2_NEUCR]	94.16	0.1365	1	1	2	7	249	27	5.99	1.567
P78827	Probable ketol-acid reductoisomerase, mitochondrial OS=Schizosaccharomyces pombe GN=ilv5 PE=1 SV=2 - [ILV5_SCHPO]	23.39	0.0272	1	1	1	1	404	45.2	9.45	1.702
Q5Y223	Probable electron transfer flavoprotein subunit alpha, mitochondrial OS=Cryptococcus gattii GN=ETF1 PE=3 SV=1 - [ETFA_CRYGA]	47.41	0.0549	3	1	1	2	346	36	7.21	0.482
Q12428	Probable 2-methylcitrate dehydratase OS=Saccharomyces cerevisiae GN=PDH1 PE=1 SV=1 - [PRPD_YEAST]	84.3	0.0349	1	2	2	4	516	57.6	9.07	1.634
O42897	Probable 26S proteasome regulatory subunit rpn3 OS=Schizosaccharomyces pombe GN=rpn3 PE=2 SV=2 - [RPN3_SCHPO]	35.57	0.0302	1	1	1	1	497	57.3	5.78	1.226
Q0U1G2	Polyadenylate-binding protein, cytoplasmic and nuclear OS=Phaeosphaeria nodorum GN=PAB1 PE=3 SV=3 - [PABP_PHANO]	113.57	0.047	7	1	3	7	744	81	6.06	0.829
Q7S6N6	Polyadenylate-binding protein, cytoplasmic and nuclear OS=Neurospora crassa GN=pab-1 PE=3 SV=1 - [PABP_NEUCR]	79.19	0.0524	1	1	3	6	764	82.3	6.01	1.202
Q5B630	Polyadenylate-binding protein, cytoplasmic and nuclear OS=Emericella nidulans GN=pab1 PE=2 SV=2 - [PABP_EMENI]	257.59	0.1175	3	1	6	13	732	79.3	6.02	0.528
O60101	Phosphoglycerate kinase OS=Schizosaccharomyces pombe GN=pgk1 PE=1 SV=1 - [PGK_SCHPO]	80.28	0.0507	1	1	2	13	414	43.9	8.15	0.742
P33161	Phosphoglycerate kinase OS=Penicillium citrinum GN=PGKA PE=3 SV=1 - [PGK_PENCI]	233.54	0.1391	3	2	8	21	417	44	6.47	0.828
P41757	Phosphoglycerate kinase OS=Candida maltosa GN=PGK1 PE=3 SV=1 - [PGK_CANMA]	68.78	0.0576	1	1	2	10	417	44.9	6.05	0.752
Q9P931	Phosphoglucomutase OS=Emericella nidulans GN=pgmB PE=3 SV=2 - [PGM_EMENI]	220.09	0.1529	5	5	7	16	556	60.6	6.11	0.793
Q4WY53	Phosphoglucomutase OS=Aspergillus fumigatus GN=pgmA PE=3 SV=1 - [PGM_ASPFU]	73.49	0.0739	4	1	3	4	555	60.5	6.76	0.673
Q7RVS9	Phosphoenolpyruvate carboxykinase [ATP] OS=Neurospora crassa GN=pck-1 PE=3 SV=1 - [PCKA_NEUCR]	30.16	0.0232	1	1	1	6	561	62.5	6.37	0.792
Q96UL8	Phosphoenolpyruvate carboxykinase [ATP] OS=Emericella nidulans GN=acuF PE=3 SV=2 - [PCKA_EMENI]	152	0.1133	1	3	3	10	556	61.4	6.14	0.809
Q5ATZ7	Phosphatidylinositol transfer protein sfh5 OS=Emericella nidulans GN=sfh5 PE=3 SV=1 - [SFH5_EMENI]	45.52	0.0342	1	1	1	6	409	44.5	5.05	1.774
P12807	Peroxisomal primary amine oxidase OS=Pichia angusta GN=AMO PE=1 SV=1 - [AMO_PICAN]	31.94	0.0188	1	1	1	1	692	77.5	6.73	0.354
Q01373	Peroxisomal hydratase-dehydrogenase-epimerase OS=Neurospora crassa GN=fox-2 PE=1 SV=1 - [FOX2_NEUCR]	64.23	0.0235	1	2	2	12	894	96.3	8.13	0.78
O93826	Peptidyl-prolyl cis-trans isomerase B OS=Arthroderma benhamiae GN=CPR2 PE=2 SV=1 - [PPIB_ARTBE]	80.86	0.1637	3	2	3	4	226	24.7	6.25	1.255
P07547	Pentafunctional AROM polypeptide OS=Emericella nidulans GN=aroMA PE=1 SV=3 - [ARO1_EMENI]	38.79	0.0183	1	2	2	2	1583	172.6	6.7	0.804
Q7Z8L4	Orotidine 5'-phosphate decarboxylase OS=Penicillium camembertii GN=pyrG PE=3 SV=1 - [PYRF_PENCA]	101.51	0.1377	4	3	3	8	276	29.9	6.14	0.693
P50125	O-acetylhomoserine (thiol)-lyase OS=Emericella nidulans GN=cysD PE=2 SV=2 - [CYSD_EMENI]	124.62	0.103	1	4	4	9	437	47.3	6.48	0.787
A6ZPE5	Nucleolar protein 58 OS=Saccharomyces cerevisiae (strain YJM789) GN=NOP58 PE=3 SV=1 - [NOP58_YEAS7]	32.92	0.0254	16	1	1	1	511	56.9	8.94	1.359
Q5BGN5	Nuclear protein localization protein 4 OS=Emericella nidulans GN=npl4 PE=3 SV=1 - [NPL4_EMENI]	29.54	0.02	4	1	1	2	649	72.7	6.64	1.224
P17624	Nuclear movement protein nudC OS=Emericella nidulans GN=nudC PE=3 SV=1 - [NUDC_EMENI]	32.66	0.0808	1	1	1	1	198	22.3	5.4	0.519
Q4WY33	Non-histone chromosomal protein 6 OS=Aspergillus fumigatus GN=nhp6 PE=3 SV=1 - [NHP6_ASPFU]	123.09	0.1442	3	2	2	11	104	12.1	9.09	0.819
Q2H4X9	Nascent polypeptide-associated complex subunit beta OS=Chaetomium globosum GN=EGD1 PE=3 SV=1 - [NACB_CHAGB]	119.82	0.1533	17	2	2	34	150	16.4	8.31	0.656
A2R4V1	Nascent polypeptide-associated complex subunit alpha OS=Aspergillus niger (strain CBS 513.88 / FGSC A1513) GN=egd2 PE=3 SV=1 - [NACA_ASPNC]	96.94	0.2178	8	2	3	14	202	21.8	5	0.79
A6R641	Nascent polypeptide-associated complex subunit alpha OS=Ajellomyces capsulata (strain NAm1 / WU24) GN=EGD2 PE=3 SV=2 - [NACA_AJECN]	86.11	0.1298	4	1	2	13	208	22.2	4.98	0.833
Q9URS1	NADP-specific glutamate dehydrogenase OS=Penicillium chrysogenum GN=GDH PE=3 SV=1 - [DHE4_PENCH]	450.66	0.2646	13	10	10	34	461	49.8	6.35	1.325
Q00141	NADPH--cytochrome P450 reductase OS=Aspergillus niger GN=cprA PE=1 SV=1 - [NCPR_ASPNG]	46.54	0.0361	1	2	2	2	693	77	6.64	1.635
Q92406	NADH-ubiquinone oxidoreductase 51 kDa subunit, mitochondrial OS=Aspergillus niger GN=NUO51 PE=3 SV=1 - [NDUV1_ASPNG]	286.18	0.1815	2	5	5	28	496	54.4	8.05	1.248
P40915	NADH-ubiquinone oxidoreductase 24 kDa subunit, mitochondrial OS=Neurospora crassa GN=nuo-24 PE=2 SV=1 - [NDUV2_NEUCR]	25.39	0.0456	1	1	1	6	263	28.8	7.25	0.767
O47950	NADH-ubiquinone oxidoreductase 19.3 kDa subunit, mitochondrial OS=Neurospora crassa GN=G17A4.170 PE=2 SV=1 - [NDUS7_NEUCR]	60.26	0.0619	1	1	1	8	226	25	9.99	0.771
Q2HG02	NADH-cytochrome b5 reductase 2 OS=Chaetomium globosum GN=MCR1 PE=3 SV=1 - [MCR1_CHAGB]	28.66	0.0201	1	1	1	3	348	38.1	9.35	0.679
A1CRK9	NADH-cytochrome b5 reductase 2 OS=Aspergillus clavatus GN=mcr1 PE=3 SV=1 - [MCR1_ASPCL]	30.47	0.0528	1	1	1	1	322	36	8.94	1.214
B0Y9Q4	Myosin-1 OS=Aspergillus fumigatus (strain CEA10 / CBS 144.89 / FGSC A1163) GN=myoA PE=3 SV=2 - [MYO1_ASPFC]	28.63	0.024	6	2	2	3	1249	137.2	9.42	1.316
P43068	Mitogen-activated protein kinase MKC1 OS=Candida albicans GN=MKC1 PE=3 SV=1 - [MKC1_CANAL]	17.67	0.0319	1	1	1	1	501	58.2	5.02	1.468
Q6C0U8	Mitochondrial presequence protease OS=Yarrowia lipolytica GN=CYM1 PE=3 SV=1 - [CYM1_YARLI]	35.85	0.0081	1	1	1	2	990	110.8	5.66	1.609
A7EJL9	Leukotriene A-4 hydrolase OS=Sclerotinia sclerotiorum (strain ATCC 18683 / 1980 / Ss-1) GN=SS1G_05513 PE=3 SV=1 - [LKHA4_SCLS1]	40.11	0.0197	13	1	1	4	608	68.9	5.44	1.265
Q86ZC1	Kinesin heavy chain OS=Botryotinia fuckeliana GN=klp1 PE=3 SV=1 - [KINH_BOTFU]	48.91	0.0318	3	2	2	4	880	98.3	5.48	0.774
Q86ZF1	Isocitrate lyase OS=Leptosphaeria maculans GN=ICL1 PE=3 SV=1 - [ACEA_LEPMC]	29.37	0.0261	1	1	1	3	537	60.1	6.77	0.572
P28298	Isocitrate lyase OS=Emericella nidulans GN=acuD PE=1 SV=3 - [ACEA_EMENI]	84.06	0.0576	8	2	2	7	538	60.3	7.15	0.437
O13302	Isocitrate dehydrogenase [NAD] subunit 1, mitochondrial OS=Ajellomyces capsulata GN=IDH1 PE=2 SV=1 - [IDH1_AJECA]	34.37	0.0258	1	1	1	2	388	42.2	8.56	1.742
O94374	Importin subunit alpha-2 OS=Schizosaccharomyces pombe GN=imp1 PE=1 SV=1 - [IMA2_SCHPO]	23.18	0.0148	1	1	1	1	539	59.8	4.84	0.741
P54874	Hydroxymethylglutaryl-CoA synthase OS=Schizosaccharomyces pombe GN=hcs1 PE=1 SV=1 - [HMCS_SCHPO]	63.8	0.0246	2	1	1	1	447	49.2	7.39	1.43
Q00667	Homogentisate 1,2-dioxygenase OS=Emericella nidulans GN=hmgA PE=2 SV=1 - [HGD_EMENI]	64.29	0.0603	1	2	2	5	448	50.1	6.02	0.807
P09322	Histone H4 OS=Schizosaccharomyces pombe GN=hhf1 PE=1 SV=2 - [H4_SCHPO]	76.46	0.3301	2	1	3	11	103	11.4	11.36	1.308
Q6BRZ5	Histone H3.1/H3.2 OS=Debaryomyces hansenii GN=HHT1 PE=3 SV=3 - [H31_DEBHA]	101.9	0.3824	14	1	3	17	136	15.4	11.3	1.672
A5DBG5	Histone H2B.2 OS=Pichia guilliermondii GN=HTB2 PE=3 SV=1 - [H2B2_PICGU]	128.06	0.2636	12	1	4	23	129	14.1	10.1	1.652
Q5KMT4	Histone H2B OS=Cryptococcus neoformans GN=HTB1 PE=3 SV=3 - [H2B_CRYNE]	23.93	0.0647	2	1	1	2	139	14.7	10.21	1.425
Q09FM9	Histone H2A.Z OS=Monascus anka GN=HTZ1 PE=3 SV=1 - [H2AZ_MONAN]	29.24	0.0735	14	1	1	1	136	14.6	10.37	1.782
Q0CBD2	Histone H2A OS=Aspergillus terreus (strain NIH 2624 / FGSC A1156) GN=hta1 PE=3 SV=1 - [H2A_ASPTN]	105.64	0.2443	16	2	2	22	131	13.9	10.55	0.641
P12398	Heat shock protein SSC1, mitochondrial OS=Saccharomyces cerevisiae GN=SSC1 PE=1 SV=1 - [HSP77_YEAST]	213.56	0.0887	1	1	5	20	654	70.6	5.59	1.208
O74225	Heat shock protein Hsp88 OS=Neurospora crassa GN=hsp-88 PE=1 SV=1 - [HSP88_NEUCR]	60.22	0.0283	1	2	2	3	707	78.6	5.19	1.296
P40292	Heat shock protein 90 OS=Aspergillus fumigatus GN=hsp90 PE=1 SV=3 - [HSP90_ASPFU]	442.9	0.1813	2	5	13	57	706	80.6	5.01	1.912
O43109	Heat shock protein 90 homolog OS=Podospora anserina GN=MOD-E PE=3 SV=1 - [HSP90_PODAN]	363.37	0.1327	1	3	10	91	701	79.3	4.98	1.876
P33125	Heat shock protein 82 OS=Ajellomyces capsulata GN=HSP82 PE=3 SV=1 - [HSP82_AJECA]	151.41	0.0663	1	1	6	20	679	77.4	4.97	1.478
Q5B2V1	Heat shock 70 kDa protein OS=Emericella nidulans GN=hsp70 PE=1 SV=1 - [HSP70_EMENI]	609.17	0.2593	1	2	12	170	644	69.9	5.14	0.809
P40918	Heat shock 70 kDa protein OS=Cladosporium herbarum GN=HSP70 PE=1 SV=1 - [HSP70_CLAHE]	454.85	0.2068	1	3	10	115	643	69.9	5.12	0.783
P48720	Heat shock 70 kDa protein OS=Blastocladiella emersonii GN=HSP70 PE=3 SV=1 - [HSP70_BLAEM]	284.67	0.1171	5	2	8	53	649	70.8	5.36	0.68
P18694	Heat shock 70 kDa protein 2 OS=Ustilago maydis GN=UMS2 PE=3 SV=2 - [HSP72_USTMA]	224	0.1054	1	1	6	44	645	70.3	5.15	0.754
Q00743	Guanine nucleotide-binding protein subunit alpha OS=Emericella nidulans GN=fadA PE=1 SV=3 - [GPA1_EMENI]	202.05	0.204	7	4	4	10	353	40.7	5.1	1.298
P17610	GTP-binding protein ypt3 OS=Schizosaccharomyces pombe GN=ypt3 PE=1 SV=1 - [YPT3_SCHPO]	29	0.0514	3	1	1	2	214	23.8	5.31	1.245
P17608	GTP-binding protein ryh1 OS=Schizosaccharomyces pombe GN=ryh1 PE=1 SV=1 - [RYH1_SCHPO]	86.56	0.1692	4	2	3	9	201	23.1	5.69	1.465
Q9C3Y4	GTP-binding protein rhoA OS=Emericella nidulans GN=rhoA PE=3 SV=1 - [RHOA_EMENI]	348.42	0.6269	7	9	9	35	193	21.7	6.67	1.638
P19089	Glyceraldehyde-3-phosphate dehydrogenase OS=Cryphonectria parasitica PE=3 SV=1 - [G3P_CRYPA]	87.25	0.1395	7	1	2	19	337	36.2	7.23	0.574
Q96UF1	Glyceraldehyde-3-phosphate dehydrogenase 3 OS=Rhizomucor racemosus GN=GPD3 PE=3 SV=1 - [G3P3_RHIRA]	37.48	0.0324	1	1	1	1	339	36.3	6.54	0.468
O43026	Glyceraldehyde-3-phosphate dehydrogenase 2 OS=Schizosaccharomyces pombe GN=gpd3 PE=1 SV=1 - [G3P2_SCHPO]	108.19	0.0925	5	1	2	17	335	35.7	7.88	1.244
P55071	Glyceraldehyde-3-phosphate dehydrogenase (Fragment) OS=Amanita muscaria GN=GPD PE=3 SV=1 - [G3P_AMAMU]	64.47	0.0519	3	1	1	13	289	31.1	6.7	0.494
Q96V52	Glutamine synthetase OS=Emericella nidulans GN=glnA PE=3 SV=2 - [GLNA_EMENI]	53.54	0.0522	1	1	1	13	345	38.5	6.33	1.247
Q12680	Glutamate synthase [NADH] OS=Saccharomyces cerevisiae GN=GLT1 PE=1 SV=2 - [GLT1_YEAST]	27.84	0.0103	1	1	1	1	2145	238	6.58	1.26
P41764	Glucose-6-phosphate 1-dehydrogenase OS=Emericella nidulans GN=gsdA PE=3 SV=2 - [G6PD_EMENI]	111.58	0.0861	4	4	4	6	511	58.9	6.71	1.27
P14742	Glucosamine--fructose-6-phosphate aminotransferase [isomerizing] OS=Saccharomyces cerevisiae GN=GFA1 PE=1 SV=4 - [GFA1_YEAST]	24.73	0.0307	1	1	1	3	717	80	6.43	0.657
Q92407	Glucokinase OS=Aspergillus niger GN=glkA PE=1 SV=1 - [HXKG_ASPNG]	91.95	0.0626	1	2	2	6	495	54.5	5.68	0.734
O74254	Glucoamylase 1 OS=Candida albicans GN=GAM1 PE=1 SV=1 - [AMYG_CANAL]	28.12	0.0127	1	1	1	1	946	105.7	4.89	1.67
Q00770	Fumarylacetoacetase OS=Emericella nidulans GN=fahA PE=1 SV=3 - [FAAA_EMENI]	134.16	0.0835	1	2	2	15	431	46.9	5.99	0.762
Q9URB4	Fructose-bisphosphate aldolase OS=Candida albicans GN=FBA1 PE=1 SV=2 - [ALF_CANAL]	47.25	0.0529	1	1	1	13	359	39.2	6.06	0.739
Q5ATN7	FK506-binding protein 2 OS=Emericella nidulans GN=fkbB PE=3 SV=1 - [FKBP2_EMENI]	23.18	0.0963	1	1	1	2	135	14.6	5.55	0.793
O59945	Fimbrin OS=Schizosaccharomyces pombe GN=fim1 PE=1 SV=1 - [FIMB_SCHPO]	49.93	0.0212	1	1	1	1	614	68.6	5.74	1.803
P34229	Fatty acid synthase subunit beta OS=Yarrowia lipolytica GN=FAS1 PE=3 SV=2 - [FAS1_YARLI]	69.02	0.0101	1	1	1	2	2086	231.2	5.67	0.804
Q4WJ02	FACT complex subunit spt16 OS=Aspergillus fumigatus GN=spt16 PE=3 SV=1 - [SPT16_ASPFU]	93.6	0.0422	3	3	3	10	1019	115.1	5.54	1.316
O94083	Eukaryotic translation initiation factor 5A OS=Candida albicans GN=ANB1 PE=3 SV=1 - [IF5A_CANAL]	101.94	0.1338	3	3	3	22	157	17	4.96	0.73
Q1DZB0	Eukaryotic translation initiation factor 3 subunit L OS=Coccidioides immitis GN=CIMG_04353 PE=3 SV=1 - [EIF3L_COCIM]	129.88	0.0665	9	4	4	7	481	55.1	5.57	1.76
A1CK40	Eukaryotic translation initiation factor 3 subunit K OS=Aspergillus clavatus GN=ACLA_037210 PE=3 SV=1 - [EIF3K_ASPCL]	66.98	0.0803	2	1	1	6	249	27.8	4.83	1.448
Q5B0B3	Eukaryotic translation initiation factor 3 subunit G OS=Emericella nidulans GN=tif35 PE=3 SV=2 - [EIF3G_EMENI]	74.38	0.0484	1	1	1	8	289	31.5	8.76	0.786
A5AAA4	Eukaryotic translation initiation factor 3 subunit E OS=Aspergillus niger (strain CBS 513.88 / FGSC A1513) GN=int6 PE=3 SV=1 - [EIF3E_ASPNC]	139.51	0.0686	4	2	2	16	452	51.7	5.3	1.33
B0XP13	Eukaryotic translation initiation factor 3 subunit A OS=Aspergillus fumigatus (strain CEA10 / CBS 144.89 / FGSC A1163) GN=tif32 PE=3 SV=1 - [EIF3A_ASPFC]	51.74	0.0257	3	1	2	3	1051	120.2	9.39	1.547
P55877	Eukaryotic translation initiation factor 1A OS=Schizosaccharomyces pombe GN=tif11 PE=2 SV=2 - [IF1A_SCHPO]	29.97	0.1014	1	1	1	2	138	15.7	5.76	0.829
Q96X46	Enolase OS=Penicillium citrinum GN=enoA PE=1 SV=3 - [ENO_PENCI]	618.84	0.2968	3	4	10	96	438	47.2	5.49	0.749
Q7RV85	Enolase OS=Neurospora crassa GN=NCU10042 PE=3 SV=1 - [ENO_NEUCR]	169.05	0.1507	1	1	4	20	438	47.6	5.35	0.727
Q96X30	Enolase OS=Aspergillus fumigatus GN=enoA PE=1 SV=3 - [ENO_ASPFU]	451.71	0.242	2	1	8	94	438	47.3	5.58	0.735
O94489	Elongation factor 3 OS=Schizosaccharomyces pombe GN=tef3 PE=1 SV=1 - [EF3_SCHPO]	58.13	0.0229	1	1	2	2	1047	115.7	6.49	1.766
Q875Z2	Elongation factor 2 OS=Saccharomyces castellii GN=EFT1 PE=3 SV=1 - [EF2_SACCA]	157.79	0.0629	11	1	5	17	842	93.1	6.14	0.422
P34825	Elongation factor 1-alpha OS=Trichoderma reesei GN=tef1 PE=3 SV=1 - [EF1A_TRIRE]	259.66	0.1891	8	2	7	108	460	49.8	9.1	0.822
O42820	Elongation factor 1-alpha OS=Schizophyllum commune GN=TEF1 PE=3 SV=1 - [EF1A_SCHCO]	144.73	0.1174	1	1	4	54	460	50.1	9.13	0.768
P14865	Elongation factor 1-alpha OS=Rhizomucor racemosus GN=TEF-3 PE=3 SV=1 - [EF1A3_RHIRA]	288.36	0.1641	5	2	8	82	457	49.8	9.03	0.623
Q5AY89	DNA damage-inducible protein 1 OS=Emericella nidulans GN=ddi1 PE=3 SV=2 - [DDI1_EMENI]	139.98	0.0885	2	3	3	10	418	45.3	5.97	1.74
P42657	DNA damage checkpoint protein rad25 OS=Schizosaccharomyces pombe GN=rad25 PE=1 SV=1 - [RAD25_SCHPO]	125.85	0.1296	5	1	4	20	270	30.4	4.84	1.733
Q9Y8E3	Dipeptidyl-peptidase 5 OS=Aspergillus oryzae GN=AO090011000795-A PE=3 SV=2 - [DPP5_ASPOR]	42.39	0.0221	1	1	1	5	725	80.3	4.84	0.659
B0XRV0	Dipeptidyl-peptidase 5 OS=Aspergillus fumigatus (strain CEA10 / CBS 144.89 / FGSC A1163) GN=AFUB_024920 PE=1 SV=1 - [DPP5_ASPFC]	20.87	0.0166	2	1	1	11	721	79.7	5.9	0.321
O00087	Dihydrolipoyl dehydrogenase, mitochondrial OS=Schizosaccharomyces pombe GN=dld1 PE=2 SV=2 - [DLDH_SCHPO]	94.1	0.0333	1	2	2	10	511	54.7	8.56	1.337
P30607	Cytochrome P450 52A2 OS=Candida tropicalis GN=CYP52A2 PE=1 SV=1 - [CP52B_CANTR]	25.82	0.0211	3	1	1	2	522	60.1	6.96	0.833
P07142	Cytochrome c1, heme protein, mitochondrial OS=Neurospora crassa GN=cyt-1 PE=2 SV=1 - [CY1_NEUCR]	75.82	0.0512	1	1	1	5	332	36.4	8.34	1.52
Q4WPF8	Cytochrome c peroxidase, mitochondrial OS=Aspergillus fumigatus GN=ccp1 PE=3 SV=1 - [CCPR_ASPFU]	57.46	0.0492	1	1	1	2	366	40.4	8.56	0.816
Q4HVX7	Cytochrome c OS=Gibberella zeae GN=CYC1 PE=3 SV=1 - [CYC_GIBZE]	88.01	0.1376	2	2	2	5	109	12.1	9.28	0.784
Q12556	Copper amine oxidase 1 OS=Aspergillus niger GN=AO-I PE=1 SV=2 - [AMO1_ASPNG]	74.82	0.0447	1	2	2	3	671	75.3	6.32	0.763
O43100	Centromere/microtubule-binding protein CBF5 OS=Emericella nidulans GN=cbf5 PE=2 SV=1 - [CBF5_EMENI]	29.64	0.0416	2	1	1	3	481	54.2	8.72	1.626
Q8NJN2	Catalase-peroxidase OS=Penicillium marneffei GN=katG PE=2 SV=1 - [KATG_PENMA]	111.41	0.0455	1	1	3	10	748	82.3	6.83	1.409
B0YAK0	Catalase-peroxidase OS=Aspergillus fumigatus (strain CEA10 / CBS 144.89 / FGSC A1163) GN=katG PE=3 SV=1 - [KATG_ASPFC]	183.48	0.0725	5	1	4	17	759	83.7	6.58	1.524
A4R5S9	Catalase-peroxidase 1 OS=Magnaporthe grisea GN=katG1 PE=3 SV=1 - [KATG1_MAGGR]	105.39	0.0387	6	1	3	11	750	82.8	6.21	1.983
P40235	Casein kinase I homolog hhp1 OS=Schizosaccharomyces pombe GN=hhp1 PE=2 SV=1 - [HHP1_SCHPO]	26.1	0.0329	2	1	1	2	365	42.4	9.31	1.287
O94313	Carbamoyl-phosphate synthase arginine-specific large chain OS=Schizosaccharomyces pombe GN=arg4 PE=2 SV=1 - [CARB_SCHPO]	87.96	0.0397	4	1	5	6	1160	127.4	6.52	1.356
O59922	cAMP-dependent protein kinase regulatory subunit OS=Emericella nidulans GN=pkaR PE=3 SV=1 - [KAPR_EMENI]	146.71	0.1189	1	1	3	11	412	44.9	5.21	1.354
O42794	cAMP-dependent protein kinase regulatory subunit OS=Colletotrichum trifolii GN=PKAR PE=3 SV=1 - [KAPR_COLTR]	26.74	0.0396	1	1	1	1	404	44.7	9	1.454
Q6Q487	Calnexin homolog OS=Aspergillus fumigatus GN=AFUA_4G12850 PE=2 SV=2 - [CALX_ASPFU]	43.32	0.016	1	1	1	1	563	61.8	5.07	1.775
P60206	Calmodulin OS=Ajellomyces capsulata (strain ATCC 26029 / G186AR / H82 / RMSCC 2432) GN=CAM1 PE=2 SV=2 - [CALM_AJECG]	130.44	0.2752	2	3	3	14	149	17	4.27	0.797
Q8WZJ7	C-1-tetrahydrofolate synthase, cytoplasmic OS=Schizosaccharomyces pombe GN=SPBC839.16 PE=2 SV=1 - [C1TC_SCHPO]	50.04	0.0117	1	1	1	2	937	101.1	7.27	0.494
A6ZKM4	Autophagy-related protein 8 OS=Saccharomyces cerevisiae (strain YJM789) GN=ATG8 PE=3 SV=1 - [ATG8_YEAS7]	83.76	0.1538	14	2	2	3	117	13.6	9.13	0.823
Q4WUE5	Autophagy-related protein 3 OS=Aspergillus fumigatus GN=atg3 PE=3 SV=1 - [ATG3_ASPFU]	63.59	0.068	13	2	2	3	353	39.7	4.86	1.822
Q1E5R1	ATP-dependent RNA helicase DHH1 OS=Coccidioides immitis GN=DHH1 PE=3 SV=1 - [DHH1_COCIM]	172.13	0.2031	6	1	7	13	512	57.3	8.81	0.668
A1CJ18	ATP-dependent RNA helicase dhh1 OS=Aspergillus clavatus GN=dhh1 PE=3 SV=1 - [DHH1_ASPCL]	191.55	0.2386	17	2	8	13	503	56.7	8.81	0.795
Q8X0X2	ATP-dependent RNA helicase dbp-5 OS=Neurospora crassa GN=dbp-5 PE=3 SV=1 - [DBP5_NEUCR]	90.16	0.0455	1	1	1	5	483	53.2	5.86	1.403
A2QUY7	ATP-dependent RNA helicase dbp5 OS=Aspergillus niger (strain CBS 513.88 / FGSC A1513) GN=dbp5 PE=3 SV=1 - [DBP5_ASPNC]	47.44	0.0332	2	1	1	2	482	53.1	5.68	0.831
Q5B0J9	ATP-dependent RNA helicase dbp2 OS=Emericella nidulans GN=dbp2 PE=3 SV=1 - [DBP2_EMENI]	116.62	0.0782	10	1	4	6	563	60.9	9.23	2.226
A6SFW7	ATP-dependent RNA helicase dbp2 OS=Botryotinia fuckeliana (strain B05.10) GN=dbp2 PE=3 SV=2 - [DBP2_BOTFB]	162.34	0.107	15	2	5	9	514	55.7	9.01	1.225
P15108	ATP-dependent molecular chaperone HSC82 OS=Saccharomyces cerevisiae GN=HSC82 PE=1 SV=4 - [HSC82_YEAST]	349.64	0.1177	3	4	7	55	705	80.8	4.83	2.59
Q4WI96	ATP-dependent DNA helicase II subunit 2 OS=Aspergillus fumigatus GN=ku80 PE=3 SV=1 - [KU80_ASPFU]	38.98	0.0152	2	1	1	2	725	81.7	5.16	1.742
P0C2C8	ATP synthase subunit d, mitochondrial OS=Aspergillus terreus (strain NIH 2624 / FGSC A1156) GN=atp7 PE=3 SV=1 - [ATP7_ASPTN]	39.59	0.0636	2	1	1	2	173	19.4	8.29	0.741
P22855	Alpha-mannosidase OS=Saccharomyces cerevisiae GN=AMS1 PE=1 SV=2 - [MAN1_YEAST]	25.91	0.0092	1	1	1	3	1083	124.4	7.25	0.827
P41751	Aldehyde dehydrogenase OS=Aspergillus niger GN=aldA PE=3 SV=1 - [ALDH_ASPNG]	215.83	0.1087	8	2	6	44	497	53.8	6.48	1.268
P32872	Aldehyde dehydrogenase 2, mitochondrial OS=Saccharomyces cerevisiae GN=ALD2 PE=3 SV=1 - [ALDHY_YEAST]	73.07	0.0626	4	1	3	10	511	56.4	5.88	1.902
Q9P6C8	Alcohol dehydrogenase 1 OS=Neurospora crassa GN=adh-1 PE=3 SV=1 - [ADH1_NEUCR]	41.2	0.0453	1	1	1	3	353	37.4	6.77	1.357
P08843	Alcohol dehydrogenase 1 OS=Emericella nidulans GN=alcA PE=3 SV=2 - [ADH1_EMENI]	73.85	0.06	2	2	2	4	350	37.1	7.69	1.907
P34727	ADP-ribosylation factor OS=Ajellomyces capsulata GN=ARF PE=1 SV=3 - [ARF_AJECA]	332.95	0.4754	6	7	7	44	183	20.9	6.05	1.712
Q09188	ADP,ATP carrier protein OS=Schizosaccharomyces pombe GN=anc1 PE=2 SV=1 - [ADT_SCHPO]	63.53	0.1242	1	1	2	3	322	35	9.96	0.432
P02723	ADP,ATP carrier protein OS=Neurospora crassa GN=acp PE=3 SV=1 - [ADT_NEUCR]	182.33	0.147	1	4	4	54	313	33.9	9.83	1.328
Q92203	Adenylyl-sulfate kinase OS=Emericella nidulans GN=sD PE=3 SV=2 - [KAPS_EMENI]	26.8	0.0437	1	1	1	2	206	23	7.15	0.738
Q5B2V8	Adenylate kinase 1 OS=Emericella nidulans GN=adk1 PE=3 SV=1 - [KAD1_EMENI]	103.3	0.0849	7	1	2	5	259	28.6	8.57	0.74
Q12663	Adenosylhomocysteinase (Fragment) OS=Pneumocystis carinii GN=SAHH PE=2 SV=1 - [SAHH_PNECA]	33.8	0.0182	1	1	1	3	440	48.7	6.6	1.316
P78712	Actin-related protein 3 OS=Neurospora crassa GN=arp-3 PE=2 SV=2 - [ARP3_NEUCR]	245.37	0.2893	1	6	6	16	439	47.8	7.09	1.49
O14241	Actin-related protein 2/3 complex subunit 2 OS=Schizosaccharomyces pombe GN=arc2 PE=1 SV=1 - [ARPC2_SCHPO]	33.58	0.0315	2	1	1	2	317	37	6.55	1.423
P60009	Actin OS=Candida glabrata GN=ACT1 PE=3 SV=1 - [ACT_CANGA]	276.11	0.24	11	1	7	67	375	41.7	5.68	1.209
Q9UVZ8	Actin OS=Candida dubliniensis (strain CD36 / CBS 7987 / NCPF 3949 / NRRL Y-17841) GN=ACT1 PE=3 SV=1 - [ACT_CANDC]	245.31	0.25	9	1	7	66	376	41.7	5.69	0.542
O13966	Aconitate hydratase, mitochondrial OS=Schizosaccharomyces pombe GN=SPAC24C9.06c PE=2 SV=1 - [ACON_SCHPO]	24.37	0.0103	1	1	1	2	778	84.8	7.93	0.762
P36333	Acetyl-coenzyme A synthetase OS=Penicillium chrysogenum GN=facA PE=3 SV=1 - [ACSA_PENCH]	454.05	0.1674	2	3	10	56	669	74.2	6.28	0.8
P16928	Acetyl-coenzyme A synthetase OS=Emericella nidulans GN=facA PE=2 SV=2 - [ACSA_EMENI]	258.81	0.1224	2	1	8	34	670	74.2	6.47	1.717
Q4WHK3	Acetate non-utilizing protein 9, mitochondrial OS=Aspergillus fumigatus GN=acn9 PE=3 SV=1 - [ACN9_ASPFU]	33.09	0.1318	1	1	1	1	129	15	9.23	0.803
Q6BZH1	78 kDa glucose-regulated protein homolog OS=Debaryomyces hansenii GN=KAR2 PE=3 SV=1 - [GRP78_DEBHA]	205.24	0.0952	1	3	5	19	683	74.5	4.94	1.232
P59769	78 kDa glucose-regulated protein homolog OS=Aspergillus awamori GN=bipA PE=2 SV=1 - [GRP78_ASPAW]	462.49	0.1637	5	9	11	63	672	73.4	5.08	1.718
P53319	6-phosphogluconate dehydrogenase, decarboxylating 2 OS=Saccharomyces cerevisiae GN=GND2 PE=1 SV=1 - [6PGD2_YEAST]	201.33	0.0996	2	4	4	28	492	53.9	7.3	1.532
P17076	60S ribosomal protein L8-A OS=Saccharomyces cerevisiae GN=RPL8A PE=1 SV=4 - [RL8A_YEAST]	29.34	0.0391	2	1	1	2	256	28.1	10.04	0.815
Q6BTA4	60S ribosomal protein L7 OS=Debaryomyces hansenii GN=RPL7 PE=3 SV=1 - [RL7_DEBHA]	22.38	0.0415	5	1	1	1	241	27.2	10.15	0.482
P35679	60S ribosomal protein L4-A OS=Schizosaccharomyces pombe GN=rpl4a PE=1 SV=2 - [RL4A_SCHPO]	36.27	0.022	2	1	1	1	363	39.7	10.78	0.727
Q9URT8	60S ribosomal protein L34-B OS=Schizosaccharomyces pombe GN=rpl34b PE=1 SV=1 - [RL34B_SCHPO]	33.86	0.0721	4	1	1	7	111	12.8	11.37	0.705
Q8NKF4	60S ribosomal protein L3 OS=Aspergillus fumigatus GN=rpl3 PE=1 SV=2 - [RL3_ASPFU]	67.06	0.0791	7	2	2	3	392	44.4	10.18	1.201
P08978	60S ribosomal protein L28 OS=Neurospora crassa GN=rpl-28 PE=2 SV=1 - [RL28_NEUCR]	22.97	0.0872	1	1	1	1	149	16.6	10.74	0.471
Q7SDU2	60S ribosomal protein L24 OS=Neurospora crassa GN=rpl-24 PE=3 SV=1 - [RL24_NEUCR]	21.38	0.0577	1	1	1	2	156	17.6	11.4	0.819
Q02753	60S ribosomal protein L21-A OS=Saccharomyces cerevisiae GN=RPL21A PE=1 SV=1 - [RL21A_YEAST]	54.23	0.1063	4	2	2	5	160	18.2	10.39	0.688
O13418	60S ribosomal protein L15 OS=Aspergillus niger GN=rpl15 PE=2 SV=1 - [RL15_ASPNG]	26.27	0.0345	1	1	1	1	203	24.1	11.41	1.812
O59931	60S ribosomal protein L13 OS=Candida albicans GN=RPL13 PE=3 SV=1 - [RL13_CANAL]	38.04	0.0396	1	1	1	5	202	23	10.61	0.754
P0C0W9	60S ribosomal protein L11-A OS=Saccharomyces cerevisiae GN=RPL11A PE=1 SV=2 - [RL11A_YEAST]	70.47	0.1207	4	2	2	18	174	19.7	9.92	0.805
Q7RZS0	60S ribosomal protein L10a OS=Neurospora crassa GN=rpl-10a PE=3 SV=1 - [RL10A_NEUCR]	93.97	0.0968	1	2	2	18	217	24.1	9.92	1.57
P05317	60S acidic ribosomal protein P0 OS=Saccharomyces cerevisiae GN=RPP0 PE=1 SV=1 - [RLA0_YEAST]	49.55	0.0385	3	1	1	15	312	33.7	4.83	1.842
P52810	40S ribosomal protein S9 OS=Podospora anserina GN=RPS9 PE=3 SV=1 - [RS9_PODAN]	86.8	0.1474	5	3	3	8	190	21.8	10.4	2.367
P05750	40S ribosomal protein S3 OS=Saccharomyces cerevisiae GN=RPS3 PE=1 SV=5 - [RS3_YEAST]	51.74	0.0542	1	1	1	12	240	26.5	9.41	1.219
Q10421	40S ribosomal protein S28 OS=Schizosaccharomyces pombe GN=rps28a PE=2 SV=1 - [RS28_SCHPO]	37.12	0.1324	1	1	1	4	68	7.7	10.46	0.758
P21772	40S ribosomal protein S26E OS=Neurospora crassa GN=rps-26 PE=3 SV=2 - [RS26_NEUCR]	22.64	0.0756	2	1	1	1	119	13.5	10.92	0.654
P27073	40S ribosomal protein S19 OS=Emericella nidulans GN=rps19 PE=3 SV=1 - [RS19_EMENI]	70.8	0.0946	1	2	2	10	148	16.4	8.91	0.602
O94754	40S ribosomal protein S18 OS=Schizosaccharomyces pombe GN=rps18a PE=1 SV=1 - [RS18_SCHPO]	59.77	0.125	1	2	2	4	152	17.4	10.49	0.664
O60144	40S ribosomal protein S16 OS=Schizosaccharomyces pombe GN=rps16a PE=2 SV=1 - [RS16_SCHPO]	37.49	0.0571	1	1	1	1	140	15.4	10.13	1.395
P19115	40S ribosomal protein S14 OS=Neurospora crassa GN=rps-14 PE=3 SV=2 - [RS14_NEUCR]	142.76	0.2267	2	3	3	25	150	16	10.83	0.611
O59936	40S ribosomal protein S12 OS=Erysiphe graminis subsp. hordei GN=RPS12 PE=3 SV=1 - [RS12_ERYGR]	32.61	0.0833	1	1	1	3	132	14.6	6.76	1.695
P40920	30 kDa heat shock protein OS=Emericella nidulans GN=hsp30 PE=2 SV=1 - [HSP30_EMENI]	45.06	0.0773	1	2	2	8	181	20.3	6.57	0.3
Q04062	26S proteasome regulatory subunit RPN9 OS=Saccharomyces cerevisiae GN=RPN9 PE=1 SV=1 - [RPN9_YEAST]	44.75	0.0204	2	1	1	2	393	45.8	5.78	1.477
Q8WZY4	26S proteasome regulatory subunit rpn-8 OS=Neurospora crassa GN=rpn-8 PE=3 SV=1 - [RPN8_NEUCR]	151.77	0.1875	1	4	4	9	352	39.1	6.4	1.299
P53549	26S protease subunit RPT4 OS=Saccharomyces cerevisiae GN=RPT4 PE=1 SV=4 - [PRS10_YEAST]	58.42	0.0618	5	1	2	8	437	49.4	5.73	0.794
O42931	26S protease regulatory subunit 7 homolog OS=Schizosaccharomyces pombe GN=rpt1 PE=1 SV=2 - [PRS7_SCHPO]	116.54	0.0959	1	1	3	7	438	48.9	5.36	1.551
P78578	26S protease regulatory subunit 6B homolog OS=Aspergillus niger GN=tbpA PE=3 SV=1 - [PRS6B_ASPNG]	266.05	0.1797	5	4	5	30	423	47.2	5.36	0.81
P80346	2,3-dihydroxybenzoic acid decarboxylase (Fragments) OS=Aspergillus niger PE=1 SV=1 - [DHBD_ASPNG]	47.75	0.0377	2	1	1	5	292	33	4.6	1.447
Q99002	14-3-3 protein homolog OS=Trichoderma harzianum PE=2 SV=1 - [1433_TRIHA]	178.54	0.187	5	2	5	24	262	30	6.13	2.076
Q8SW28	14-3-3 protein homolog OS=Encephalitozoon cuniculi GN=ECU03_1010 PE=1 SV=1 - [1433_ENCCU]	43.1	0.1163	1	1	2	6	258	29.6	5.21	1.352
B0Y8H9	1,3-beta-glucanosyltransferase gel2 OS=Aspergillus fumigatus (strain CEA10 / CBS 144.89 / FGSC A1163) GN=gel2 PE=1 SV=1 - [GEL2_ASPFC]	39.84	0.0379	1	1	1	6	475	51.7	4.82	0.369
