# Supplementary material for: A proteomic‐based investigation of potential copper‐responsive biomarkers: Proteins, conceptual networks, and metabolic pathways featuring Penicillium janthinellum from a heavy metal‐polluted ecological niche
Source: Microbiologyopen. 2017 May 9;6(4):e00485. doi: 10.1002/mbo3.485 (PMC5552966; doi:10.1002/mbo3.485)
Supplement: Supplementary file 1 [file MBO3-6-na-s001.zip › mbo3485-sup-0037-TableS16.xls]

## Sheet: WT-3 vs. WT-0.5
Table S16 Details regarding DPs in WT under 3 mM Cu compared with WT-0.5 mM Cu
Accession	Description	Score	Coverage	# Proteins	# Unique Peptides	# Peptides	# PSMs	# AAs	MW [kDa]	calc. pI	Fold (WT-3 mM Cu vs. WT-0.5 mM Cu)
P31411	V-type proton ATPase subunit B OS=Schizosaccharomyces pombe GN=vma2 PE=1 SV=2 - [VATB_SCHPO]	138.37	0.1014	4	2	3	18	503	55.8	5.34	0.763
P11593	V-type proton ATPase subunit B OS=Neurospora crassa GN=vma-2 PE=3 SV=1 - [VATB_NEUCR]	166.75	0.0975	1	2	3	18	513	56.8	6.15	0.781
P11592	V-type proton ATPase catalytic subunit A OS=Neurospora crassa GN=vma-1 PE=3 SV=1 - [VATA_NEUCR]	45.49	0.028	4	1	1	3	607	67.1	5.45	0.774
P56216	Vanillyl-alcohol oxidase OS=Penicillium simplicissimum GN=VAOA PE=1 SV=1 - [VAOX_PENSI]	723.39	0.3911	1	17	17	78	560	63	6.7	1.225
O42926	Vacuolar protein sorting-associated protein 13b OS=Schizosaccharomyces pombe GN=vps13b PE=2 SV=1 - [VP13B_SCHPO]	33.42	0.0026	1	1	1	3	3131	353.8	5.35	1.463
Q4WVW4	Vacuolar protein 8 OS=Aspergillus fumigatus GN=vac8 PE=3 SV=1 - [VAC8_ASPFU]	110.59	0.0865	1	1	3	5	578	62.6	5.17	1.465
Q00511	Uricase OS=Aspergillus flavus GN=uaZ PE=1 SV=3 - [URIC_ASPFL]	58.98	0.0331	1	1	1	3	302	34.2	7.62	0.664
O14205	Uncharacterized protein C5D6.13 OS=Schizosaccharomyces pombe GN=SPAC5D6.13 PE=1 SV=2 - [YDQD_SCHPO]	20.75	0.0386	1	1	1	1	337	38.4	5.54	2.61
Q10094	Uncharacterized protein C11D3.15 OS=Schizosaccharomyces pombe GN=SPAC11D3.15 PE=2 SV=1 - [YAOF_SCHPO]	45.09	0.0129	1	1	1	3	1317	143.6	6.15	2.621
A6R363	U6 snRNA-associated Sm-like protein LSm6 OS=Ajellomyces capsulata (strain NAm1 / WU24) GN=LSM6 PE=3 SV=1 - [LSM6_AJECN]	72.54	0.2	6	1	1	2	80	8.6	4.72	0.822
P41799	Tubulin beta chain OS=Phaeosphaeria nodorum GN=tubA PE=1 SV=2 - [TBB_PHANO]	333.71	0.217	28	1	8	55	447	49.8	4.93	0.721
Q4WWH6	Transcription elongation factor spt6 OS=Aspergillus fumigatus GN=spt6 PE=3 SV=1 - [SPT6_ASPFU]	25.81	0.0099	1	1	1	1	1420	163.5	4.98	1.535
O42700	Transaldolase OS=Schizosaccharomyces pombe GN=tal1 PE=1 SV=2 - [TAL1_SCHPO]	37.38	0.0559	1	1	1	8	322	35.2	5.86	1.204
P15019	Transaldolase OS=Saccharomyces cerevisiae GN=TAL1 PE=1 SV=4 - [TAL1_YEAST]	33.72	0.0209	1	1	1	5	335	37	6.43	1.857
P42943	T-complex protein 1 subunit eta OS=Saccharomyces cerevisiae GN=CCT7 PE=1 SV=1 - [TCPH_YEAST]	34.87	0.0218	2	1	1	2	550	59.7	5.55	1.333
P00447	Superoxide dismutase [Mn], mitochondrial OS=Saccharomyces cerevisiae GN=SOD2 PE=1 SV=1 - [SODM_YEAST]	141.81	0.1202	1	2	2	9	233	25.8	8.48	1.443
O75007	Superoxide dismutase [Mn], mitochondrial OS=Penicillium chrysogenum GN=SOD PE=1 SV=1 - [SODM_PENCH]	95.95	0.1286	1	3	3	8	210	23.1	7.36	1.224
O42724	Superoxide dismutase [Cu-Zn] 1 OS=Debaryomyces hansenii GN=SOD1 PE=1 SV=4 - [SODC1_DEBHA]	34.29	0.0844	3	1	1	5	154	15.9	6.27	0.823
Q7SE75	Sulfate adenylyltransferase OS=Neurospora crassa GN=met-3 PE=3 SV=1 - [MET3_NEUCR]	106.28	0.0716	7	3	4	6	573	64.4	6.67	1.302
P47052	Succinate dehydrogenase [ubiquinone] flavoprotein subunit 2, mitochondrial OS=Saccharomyces cerevisiae GN=YJL045W PE=1 SV=1 - [DHSX_YEAST]	47.75	0.0252	1	1	1	3	634	69.3	7.37	0.826
Q12230	Sphingolipid long chain base-responsive protein LSP1 OS=Saccharomyces cerevisiae GN=LSP1 PE=1 SV=1 - [LSP1_YEAST]	90.75	0.0792	2	2	2	8	341	38	4.7	1.211
Q5B797	Sorting nexin-4 OS=Emericella nidulans GN=snx4 PE=3 SV=1 - [SNX4_EMENI]	32.48	0.0246	2	1	1	1	487	55.7	5.72	1.211
Q4WZF1	Sorting nexin mvp1 OS=Aspergillus fumigatus GN=mvp1 PE=3 SV=1 - [MVP1_ASPFU]	27.17	0.0178	1	1	1	2	729	80.6	5.91	0.667
O14018	Seryl-tRNA synthetase, cytoplasmic OS=Schizosaccharomyces pombe GN=SPAC29A4.15 PE=2 SV=1 - [SYSC_SCHPO]	71.03	0.0489	1	2	2	2	450	51.6	6.34	0.784
Q4WUR1	Serine/threonine-protein phosphatase 2B catalytic subunit OS=Aspergillus fumigatus GN=cnaA PE=3 SV=2 - [PP2B_ASPFU]	85.53	0.103	1	3	3	3	534	61.1	5.77	0.774
Q9UW83	Pyridoxine biosynthesis protein pyroA OS=Emericella nidulans GN=pyroA PE=3 SV=1 - [PDX1_EMENI]	193.06	0.3059	4	5	5	30	304	32.3	6.33	0.752
Q9URY7	Putative formamidase C869.04 OS=Schizosaccharomyces pombe GN=SPAC869.04 PE=2 SV=1 - [FMDA_SCHPO]	63.19	0.0293	1	1	1	9	410	44.8	5.66	0.73
P32793	Protein YSC84 OS=Saccharomyces cerevisiae GN=YSC84 PE=1 SV=2 - [YSC84_YEAST]	25.67	0.0192	1	1	1	2	468	50.9	8.03	0.687
A2Q8L1	Protein transport protein sec23 OS=Aspergillus niger (strain CBS 513.88 / FGSC A1513) GN=sec23 PE=3 SV=1 - [SEC23_ASPNC]	296.51	0.1654	12	1	8	13	768	85.4	6.35	1.23
Q7RY84	Protein TIF31 homolog OS=Neurospora crassa GN=tif-31 PE=3 SV=2 - [TIF31_NEUCR]	68.28	0.0198	6	1	2	2	1211	135.1	5.78	1.383
A2RB71	Protein sds23 OS=Aspergillus niger (strain CBS 513.88 / FGSC A1513) GN=sds23 PE=3 SV=1 - [SDS23_ASPNC]	44.82	0.0571	2	2	2	2	508	54.3	8.24	0.459
Q4WTC4	Protein hir1 OS=Aspergillus fumigatus GN=hir1 PE=3 SV=1 - [HIR1_ASPFU]	38.76	0.0115	2	1	1	1	1043	112.7	6.18	0.649
Q00216	Protein disulfide-isomerase tigA OS=Aspergillus niger GN=tigA PE=2 SV=1 - [TIGA_ASPNG]	57.99	0.078	2	2	2	3	359	38.6	5.68	0.734
Q00248	Protein disulfide-isomerase OS=Aspergillus oryzae GN=pdiA PE=3 SV=1 - [PDI_ASPOR]	70.73	0.0583	1	2	2	10	515	56.4	4.68	0.645
Q12730	Protein disulfide-isomerase OS=Aspergillus niger GN=pdiA PE=2 SV=1 - [PDI_ASPNG]	21.94	0.0175	1	1	1	3	515	56.3	4.6	0.404
P23639	Proteasome component Y7 OS=Saccharomyces cerevisiae GN=PRE8 PE=1 SV=1 - [PSA2_YEAST]	49.78	0.096	1	1	2	8	250	27.1	5.72	0.821
P25451	Proteasome component PUP3 OS=Saccharomyces cerevisiae GN=PUP3 PE=1 SV=1 - [PSB3_YEAST]	32.38	0.0488	1	1	1	2	205	22.6	5.15	0.801
P21242	Proteasome component C1 OS=Saccharomyces cerevisiae GN=PRE10 PE=1 SV=2 - [PSA3_YEAST]	34.37	0.0313	1	1	1	1	288	31.5	5.19	0.821
P78827	Probable ketol-acid reductoisomerase, mitochondrial OS=Schizosaccharomyces pombe GN=ilv5 PE=1 SV=2 - [ILV5_SCHPO]	23.39	0.0272	1	1	1	1	404	45.2	9.45	0.332
Q12428	Probable 2-methylcitrate dehydratase OS=Saccharomyces cerevisiae GN=PDH1 PE=1 SV=1 - [PRPD_YEAST]	84.3	0.0349	1	2	2	4	516	57.6	9.07	0.628
Q5B630	Polyadenylate-binding protein, cytoplasmic and nuclear OS=Emericella nidulans GN=pab1 PE=2 SV=2 - [PABP_EMENI]	257.59	0.1175	3	1	6	13	732	79.3	6.02	1.481
Q01864	pH-response transcription factor pacC/RIM101 OS=Penicillium chrysogenum GN=PACC PE=1 SV=2 - [PACC_PENCH]	25.91	0.0202	9	1	1	1	643	68.8	6.49	0.78
Q7RVS9	Phosphoenolpyruvate carboxykinase [ATP] OS=Neurospora crassa GN=pck-1 PE=3 SV=1 - [PCKA_NEUCR]	30.16	0.0232	1	1	1	6	561	62.5	6.37	0.82
O43112	Phosphoenolpyruvate carboxykinase [ATP] OS=Kluyveromyces lactis GN=PCK1 PE=3 SV=2 - [PCKA_KLULA]	25.45	0.0313	1	1	1	2	543	60.4	5.82	0.801
Q01373	Peroxisomal hydratase-dehydrogenase-epimerase OS=Neurospora crassa GN=fox-2 PE=1 SV=1 - [FOX2_NEUCR]	64.23	0.0235	1	2	2	12	894	96.3	8.13	0.619
Q7Z8L4	Orotidine 5'-phosphate decarboxylase OS=Penicillium camembertii GN=pyrG PE=3 SV=1 - [PYRF_PENCA]	101.51	0.1377	4	3	3	8	276	29.9	6.14	1.222
P17624	Nuclear movement protein nudC OS=Emericella nidulans GN=nudC PE=3 SV=1 - [NUDC_EMENI]	32.66	0.0808	1	1	1	1	198	22.3	5.4	1.302
A2R4V1	Nascent polypeptide-associated complex subunit alpha OS=Aspergillus niger (strain CBS 513.88 / FGSC A1513) GN=egd2 PE=3 SV=1 - [NACA_ASPNC]	96.94	0.2178	8	2	3	14	202	21.8	5	1.319
A6R641	Nascent polypeptide-associated complex subunit alpha OS=Ajellomyces capsulata (strain NAm1 / WU24) GN=EGD2 PE=3 SV=2 - [NACA_AJECN]	86.11	0.1298	4	1	2	13	208	22.2	4.98	1.485
Q2HG02	NADH-cytochrome b5 reductase 2 OS=Chaetomium globosum GN=MCR1 PE=3 SV=1 - [MCR1_CHAGB]	28.66	0.0201	1	1	1	3	348	38.1	9.35	0.805
Q6C0U8	Mitochondrial presequence protease OS=Yarrowia lipolytica GN=CYM1 PE=3 SV=1 - [CYM1_YARLI]	35.85	0.0081	1	1	1	2	990	110.8	5.66	0.622
A2QGA1	Mannitol 2-dehydrogenase OS=Aspergillus niger (strain CBS 513.88 / FGSC A1513) GN=An03g02430 PE=3 SV=1 - [M2DH_ASPNC]	27.21	0.0246	4	1	1	1	488	54.8	5.87	1.421
P28345	Malate synthase, glyoxysomal OS=Neurospora crassa GN=acu-9 PE=3 SV=2 - [MASY_NEUCR]	37.6	0.0387	1	1	1	1	542	61.1	7.65	0.68
P28344	Malate synthase, glyoxysomal OS=Emericella nidulans GN=acuE PE=3 SV=2 - [MASY_EMENI]	120.58	0.1193	1	4	4	7	528	59.4	8.48	0.738
Q86ZC1	Kinesin heavy chain OS=Botryotinia fuckeliana GN=klp1 PE=3 SV=1 - [KINH_BOTFU]	48.91	0.0318	3	2	2	4	880	98.3	5.48	1.245
O94374	Importin subunit alpha-2 OS=Schizosaccharomyces pombe GN=imp1 PE=1 SV=1 - [IMA2_SCHPO]	23.18	0.0148	1	1	1	1	539	59.8	4.84	1.802
Q00667	Homogentisate 1,2-dioxygenase OS=Emericella nidulans GN=hmgA PE=2 SV=1 - [HGD_EMENI]	64.29	0.0603	1	2	2	5	448	50.1	6.02	0.811
O94586	Hit family protein 1 OS=Schizosaccharomyces pombe GN=hnt1 PE=2 SV=1 - [HNT1_SCHPO]	25	0.0602	1	1	1	1	133	14.6	6.86	0.794
P23750	Histone H4.1 OS=Emericella nidulans GN=hhfA PE=3 SV=2 - [H41_EMENI]	238.06	0.5243	12	5	7	57	103	11.3	11.36	0.774
P09322	Histone H4 OS=Schizosaccharomyces pombe GN=hhf1 PE=1 SV=2 - [H4_SCHPO]	76.46	0.3301	2	1	3	11	103	11.4	11.36	0.759
Q6BRZ5	Histone H3.1/H3.2 OS=Debaryomyces hansenii GN=HHT1 PE=3 SV=3 - [H31_DEBHA]	101.9	0.3824	14	1	3	17	136	15.4	11.3	0.57
Q757N1	Histone H3 OS=Ashbya gossypii GN=HHT1 PE=3 SV=3 - [H3_ASHGO]	71.47	0.3824	9	1	3	7	136	15.3	11.43	0.667
A5DBG5	Histone H2B.2 OS=Pichia guilliermondii GN=HTB2 PE=3 SV=1 - [H2B2_PICGU]	128.06	0.2636	12	1	4	23	129	14.1	10.1	0.432
P37210	Histone H2B OS=Neurospora crassa GN=hh2b PE=1 SV=4 - [H2B_NEUCR]	168.92	0.2482	16	1	4	66	137	14.8	10.13	0.742
Q09FM9	Histone H2A.Z OS=Monascus anka GN=HTZ1 PE=3 SV=1 - [H2AZ_MONAN]	29.24	0.0735	14	1	1	1	136	14.6	10.37	0.593
Q4WEI5	Histone acetyltransferase type B subunit 2 OS=Aspergillus fumigatus GN=hat2 PE=3 SV=1 - [HAT2_ASPFU]	71.97	0.1009	2	2	2	4	436	48.9	5.02	0.788
P46587	Heat shock protein SSA2 OS=Candida albicans GN=SSA2 PE=1 SV=3 - [HSP72_CANAL]	393.38	0.1488	1	2	8	98	645	70	5.06	1.248
P31540	Heat shock protein hsp98 OS=Neurospora crassa GN=hsp98 PE=1 SV=2 - [HSP98_NEUCR]	55.36	0.0356	1	2	2	6	927	103.1	6.02	1.239
O14435	Guanine nucleotide-binding protein subunit beta OS=Cryphonectria parasitica GN=GB-1 PE=3 SV=1 - [GBB_CRYPA]	147.62	0.1281	1	3	3	9	359	39.8	7.23	0.798
Q00743	Guanine nucleotide-binding protein subunit alpha OS=Emericella nidulans GN=fadA PE=1 SV=3 - [GPA1_EMENI]	202.05	0.204	7	4	4	10	353	40.7	5.1	0.74
P55071	Glyceraldehyde-3-phosphate dehydrogenase (Fragment) OS=Amanita muscaria GN=GPD PE=3 SV=1 - [G3P_AMAMU]	64.47	0.0519	3	1	1	13	289	31.1	6.7	1.252
P14742	Glucosamine--fructose-6-phosphate aminotransferase [isomerizing] OS=Saccharomyces cerevisiae GN=GFA1 PE=1 SV=4 - [GFA1_YEAST]	24.73	0.0307	1	1	1	3	717	80	6.43	1.534
Q92407	Glucokinase OS=Aspergillus niger GN=glkA PE=1 SV=1 - [HXKG_ASPNG]	91.95	0.0626	1	2	2	6	495	54.5	5.68	1.43
O74254	Glucoamylase 1 OS=Candida albicans GN=GAM1 PE=1 SV=1 - [AMYG_CANAL]	28.12	0.0127	1	1	1	1	946	105.7	4.89	1.235
Q4WLV6	FK506-binding protein 1A OS=Aspergillus fumigatus GN=fpr1A PE=3 SV=1 - [FKB1A_ASPFU]	56.04	0.125	1	1	1	9	112	12.1	7.25	1.493
Q5BBF4	F-actin-capping protein subunit alpha OS=Emericella nidulans GN=cap1 PE=3 SV=2 - [CAPZA_EMENI]	37.3	0.0365	1	1	1	4	274	30.3	6.15	1.293
Q5B0B3	Eukaryotic translation initiation factor 3 subunit G OS=Emericella nidulans GN=tif35 PE=3 SV=2 - [EIF3G_EMENI]	74.38	0.0484	1	1	1	8	289	31.5	8.76	1.241
P56286	Eukaryotic translation initiation factor 2 subunit alpha OS=Schizosaccharomyces pombe GN=tif211 PE=1 SV=1 - [IF2A_SCHPO]	47.59	0.0588	1	1	1	1	306	34.5	6.47	1.203
P55877	Eukaryotic translation initiation factor 1A OS=Schizosaccharomyces pombe GN=tif11 PE=2 SV=2 - [IF1A_SCHPO]	29.97	0.1014	1	1	1	2	138	15.7	5.76	1.463
Q9HGI6	Eukaryotic peptide chain release factor GTP-binding subunit OS=Debaryomyces hansenii GN=SUP35 PE=3 SV=4 - [ERF3_DEBHA]	10.05	0.0143	3	1	1	1	701	77.2	7.44	1.217
Q7RV85	Enolase OS=Neurospora crassa GN=NCU10042 PE=3 SV=1 - [ENO_NEUCR]	169.05	0.1507	1	1	4	20	438	47.6	5.35	1.362
P25997	Elongation factor 3 OS=Candida albicans GN=TEF3 PE=1 SV=1 - [EF3_CANAL]	40.66	0.0305	2	1	2	3	1049	116.8	5.73	1.245
Q875Z2	Elongation factor 2 OS=Saccharomyces castellii GN=EFT1 PE=3 SV=1 - [EF2_SACCA]	157.79	0.0629	11	1	5	17	842	93.1	6.14	0.717
P14865	Elongation factor 1-alpha OS=Rhizomucor racemosus GN=TEF-3 PE=3 SV=1 - [EF1A3_RHIRA]	288.36	0.1641	5	2	8	82	457	49.8	9.03	1.256
Q96WZ1	Elongation factor 1-alpha OS=Coccidioides immitis GN=TEF PE=2 SV=2 - [EF1A_COCIM]	255.19	0.1587	2	1	7	68	460	50.1	9.1	1.416
A5DEV6	DNA mismatch repair protein MSH3 OS=Pichia guilliermondii GN=MSH3 PE=3 SV=2 - [MSH3_PICGU]	20.49	0.0104	17	1	1	1	960	107.8	6.76	1.3
Q5AY89	DNA damage-inducible protein 1 OS=Emericella nidulans GN=ddi1 PE=3 SV=2 - [DDI1_EMENI]	139.98	0.0885	2	3	3	10	418	45.3	5.97	0.588
P42657	DNA damage checkpoint protein rad25 OS=Schizosaccharomyces pombe GN=rad25 PE=1 SV=1 - [RAD25_SCHPO]	125.85	0.1296	5	1	4	20	270	30.4	4.84	0.79
Q9Y8E3	Dipeptidyl-peptidase 5 OS=Aspergillus oryzae GN=AO090011000795-A PE=3 SV=2 - [DPP5_ASPOR]	42.39	0.0221	1	1	1	5	725	80.3	4.84	0.703
B0XRV0	Dipeptidyl-peptidase 5 OS=Aspergillus fumigatus (strain CEA10 / CBS 144.89 / FGSC A1163) GN=AFUB_024920 PE=1 SV=1 - [DPP5_ASPFC]	20.87	0.0166	2	1	1	11	721	79.7	5.9	0.683
P30607	Cytochrome P450 52A2 OS=Candida tropicalis GN=CYP52A2 PE=1 SV=1 - [CP52B_CANTR]	25.82	0.0211	3	1	1	2	522	60.1	6.96	0.537
P07142	Cytochrome c1, heme protein, mitochondrial OS=Neurospora crassa GN=cyt-1 PE=2 SV=1 - [CY1_NEUCR]	75.82	0.0512	1	1	1	5	332	36.4	8.34	0.786
O00098	Citrate synthase, mitochondrial OS=Emericella nidulans GN=citA PE=2 SV=3 - [CISY_EMENI]	139.25	0.1097	3	2	5	20	474	52.2	8.59	1.221
Q00646	Cell division control protein 2 OS=Emericella nidulans GN=nimX PE=2 SV=1 - [CDC2_EMENI]	100.22	0.13	2	4	4	6	323	36.8	7.28	1.239
Q2H7U1	Catalase-peroxidase OS=Chaetomium globosum GN=katG PE=3 SV=1 - [KATG_CHAGB]	197.92	0.0534	1	1	3	23	749	82	6.39	0.737
P40235	Casein kinase I homolog hhp1 OS=Schizosaccharomyces pombe GN=hhp1 PE=2 SV=1 - [HHP1_SCHPO]	26.1	0.0329	2	1	1	2	365	42.4	9.31	0.636
P40233	Casein kinase I homolog 1 OS=Schizosaccharomyces pombe GN=cki1 PE=1 SV=2 - [CKI1_SCHPO]	30.95	0.0538	1	1	1	1	446	50.4	8.78	0.635
O94313	Carbamoyl-phosphate synthase arginine-specific large chain OS=Schizosaccharomyces pombe GN=arg4 PE=2 SV=1 - [CARB_SCHPO]	87.96	0.0397	4	1	5	6	1160	127.4	6.52	0.824
O59922	cAMP-dependent protein kinase regulatory subunit OS=Emericella nidulans GN=pkaR PE=3 SV=1 - [KAPR_EMENI]	146.71	0.1189	1	1	3	11	412	44.9	5.21	0.771
O42794	cAMP-dependent protein kinase regulatory subunit OS=Colletotrichum trifolii GN=PKAR PE=3 SV=1 - [KAPR_COLTR]	26.74	0.0396	1	1	1	1	404	44.7	9	0.783
Q6Q487	Calnexin homolog OS=Aspergillus fumigatus GN=AFUA_4G12850 PE=2 SV=2 - [CALX_ASPFU]	43.32	0.016	1	1	1	1	563	61.8	5.07	0.736
P60206	Calmodulin OS=Ajellomyces capsulata (strain ATCC 26029 / G186AR / H82 / RMSCC 2432) GN=CAM1 PE=2 SV=2 - [CALM_AJECG]	130.44	0.2752	2	3	3	14	149	17	4.27	1.34
Q8WZJ7	C-1-tetrahydrofolate synthase, cytoplasmic OS=Schizosaccharomyces pombe GN=SPBC839.16 PE=2 SV=1 - [C1TC_SCHPO]	50.04	0.0117	1	1	1	2	937	101.1	7.27	1.416
A2R0B5	ATP-dependent RNA helicase sub2 OS=Aspergillus niger (strain CBS 513.88 / FGSC A1513) GN=sub2 PE=3 SV=1 - [SUB2_ASPNC]	225	0.225	12	1	6	17	440	49.5	5.72	0.756
Q5B0J9	ATP-dependent RNA helicase dbp2 OS=Emericella nidulans GN=dbp2 PE=3 SV=1 - [DBP2_EMENI]	116.62	0.0782	10	1	4	6	563	60.9	9.23	1.237
P15108	ATP-dependent molecular chaperone HSC82 OS=Saccharomyces cerevisiae GN=HSC82 PE=1 SV=4 - [HSC82_YEAST]	349.64	0.1177	3	4	7	55	705	80.8	4.83	0.801
Q4WI96	ATP-dependent DNA helicase II subunit 2 OS=Aspergillus fumigatus GN=ku80 PE=3 SV=1 - [KU80_ASPFU]	38.98	0.0152	2	1	1	2	725	81.7	5.16	0.703
Q5K9A4	ATPase GET3 OS=Cryptococcus neoformans GN=GET3 PE=3 SV=1 - [GET3_CRYNE]	22.55	0.0585	1	1	1	1	325	36.2	4.88	0.796
P22855	Alpha-mannosidase OS=Saccharomyces cerevisiae GN=AMS1 PE=1 SV=2 - [MAN1_YEAST]	25.91	0.0092	1	1	1	3	1083	124.4	7.25	0.699
P41751	Aldehyde dehydrogenase OS=Aspergillus niger GN=aldA PE=3 SV=1 - [ALDH_ASPNG]	215.83	0.1087	8	2	6	44	497	53.8	6.48	0.819
P32872	Aldehyde dehydrogenase 2, mitochondrial OS=Saccharomyces cerevisiae GN=ALD2 PE=3 SV=1 - [ALDHY_YEAST]	73.07	0.0626	4	1	3	10	511	56.4	5.88	0.747
Q9P6C8	Alcohol dehydrogenase 1 OS=Neurospora crassa GN=adh-1 PE=3 SV=1 - [ADH1_NEUCR]	41.2	0.0453	1	1	1	3	353	37.4	6.77	1.565
P08843	Alcohol dehydrogenase 1 OS=Emericella nidulans GN=alcA PE=3 SV=2 - [ADH1_EMENI]	73.85	0.06	2	2	2	4	350	37.1	7.69	1.598
P37898	Alanine/arginine aminopeptidase OS=Saccharomyces cerevisiae GN=AAP1 PE=1 SV=2 - [AAP1_YEAST]	31.07	0.0129	2	1	1	3	856	97.6	5.26	0.782
Q09188	ADP,ATP carrier protein OS=Schizosaccharomyces pombe GN=anc1 PE=2 SV=1 - [ADT_SCHPO]	63.53	0.1242	1	1	2	3	322	35	9.96	0.541
P49382	ADP,ATP carrier protein OS=Kluyveromyces lactis GN=AAC PE=3 SV=1 - [ADT_KLULA]	102.27	0.1049	3	2	2	17	305	33.1	9.73	0.723
Q92203	Adenylyl-sulfate kinase OS=Emericella nidulans GN=sD PE=3 SV=2 - [KAPS_EMENI]	26.8	0.0437	1	1	1	2	206	23	7.15	1.713
A2R180	Actin cytoskeleton-regulatory complex protein pan1 OS=Aspergillus niger (strain CBS 513.88 / FGSC A1513) GN=pan1 PE=3 SV=1 - [PAN1_ASPNC]	44.91	0.0139	18	2	2	3	1434	154.8	5.68	1.205
Q0D0N9	Actin cytoskeleton-regulatory complex protein end3 OS=Aspergillus terreus (strain NIH 2624 / FGSC A1156) GN=end3 PE=3 SV=1 - [END3_ASPTN]	35.11	0.0198	1	1	1	2	404	46.6	5.3	2.118
P16928	Acetyl-coenzyme A synthetase OS=Emericella nidulans GN=facA PE=2 SV=2 - [ACSA_EMENI]	258.81	0.1224	2	1	8	34	670	74.2	6.47	0.692
Q00955	Acetyl-CoA carboxylase OS=Saccharomyces cerevisiae GN=FAS3 PE=1 SV=2 - [ACAC_YEAST]	82.24	0.0085	1	1	1	3	2233	250.2	6.28	1.329
Q6BZH1	78 kDa glucose-regulated protein homolog OS=Debaryomyces hansenii GN=KAR2 PE=3 SV=1 - [GRP78_DEBHA]	205.24	0.0952	1	3	5	19	683	74.5	4.94	0.678
P59769	78 kDa glucose-regulated protein homolog OS=Aspergillus awamori GN=bipA PE=2 SV=1 - [GRP78_ASPAW]	462.49	0.1637	5	9	11	63	672	73.4	5.08	0.682
Q9URT8	60S ribosomal protein L34-B OS=Schizosaccharomyces pombe GN=rpl34b PE=1 SV=1 - [RL34B_SCHPO]	33.86	0.0721	4	1	1	7	111	12.8	11.37	1.233
Q8NKF4	60S ribosomal protein L3 OS=Aspergillus fumigatus GN=rpl3 PE=1 SV=2 - [RL3_ASPFU]	67.06	0.0791	7	2	2	3	392	44.4	10.18	0.813
P08978	60S ribosomal protein L28 OS=Neurospora crassa GN=rpl-28 PE=2 SV=1 - [RL28_NEUCR]	22.97	0.0872	1	1	1	1	149	16.6	10.74	1.365
Q7SDU2	60S ribosomal protein L24 OS=Neurospora crassa GN=rpl-24 PE=3 SV=1 - [RL24_NEUCR]	21.38	0.0577	1	1	1	2	156	17.6	11.4	1.285
O59931	60S ribosomal protein L13 OS=Candida albicans GN=RPL13 PE=3 SV=1 - [RL13_CANAL]	38.04	0.0396	1	1	1	5	202	23	10.61	1.433
Q7RVN0	60S ribosomal protein L11 OS=Neurospora crassa GN=rpl-11 PE=3 SV=2 - [RL11_NEUCR]	73.63	0.2011	1	2	2	21	174	20.1	10.2	1.202
P05317	60S acidic ribosomal protein P0 OS=Saccharomyces cerevisiae GN=RPP0 PE=1 SV=1 - [RLA0_YEAST]	49.55	0.0385	3	1	1	15	312	33.7	4.83	1.201
P52810	40S ribosomal protein S9 OS=Podospora anserina GN=RPS9 PE=3 SV=1 - [RS9_PODAN]	86.8	0.1474	5	3	3	8	190	21.8	10.4	0.781
P21772	40S ribosomal protein S26E OS=Neurospora crassa GN=rps-26 PE=3 SV=2 - [RS26_NEUCR]	22.64	0.0756	2	1	1	1	119	13.5	10.92	1.356
P27073	40S ribosomal protein S19 OS=Emericella nidulans GN=rps19 PE=3 SV=1 - [RS19_EMENI]	70.8	0.0946	1	2	2	10	148	16.4	8.91	1.337
O94754	40S ribosomal protein S18 OS=Schizosaccharomyces pombe GN=rps18a PE=1 SV=1 - [RS18_SCHPO]	59.77	0.125	1	2	2	4	152	17.4	10.49	1.267
O60144	40S ribosomal protein S16 OS=Schizosaccharomyces pombe GN=rps16a PE=2 SV=1 - [RS16_SCHPO]	37.49	0.0571	1	1	1	1	140	15.4	10.13	0.727
P40920	30 kDa heat shock protein OS=Emericella nidulans GN=hsp30 PE=2 SV=1 - [HSP30_EMENI]	45.06	0.0773	1	2	2	8	181	20.3	6.57	1.399
Q5BCG1	3'(2'),5'-bisphosphate nucleotidase OS=Emericella nidulans GN=AN1769 PE=1 SV=1 - [DPNP_EMENI]	160.16	0.0938	1	3	3	7	352	37.1	5.25	1.279
Q9TEM3	2-methylcitrate synthase, mitochondrial OS=Emericella nidulans GN=mcsA PE=1 SV=1 - [PRPC_EMENI]	94.62	0.0609	1	2	2	17	460	50.5	8.91	0.777
P87048	26S proteasome regulatory subunit rpn1 OS=Schizosaccharomyces pombe GN=rpn1 PE=1 SV=2 - [RPN1_SCHPO]	37.66	0.0168	2	1	1	2	891	97.9	5.02	1.295
O42931	26S protease regulatory subunit 7 homolog OS=Schizosaccharomyces pombe GN=rpt1 PE=1 SV=2 - [PRS7_SCHPO]	116.54	0.0959	1	1	3	7	438	48.9	5.36	0.769
Q8SW28	14-3-3 protein homolog OS=Encephalitozoon cuniculi GN=ECU03_1010 PE=1 SV=1 - [1433_ENCCU]	43.1	0.1163	1	1	2	6	258	29.6	5.21	1.242
