# Supplementary material for: A proteomic‐based investigation of potential copper‐responsive biomarkers: Proteins, conceptual networks, and metabolic pathways featuring Penicillium janthinellum from a heavy metal‐polluted ecological niche
Source: Microbiologyopen. 2017 May 9;6(4):e00485. doi: 10.1002/mbo3.485 (PMC5552966; doi:10.1002/mbo3.485)
Supplement: Supplementary file 1 [file MBO3-6-na-s001.zip › mbo3485-sup-0038-TableS17.xls]

## Sheet: Patways
Table S17 Affected pathways in EC-6 under 0 mM Cu relative to WT-0 mM Cu
	Affected pathways in EC-6 under control as EC-6-0 mM Cu vs. WT-0 mM Cu
#	Pathway	The number, and percentage (%) of differential proteins in abundace (DPs)	All 377 proteins with pathway annotation	P value	Pathway ID
1	Tryptophan metabolism	8 (4.85%)	9 (2.39%)	0.00683384	ko00380
2	Pyruvate metabolism	14 (8.48%)	19 (5.04%)	0.00685206	ko00620
3	Prion diseases	5 (3.03%)	5 (1.33%)	0.0155137	ko05020
4	Ribosome	21 (12.73%)	34 (9.02%)	0.0211704	ko03010
5	Valine, leucine and isoleucine degradation	6 (3.64%)	7 (1.86%)	0.0295499	ko00280
6	Histidine metabolism	4 (2.42%)	4 (1.06%)	0.0359417	ko00340
7	Propanoate metabolism	7 (4.24%)	9 (2.39%)	0.0405632	ko00640
8	Nitrogen metabolism	5 (3.03%)	6 (1.59%)	0.0597194	ko00910
9	Fatty acid metabolism	5 (3.03%)	6 (1.59%)	0.0597194	ko00071
10	Pentose and glucuronate interconversions	3 (1.82%)	3 (0.8%)	0.0829765	ko00040
11	Glycerolipid metabolism	3 (1.82%)	3 (0.8%)	0.0829765	ko00561
12	Limonene and pinene degradation	3 (1.82%)	3 (0.8%)	0.0829765	ko00903
13	Ascorbate and aldarate metabolism	3 (1.82%)	3 (0.8%)	0.0829765	ko00053
14	RIG-I-like receptor signaling pathway	3 (1.82%)	3 (0.8%)	0.0829765	ko04622
15	Lysine degradation	4 (2.42%)	5 (1.33%)	0.117654	ko00310
16	Progesterone-mediated oocyte maturation	4 (2.42%)	5 (1.33%)	0.117654	ko04914
17	Plant-pathogen interaction	4 (2.42%)	5 (1.33%)	0.117654	ko04626
18	Phenylpropanoid biosynthesis	4 (2.42%)	5 (1.33%)	0.117654	ko00940
19	NOD-like receptor signaling pathway	4 (2.42%)	5 (1.33%)	0.117654	ko04621
20	Phenylalanine metabolism	5 (3.03%)	7 (1.86%)	0.135143	ko00360
21	Amyotrophic lateral sclerosis (ALS)	5 (3.03%)	7 (1.86%)	0.135143	ko05014
22	Peroxisome	5 (3.03%)	7 (1.86%)	0.135143	ko04146
23	Chloroalkane and chloroalkene degradation	5 (3.03%)	7 (1.86%)	0.135143	ko00625
24	Protein export	2 (1.21%)	2 (0.53%)	0.190897	ko03060
25	Regulation of autophagy	3 (1.82%)	4 (1.06%)	0.224081	ko04140
26	Prostate cancer	3 (1.82%)	4 (1.06%)	0.224081	ko05215
27	Neurotrophin signaling pathway	4 (2.42%)	6 (1.59%)	0.233522	ko04722
28	Glycine, serine and threonine metabolism	4 (2.42%)	6 (1.59%)	0.233522	ko00260
29	Systemic lupus erythematosus	5 (3.03%)	8 (2.12%)	0.235029	ko05322
30	Pathogenic Escherichia coli infection	7 (4.24%)	13 (3.45%)	0.320034	ko05130
31	Phototransduction - fly	5 (3.03%)	9 (2.39%)	0.348178	ko04745
32	Leukocyte transendothelial migration	5 (3.03%)	9 (2.39%)	0.348178	ko04670
33	Shigellosis	5 (3.03%)	9 (2.39%)	0.348178	ko05131
34	Arrhythmogenic right ventricular cardiomyopathy (ARVC)	4 (2.42%)	7 (1.86%)	0.364694	ko05412
35	Hypertrophic cardiomyopathy (HCM)	4 (2.42%)	7 (1.86%)	0.364694	ko05410
36	Adherens junction	4 (2.42%)	7 (1.86%)	0.364694	ko04520
37	beta-Alanine metabolism	4 (2.42%)	7 (1.86%)	0.364694	ko00410
38	Dilated cardiomyopathy	4 (2.42%)	7 (1.86%)	0.364694	ko05414
39	Carbon fixation in prokaryotes	3 (1.82%)	5 (1.33%)	0.383722	ko00720
40	Drug metabolism - cytochrome P450	2 (1.21%)	3 (0.8%)	0.406737	ko00982
41	One carbon pool by folate	2 (1.21%)	3 (0.8%)	0.406737	ko00670
42	Valine, leucine and isoleucine biosynthesis	2 (1.21%)	3 (0.8%)	0.406737	ko00290
43	Metabolism of xenobiotics by cytochrome P450	2 (1.21%)	3 (0.8%)	0.406737	ko00980
44	Retinol metabolism	2 (1.21%)	3 (0.8%)	0.406737	ko00830
45	Chagas disease (American trypanosomiasis)	2 (1.21%)	3 (0.8%)	0.406737	ko05142
46	Lysine biosynthesis	2 (1.21%)	3 (0.8%)	0.406737	ko00300
47	Aminoacyl-tRNA biosynthesis	2 (1.21%)	3 (0.8%)	0.406737	ko00970
48	Pantothenate and CoA biosynthesis	2 (1.21%)	3 (0.8%)	0.406737	ko00770
49	GnRH signaling pathway	2 (1.21%)	3 (0.8%)	0.406737	ko04912
50	Naphthalene degradation	2 (1.21%)	3 (0.8%)	0.406737	ko00626
51	Cell cycle	2 (1.21%)	3 (0.8%)	0.406737	ko04110
52	Arginine and proline metabolism	5 (3.03%)	10 (2.65%)	0.463295	ko00330
53	Tight junction	5 (3.03%)	10 (2.65%)	0.463295	ko04530
54	Oocyte meiosis	4 (2.42%)	8 (2.12%)	0.494359	ko04114
55	Viral myocarditis	4 (2.42%)	8 (2.12%)	0.494359	ko05416
56	Bacterial invasion of epithelial cells	4 (2.42%)	8 (2.12%)	0.494359	ko05100
57	Glycolysis / Gluconeogenesis	19 (11.52%)	43 (11.41%)	0.539422	ko00010
58	Citrate cycle (TCA cycle)	8 (4.85%)	18 (4.77%)	0.569116	ko00020
59	Methane metabolism	8 (4.85%)	18 (4.77%)	0.569116	ko00680
60	Regulation of actin cytoskeleton	4 (2.42%)	9 (2.39%)	0.611303	ko04810
61	Pentose phosphate pathway	4 (2.42%)	9 (2.39%)	0.611303	ko00030
62	Focal adhesion	4 (2.42%)	9 (2.39%)	0.611303	ko04510
63	Protein processing in endoplasmic reticulum	14 (8.48%)	33 (8.75%)	0.633093	ko04141
64	Calcium signaling pathway	3 (1.82%)	7 (1.86%)	0.660842	ko04020
65	Gap junction	3 (1.82%)	7 (1.86%)	0.660842	ko04540
66	Pathways in cancer	3 (1.82%)	7 (1.86%)	0.660842	ko05200
67	Tyrosine metabolism	3 (1.82%)	7 (1.86%)	0.660842	ko00350
68	Selenoamino acid metabolism	3 (1.82%)	7 (1.86%)	0.660842	ko00450
69	Cysteine and methionine metabolism	3 (1.82%)	7 (1.86%)	0.660842	ko00270
70	Phagosome	7 (4.24%)	18 (4.77%)	0.746594	ko04145
71	Huntington's disease	11 (6.67%)	28 (7.43%)	0.754879	ko05016
72	Insulin signaling pathway	3 (1.82%)	8 (2.12%)	0.760732	ko04910
73	Carbon fixation in photosynthetic organisms	6 (3.64%)	16 (4.24%)	0.77869	ko00710
74	Antigen processing and presentation	6 (3.64%)	16 (4.24%)	0.77869	ko04612
75	Alanine, aspartate and glutamate metabolism	4 (2.42%)	11 (2.92%)	0.789097	ko00250
76	RNA degradation	5 (3.03%)	14 (3.71%)	0.813137	ko03018
77	Galactose metabolism	2 (1.21%)	6 (1.59%)	0.822803	ko00052
78	Hepatitis C	2 (1.21%)	6 (1.59%)	0.822803	ko05160
79	Vibrio cholerae infection	4 (2.42%)	12 (3.18%)	0.850033	ko05110
80	Purine metabolism	5 (3.03%)	15 (3.98%)	0.864244	ko00230
81	Spliceosome	7 (4.24%)	21 (5.57%)	0.889575	ko03040
82	Proteasome	6 (3.64%)	19 (5.04%)	0.911121	ko03050
83	Starch and sucrose metabolism	2 (1.21%)	8 (2.12%)	0.929871	ko00500
84	Alzheimer's disease	9 (5.45%)	29 (7.69%)	0.950782	ko05010
85	Toxoplasmosis	3 (1.82%)	12 (3.18%)	0.952345	ko05145
86	Glyoxylate and dicarboxylate metabolism	3 (1.82%)	12 (3.18%)	0.952345	ko00630
87	Oxidative phosphorylation	7 (4.24%)	24 (6.37%)	0.958086	ko00190
88	RNA transport	11 (6.67%)	35 (9.28%)	0.959361	ko03013
89	Endocytosis	3 (1.82%)	13 (3.45%)	0.969415	ko04144
90	Amino sugar and nucleotide sugar metabolism	3 (1.82%)	13 (3.45%)	0.969415	ko00520
91	Parkinson's disease	7 (4.24%)	25 (6.63%)	0.970441	ko05012
92	MAPK signaling pathway	3 (1.82%)	14 (3.71%)	0.980611	ko04010
93	mRNA surveillance pathway	2 (1.21%)	12 (3.18%)	0.99057	ko03015

## Sheet: Details
Table S17 Affected pathways in EC-6 under 0 mM Cu relative to WT-0 mM Cu
	DPs distribution in affected pathways in EC-6 under control as EC-6-0 mM Cu vs. WT-0 mM Cu
#	Pathway	DPs
55	Viral myocarditis	, P53455, P60009, Q9UVZ8, Q9P4D1
79	Vibrio cholerae infection	, P53455, P60009, Q9UVZ8, Q9P4D1
5	Valine, leucine and isoleucine degradation	, P54874, P09624, P32872, P41751, P08157, O00087
42	Valine, leucine and isoleucine biosynthesis	, P38674, P78827
67	Tyrosine metabolism	, P08843, Q9P6C8, P12807
1	Tryptophan metabolism	, P32872, P41751, P08157, Q92405, A4R5S9, B0YAK0, Q2H7U1, Q8NJN2
85	Toxoplasmosis	, Q92260, P18694, A1CPG7
53	Tight junction	, P53455, P60009, Q9UVZ8, Q9P4D1, Q9UT08
29	Systemic lupus erythematosus	, A5DBG5, P23750, Q6BRZ5, Q757N1, P09322
83	Starch and sucrose metabolism	, Q9P931, O74254
81	Spliceosome	, Q92260, P18694, A6SFW7, Q5B0J9, A1DGZ7, A6R363, Q2TZ33
33	Shigellosis	, P53455, P60009, Q9UVZ8, Q9P4D1, A1CPG7
68	Selenoamino acid metabolism	, P83783, Q12663, Q92203
88	RNA transport	, P16017, Q96WZ1, P34825, Q0U1G2, Q2UKG6, B0XP13, A4RM69, Q0CN46, Q2GTM8, P55877, A1CGS0
76	RNA degradation	, Q5B0C0, Q0U1G2, A1CJ18, Q1E5R1, A6R363
14	RIG-I-like receptor signaling pathway	, Q2UGK3, A1CXK7, A1CPG7
4	Ribosome	, Q02753, P17076, Q6BTA4, P35679, P52810, Q7RV75, Q9URT8, Q7RVI1, Q8NKF4, Q7RZS0, O59931, O13418, Q9P720, Q7SDU2, P08978, O74905, O94754, O93798, P21772, B6HFE0, B6K2L2
44	Retinol metabolism	, P08843, Q9P6C8
25	Regulation of autophagy	, Q4WUE5, A6ZKM4, Q2U5T5
60	Regulation of actin cytoskeleton	, P53455, P60009, Q9UVZ8, Q9P4D1
2	Pyruvate metabolism	, Q12669, Q00955, Q9HES8, P09624, O94225, P16928, P36333, P32872, P41751, P08157, O00087, P28345, O43112, Q7RVS9
80	Purine metabolism	, Q12669, P54113, Q92203, Q9P931, Q00511
63	Protein processing in endoplasmic reticulum	, P33125, P15108, Q92260, P18694, Q5AWS6, P25694, P59769, Q6BZH1, O43109, Q5BGB9, O74196, Q12730, A1CGS0, A1CRW7
24	Protein export	, P59769, Q6BZH1
82	Proteasome	, P23639, P53549, O42931, P25451, O94517, P87048
26	Prostate cancer	, P33125, P15108, O43109
7	Propanoate metabolism	, Q00955, Q12428, P16928, P36333, P32872, P41751, P08157
16	Progesterone-mediated oocyte maturation	, P33125, P15108, O43109, A1CPG7
3	Prion diseases	, P59769, Q6BZH1, Q9Y8D9, O42724, A2QMY6
17	Plant-pathogen interaction	, P33125, P15108, O43109, P60206
31	Phototransduction - fly	, P53455, P60009, Q9UVZ8, Q9P4D1, P60206
18	Phenylpropanoid biosynthesis	, A4R5S9, B0YAK0, Q2H7U1, Q8NJN2
20	Phenylalanine metabolism	, P12807, A4R5S9, B0YAK0, Q2H7U1, Q8NJN2
70	Phagosome	, P24633, P53455, P60009, Q9UVZ8, Q9P4D1, P41799, P53371
22	Peroxisome	, Q9Y8D9, Q92405, O42724, A2QMY6, O75007
61	Pentose phosphate pathway	, P15019, O42700, P53319, Q9P931
10	Pentose and glucuronate interconversions	, P32872, P41751, P08157
66	Pathways in cancer	, P33125, P15108, O43109
30	Pathogenic Escherichia coli infection	, P24633, P53455, P60009, Q9UVZ8, Q9P4D1, P41799, P53371
91	Parkinson's disease	, P0C2C8, Q09188, P02723, Q9P602, P32420, O47950, P40915
48	Pantothenate and CoA biosynthesis	, P38674, P78827
87	Oxidative phosphorylation	, P0C2C8, Q6BWA5, Q5B912, Q9P602, P32420, O47950, P40915
54	Oocyte meiosis	, Q99002, Q8SW28, Q9UT08, P60206
41	One carbon pool by folate	, P54113, O13972
19	NOD-like receptor signaling pathway	, P33125, P15108, O43109, A1CPG7
8	Nitrogen metabolism	, Q12680, P49089, Q9URS1, Q5BCC5, Q9URY7
27	Neurotrophin signaling pathway	, Q99002, Q8SW28, P60206, A1CPG7
50	Naphthalene degradation	, P08843, Q9P6C8
93	mRNA surveillance pathway	, Q0U1G2, Q9UT08
59	Methane metabolism	, P16928, P36333, O13972, Q92405, A4R5S9, B0YAK0, Q2H7U1, Q8NJN2
43	Metabolism of xenobiotics by cytochrome P450	, P08843, Q9P6C8
92	MAPK signaling pathway	, Q92260, P18694, A1CPG7
15	Lysine degradation	, P32872, P41751, P08157, Q9P4R4
46	Lysine biosynthesis	, O94225, Q9P4R4
12	Limonene and pinene degradation	, P32872, P41751, P08157
32	Leukocyte transendothelial migration	, P53455, P60009, Q9UVZ8, Q9P4D1, A1CPG7
72	Insulin signaling pathway	, Q00955, P60206, O42794
35	Hypertrophic cardiomyopathy (HCM)	, P53455, P60009, Q9UVZ8, Q9P4D1
71	Huntington's disease	, P0C2C8, Q9Y8D9, Q09188, P02723, Q9P602, P32420, O47950, P40915, O42724, A2QMY6, O75007
6	Histidine metabolism	, P32872, P41751, P08157, Q99145
78	Hepatitis C	, Q9UT08, A1CPG7
49	GnRH signaling pathway	, P60206, A1CPG7
86	Glyoxylate and dicarboxylate metabolism	, P28298, Q9URY7, P28345
57	Glycolysis / Gluconeogenesis	, P33161, P41756, P12398, Q12669, P09624, Q96UF1, P16928, P36333, Q9P931, P08843, Q9P6C8, P32872, P41751, P08157, O00087, P55071, P19089, O43112, Q7RVS9
28	Glycine, serine and threonine metabolism	, P09624, O13972, P12807, O00087
11	Glycerolipid metabolism	, P32872, P41751, P08157
65	Gap junction	, P24633, P41799, P53371
77	Galactose metabolism	, Q9P931, O74254
62	Focal adhesion	, P53455, P60009, Q9UVZ8, Q9P4D1
9	Fatty acid metabolism	, P08843, Q9P6C8, P32872, P41751, P08157
89	Endocytosis	, Q92260, P18694, Q9Y7Z2
40	Drug metabolism - cytochrome P450	, P08843, Q9P6C8
38	Dilated cardiomyopathy	, P53455, P60009, Q9UVZ8, Q9P4D1
69	Cysteine and methionine metabolism	, P83783, P05694, Q12663
58	Citrate cycle (TCA cycle)	, Q9HES8, P09624, O13302, O93988, P32420, O00087, O43112, Q7RVS9
23	Chloroalkane and chloroalkene degradation	, P08843, Q9P6C8, P32872, P41751, P08157
45	Chagas disease (American trypanosomiasis)	, Q9UT08, A1CPG7
51	Cell cycle	, Q99002, Q8SW28
39	Carbon fixation in prokaryotes	, P16928, P36333, O93988
73	Carbon fixation in photosynthetic organisms	, P33161, P41756, P12398, Q12669, O43112, Q7RVS9
64	Calcium signaling pathway	, Q09188, P02723, P60206
37	beta-Alanine metabolism	, P32872, P41751, P08157, P12807
56	Bacterial invasion of epithelial cells	, P53455, P60009, Q9UVZ8, Q9P4D1
13	Ascorbate and aldarate metabolism	, P32872, P41751, P08157
34	Arrhythmogenic right ventricular cardiomyopathy (ARVC)	, P53455, P60009, Q9UVZ8, Q9P4D1
52	Arginine and proline metabolism	, Q9URS1, P32872, P41751, P08157, Q9P8I0
74	Antigen processing and presentation	, P33125, P15108, Q92260, P18694, O43109, O74225
21	Amyotrophic lateral sclerosis (ALS)	, Q9Y8D9, Q92405, A1CPG7, O42724, A2QMY6
47	Aminoacyl-tRNA biosynthesis	, P40825, O14018
90	Amino sugar and nucleotide sugar metabolism	, Q9P931, A1CRK9, Q2HG02
84	Alzheimer's disease	, P0C2C8, Q96UF1, Q9P602, P60206, P32420, P55071, P19089, O47950, P40915
75	Alanine, aspartate and glutamate metabolism	, Q12680, P49089, Q9URS1, Q9P8I0
36	Adherens junction	, P53455, P60009, Q9UVZ8, Q9P4D1
