# Supplementary material for: A proteomic‐based investigation of potential copper‐responsive biomarkers: Proteins, conceptual networks, and metabolic pathways featuring Penicillium janthinellum from a heavy metal‐polluted ecological niche
Source: Microbiologyopen. 2017 May 9;6(4):e00485. doi: 10.1002/mbo3.485 (PMC5552966; doi:10.1002/mbo3.485)
Supplement: Supplementary file 1 [file MBO3-6-na-s001.zip › mbo3485-sup-0039-TableS18.xls]

## Sheet: Patways
Table S18 Affected pathways in EC-6 under 0.5 mM Cu relative to WT-0.5 mM Cu
Affected pathways in EC-6 under 0.5 mM Cu as EC-6-0.5 mM Cu vs. WT-0.5 mM Cu
#	Pathway	The number, and percentage (%) of differential proteins in abundance (DPs)	All 377 Proteins with pathway annotation	P value	Pathway ID
12	Wnt signaling pathway	4 (2.84%)	6 (1.59%)	0.143376	ko04310
36	Viral myocarditis	4 (2.84%)	8 (2.12%)	0.345234	ko05416
47	Vibrio cholerae infection	5 (3.55%)	12 (3.18%)	0.487261	ko05110
17	Valine, leucine and isoleucine degradation	4 (2.84%)	7 (1.86%)	0.239406	ko00280
43	Ubiquitin mediated proteolysis	2 (1.42%)	4 (1.06%)	0.479738	ko04120
75	Tyrosine metabolism	2 (1.42%)	7 (1.86%)	0.807299	ko00350
2	Tryptophan metabolism	7 (4.96%)	9 (2.39%)	0.0156707	ko00380
84	Toxoplasmosis	2 (1.42%)	12 (3.18%)	0.972291	ko05145
55	Tight junction	4 (2.84%)	10 (2.65%)	0.551933	ko04530
3	Systemic lupus erythematosus	6 (4.26%)	8 (2.12%)	0.0340178	ko05322
58	Starch and sucrose metabolism	3 (2.13%)	8 (2.12%)	0.629897	ko00500
82	Spliceosome	5 (3.55%)	21 (5.57%)	0.944478	ko03040
64	Shigellosis	3 (2.13%)	9 (2.39%)	0.718998	ko05131
83	RNA transport	9 (6.38%)	35 (9.28%)	0.95689	ko03013
86	RNA degradation	2 (1.42%)	14 (3.71%)	0.987953	ko03018
72	Ribosome	11 (7.8%)	34 (9.02%)	0.793503	ko03010
45	Regulation of autophagy	2 (1.42%)	4 (1.06%)	0.479738	ko04140
61	Regulation of actin cytoskeleton	3 (2.13%)	9 (2.39%)	0.718998	ko04810
8	Pyruvate metabolism	10 (7.09%)	19 (5.04%)	0.122943	ko00620
76	Pyrimidine metabolism	2 (1.42%)	7 (1.86%)	0.807299	ko00240
48	Purine metabolism	6 (4.26%)	15 (3.98%)	0.51513	ko00230
87	Protein processing in endoplasmic reticulum	7 (4.96%)	33 (8.75%)	0.988671	ko04141
40	Proteasome	8 (5.67%)	19 (5.04%)	0.417244	ko03050
5	Propanoate metabolism	6 (4.26%)	9 (2.39%)	0.0707121	ko00640
24	Prion diseases	3 (2.13%)	5 (1.33%)	0.27246	ko05020
62	Phototransduction - fly	3 (2.13%)	9 (2.39%)	0.718998	ko04745
1	Phenylpropanoid biosynthesis	5 (3.55%)	5 (1.33%)	0.00699553	ko00940
6	Phenylalanine metabolism	5 (3.55%)	7 (1.86%)	0.0713529	ko00360
34	Phagosome	8 (5.67%)	18 (4.77%)	0.345169	ko04145
18	Peroxisome	4 (2.84%)	7 (1.86%)	0.239406	ko04146
41	Pentose phosphate pathway	4 (2.84%)	9 (2.39%)	0.451693	ko00030
27	Pentose and glucuronate interconversions	2 (1.42%)	3 (0.8%)	0.314536	ko00040
51	Pathways in cancer	3 (2.13%)	7 (1.86%)	0.523148	ko05200
56	Pathogenic Escherichia coli infection	5 (3.55%)	13 (3.45%)	0.574199	ko05130
42	Parkinson's disease	10 (7.09%)	25 (6.63%)	0.468233	ko05012
19	Oxidative phosphorylation	11 (7.8%)	24 (6.37%)	0.250685	ko00190
35	Oocyte meiosis	4 (2.84%)	8 (2.12%)	0.345234	ko04114
26	One carbon pool by folate	2 (1.42%)	3 (0.8%)	0.314536	ko00670
38	Nitrogen metabolism	3 (2.13%)	6 (1.59%)	0.401545	ko00910
67	Neurotrophin signaling pathway	2 (1.42%)	6 (1.59%)	0.726113	ko04722
60	mRNA surveillance pathway	4 (2.84%)	12 (3.18%)	0.718884	ko03015
10	Mismatch repair	2 (1.42%)	2 (0.53%)	0.139257	ko03430
15	Methane metabolism	9 (6.38%)	18 (4.77%)	0.187744	ko00680
46	Meiosis - yeast	2 (1.42%)	4 (1.06%)	0.479738	ko04113
85	MAPK signaling pathway	2 (1.42%)	14 (3.71%)	0.987953	ko04010
22	Lysine degradation	3 (2.13%)	5 (1.33%)	0.27246	ko00310
29	Lysine biosynthesis	2 (1.42%)	3 (0.8%)	0.314536	ko00300
30	Limonene and pinene degradation	2 (1.42%)	3 (0.8%)	0.314536	ko00903
63	Leukocyte transendothelial migration	3 (2.13%)	9 (2.39%)	0.718998	ko04670
79	Insulin signaling pathway	2 (1.42%)	8 (2.12%)	0.866433	ko04910
50	Hypertrophic cardiomyopathy (HCM)	3 (2.13%)	7 (1.86%)	0.523148	ko05410
16	Huntington's disease	13 (9.22%)	28 (7.43%)	0.204012	ko05016
14	Histidine metabolism	3 (2.13%)	4 (1.06%)	0.149333	ko00340
69	Hepatitis C	2 (1.42%)	6 (1.59%)	0.726113	ko05160
20	Glyoxylate and dicarboxylate metabolism	6 (4.26%)	12 (3.18%)	0.265551	ko00630
80	Glycolysis / Gluconeogenesis	13 (9.22%)	43 (11.41%)	0.885976	ko00010
70	Glycine, serine and threonine metabolism	2 (1.42%)	6 (1.59%)	0.726113	ko00260
28	Glycerolipid metabolism	2 (1.42%)	3 (0.8%)	0.314536	ko00561
23	Glutathione metabolism	3 (2.13%)	5 (1.33%)	0.27246	ko00480
74	Gap junction	2 (1.42%)	7 (1.86%)	0.807299	ko04540
68	Galactose metabolism	2 (1.42%)	6 (1.59%)	0.726113	ko00052
65	Focal adhesion	3 (2.13%)	9 (2.39%)	0.718998	ko04510
39	Fatty acid metabolism	3 (2.13%)	6 (1.59%)	0.401545	ko00071
13	Fatty acid biosynthesis	3 (2.13%)	4 (1.06%)	0.149333	ko00061
57	Epithelial cell signaling in Helicobacter pylori infection	2 (1.42%)	5 (1.33%)	0.617923	ko05120
81	Endocytosis	3 (2.13%)	13 (3.45%)	0.920696	ko04144
54	Dilated cardiomyopathy	3 (2.13%)	7 (1.86%)	0.523148	ko05414
9	Colorectal cancer	2 (1.42%)	2 (0.53%)	0.139257	ko05210
44	Collecting duct acid secretion	2 (1.42%)	4 (1.06%)	0.479738	ko04966
66	Citrate cycle (TCA cycle)	6 (4.26%)	18 (4.77%)	0.725997	ko00020
53	Chloroalkane and chloroalkene degradation	3 (2.13%)	7 (1.86%)	0.523148	ko00625
31	Cell cycle - yeast	2 (1.42%)	3 (0.8%)	0.314536	ko04111
33	Cell cycle	2 (1.42%)	3 (0.8%)	0.314536	ko04110
11	Cardiac muscle contraction	2 (1.42%)	2 (0.53%)	0.139257	ko04260
4	Carbon fixation in prokaryotes	4 (2.84%)	5 (1.33%)	0.067249	ko00720
73	Calcium signaling pathway	2 (1.42%)	7 (1.86%)	0.807299	ko04020
77	beta-Alanine metabolism	2 (1.42%)	7 (1.86%)	0.807299	ko00410
59	Bacterial invasion of epithelial cells	3 (2.13%)	8 (2.12%)	0.629897	ko05100
32	Ascorbate and aldarate metabolism	2 (1.42%)	3 (0.8%)	0.314536	ko00053
49	Arrhythmogenic right ventricular cardiomyopathy (ARVC)	3 (2.13%)	7 (1.86%)	0.523148	ko05412
25	Arginine and proline metabolism	5 (3.55%)	10 (2.65%)	0.301334	ko00330
21	Apoptosis	3 (2.13%)	5 (1.33%)	0.27246	ko04210
88	Antigen processing and presentation	2 (1.42%)	16 (4.24%)	0.994883	ko04612
7	Amyotrophic lateral sclerosis (ALS)	5 (3.55%)	7 (1.86%)	0.0713529	ko05014
71	Amino sugar and nucleotide sugar metabolism	4 (2.84%)	13 (3.45%)	0.783188	ko00520
37	Alzheimer's disease	12 (8.51%)	29 (7.69%)	0.392059	ko05010
78	Alanine, aspartate and glutamate metabolism	3 (2.13%)	11 (2.92%)	0.846444	ko00250
52	Adherens junction	3 (2.13%)	7 (1.86%)	0.523148	ko04520

## Sheet: Details
Table S18 Affected pathways in EC-6 under 0.5 mM Cu relative to WT-0.5 mM Cu
DPs distribution in affected pathways in EC-6 under 0.5 mM Cu as EC-6-0.5 mM Cu vs. WT-0.5 mM Cu
#	Pathway	DPs
12	Wnt signaling pathway	, Q4WUR1, Q9UT08, Q5BBV9, Q6CB52
36	Viral myocarditis	, P53455, Q9UVZ8, Q4HVX7, Q2U7A3
47	Vibrio cholerae infection	, P53455, Q9UVZ8, Q01278, P31411, Q2U7A3
17	Valine, leucine and isoleucine degradation	, P54874, P32872, P41751, O00087
43	Ubiquitin mediated proteolysis	, O74196, O94609
75	Tyrosine metabolism	, P08843, Q00770
2	Tryptophan metabolism	, P32872, P41751, A4R5S9, B0YAK0, Q2TW34, Q2H7U1, Q8NJN2
84	Toxoplasmosis	, P87047, Q4HVX7
55	Tight junction	, P53455, Q9UVZ8, Q2U7A3, Q9UT08
3	Systemic lupus erythematosus	, A5DBG5, Q6BRZ5, Q757N1, P09322, Q09FM9, Q0CBD2
58	Starch and sucrose metabolism	, Q9HGZ2, Q4WY53, O74254
82	Spliceosome	, P87047, A5DDN0, A6SFW7, Q5B0J9, A2R0B5
64	Shigellosis	, P53455, Q9UVZ8, Q2U7A3
83	RNA transport	, O42820, Q5B630, A5DDN0, A2R0B5, B0XP13, Q1E170, Q5BDW0, P55877, Q1DZQ0
86	RNA degradation	, Q7RV85, Q5B630
72	Ribosome	, P05750, Q6BTA4, P52810, Q8NKF4, P19115, Q7RZS0, O13418, O59936, O60144, O93798, B6K2L2
45	Regulation of autophagy	, Q4WVW4, Q2U5T5
61	Regulation of actin cytoskeleton	, P53455, Q9UVZ8, Q2U7A3
8	Pyruvate metabolism	, Q00955, Q9HES8, O94225, P16928, P36333, P32872, P41751, O00087, P28344, P28345
76	Pyrimidine metabolism	, Q8TFN0, Q7Z8L4
48	Purine metabolism	, A1D3M8, Q4WY53, Q7SE75, Q8TFN0, P41390, Q00511
87	Protein processing in endoplasmic reticulum	, Q5AWS6, O43109, P87047, O74196, Q1DZQ0, A2Q8L1, Q5B6W0
40	Proteasome	, P23639, P21242, P40303, P53549, O42931, P78578, O94517, P87048
5	Propanoate metabolism	, Q00955, Q12428, P16928, P36333, P32872, P41751
24	Prion diseases	, Q9Y8D9, O42724, A2QMY6
62	Phototransduction - fly	, P53455, Q9UVZ8, Q2U7A3
1	Phenylpropanoid biosynthesis	, A4R5S9, B0YAK0, Q2TW34, Q2H7U1, Q8NJN2
6	Phenylalanine metabolism	, A4R5S9, B0YAK0, Q2TW34, Q2H7U1, Q8NJN2
34	Phagosome	, P53455, Q9UVZ8, Q01278, Q9C2L8, P31411, Q2U7A3, P53375, P41799
18	Peroxisome	, Q9Y8D9, O42724, A2QMY6, O75007
41	Pentose phosphate pathway	, Q9HGZ2, P53319, Q4WY53, P41764
27	Pentose and glucuronate interconversions	, P32872, P41751
51	Pathways in cancer	, O43109, Q4HVX7, A5DEV6
56	Pathogenic Escherichia coli infection	, P53455, Q9UVZ8, Q2U7A3, P53375, P41799
42	Parkinson's disease	, P85446, P47052, Q4HVX7, P02723, O93980, P07142, P32420, P25284, Q92406, O94609
19	Oxidative phosphorylation	, P85446, P47052, Q01278, Q6BWA5, Q5B912, P31411, O93980, P07142, P32420, P25284, Q92406
35	Oocyte meiosis	, Q99002, Q8SW28, Q4WUR1, Q9UT08
26	One carbon pool by folate	, O13972, Q8WZJ7
38	Nitrogen metabolism	, Q12680, Q9URY7, Q96V52
67	Neurotrophin signaling pathway	, Q99002, Q8SW28
60	mRNA surveillance pathway	, Q5B630, A5DDN0, A2R0B5, Q9UT08
10	Mismatch repair	, A5DEV6, Q8X082
15	Methane metabolism	, Q7RV85, P16928, P36333, O13972, A4R5S9, B0YAK0, Q2TW34, Q2H7U1, Q8NJN2
46	Meiosis - yeast	, Q00646, Q9UT08
85	MAPK signaling pathway	, P87047, Q4WUR1
22	Lysine degradation	, P32872, P41751, Q9P4R4
29	Lysine biosynthesis	, O94225, Q9P4R4
30	Limonene and pinene degradation	, P32872, P41751
63	Leukocyte transendothelial migration	, P53455, Q9UVZ8, Q2U7A3
79	Insulin signaling pathway	, Q00955, Q9C196
50	Hypertrophic cardiomyopathy (HCM)	, P53455, Q9UVZ8, Q2U7A3
16	Huntington's disease	, P85446, P47052, Q9Y8D9, Q4HVX7, P02723, O93980, P07142, P32420, P25284, Q92406, O42724, A2QMY6, O75007
14	Histidine metabolism	, P32872, P41751, Q99145
69	Hepatitis C	, Q9UT08, Q1E170
20	Glyoxylate and dicarboxylate metabolism	, O13966, Q86ZF1, P28298, Q9URY7, P28344, P28345
80	Glycolysis / Gluconeogenesis	, P12398, Q9HGZ2, Q7RV85, Q96UF1, P16928, P36333, Q4WY53, P08843, P32872, P41751, O00087, P55071, P19089
70	Glycine, serine and threonine metabolism	, O13972, O00087
28	Glycerolipid metabolism	, P32872, P41751
23	Glutathione metabolism	, P53319, P41764, Q10094
74	Gap junction	, P53375, P41799
68	Galactose metabolism	, Q4WY53, O74254
65	Focal adhesion	, P53455, Q9UVZ8, Q2U7A3
39	Fatty acid metabolism	, P08843, P32872, P41751
13	Fatty acid biosynthesis	, Q00955, P15368, Q92215
57	Epithelial cell signaling in Helicobacter pylori infection	, Q01278, P31411
81	Endocytosis	, P87047, Q9C2L8, Q9Y7Z2
54	Dilated cardiomyopathy	, P53455, Q9UVZ8, Q2U7A3
9	Colorectal cancer	, Q4HVX7, A5DEV6
44	Collecting duct acid secretion	, Q01278, P31411
66	Citrate cycle (TCA cycle)	, P47052, Q9HES8, O13966, O93988, P32420, O00087
53	Chloroalkane and chloroalkene degradation	, P08843, P32872, P41751
31	Cell cycle - yeast	, Q00646, Q9UT08
33	Cell cycle	, Q99002, Q8SW28
11	Cardiac muscle contraction	, O93980, P07142
4	Carbon fixation in prokaryotes	, O13966, P16928, P36333, O93988
73	Calcium signaling pathway	, Q4WUR1, P02723
77	beta-Alanine metabolism	, P32872, P41751
59	Bacterial invasion of epithelial cells	, P53455, Q9UVZ8, Q2U7A3
32	Ascorbate and aldarate metabolism	, P32872, P41751
49	Arrhythmogenic right ventricular cardiomyopathy (ARVC)	, P53455, Q9UVZ8, Q2U7A3
25	Arginine and proline metabolism	, Q01217, P78586, P32872, P41751, Q96V52
21	Apoptosis	, Q4HVX7, Q4WUR1, Q9C196
88	Antigen processing and presentation	, O43109, P87047
7	Amyotrophic lateral sclerosis (ALS)	, Q9Y8D9, Q4HVX7, Q4WUR1, O42724, A2QMY6
71	Amino sugar and nucleotide sugar metabolism	, Q9HGZ2, Q4WY53, A1CRK9, A1C7E9
37	Alzheimer's disease	, P85446, P47052, Q96UF1, Q4HVX7, Q4WUR1, O93980, P07142, P32420, P55071, P19089, P25284, Q92406
78	Alanine, aspartate and glutamate metabolism	, Q12680, Q96V52, P41390
52	Adherens junction	, P53455, Q9UVZ8, Q2U7A3
