# Supplementary material for: A proteomic‐based investigation of potential copper‐responsive biomarkers: Proteins, conceptual networks, and metabolic pathways featuring Penicillium janthinellum from a heavy metal‐polluted ecological niche
Source: Microbiologyopen. 2017 May 9;6(4):e00485. doi: 10.1002/mbo3.485 (PMC5552966; doi:10.1002/mbo3.485)
Supplement: Supplementary file 1 [file MBO3-6-na-s001.zip › mbo3485-sup-0040-TableS19.xls]

## Sheet: Pathways
Table S19 Affected pathways in EC-6 under 3 mM Cu relative to WT-3 mM Cu
Affected pathways in EC-6 under 3 mM Cu as EC-6-3 mM Cu vs. WT-3 mM Cu
#	Pathway	The number, and percentage (%) of differential proteins in abundance (DPs)	All 377 proteins with pathway annotation	P value	Pathway ID
83	Adherens junction	2 (1.42%)	7 (1.86%)	0.807299	ko04520
94	Alanine, aspartate and glutamate metabolism	2 (1.42%)	11 (2.92%)	0.958403	ko00250
102	Alzheimer's disease	4 (2.84%)	29 (7.69%)	0.999175	ko05010
70	Amino sugar and nucleotide sugar metabolism	5 (3.55%)	13 (3.45%)	0.574199	ko00520
25	Amyotrophic lateral sclerosis (ALS)	5 (3.55%)	7 (1.86%)	0.0713529	ko05014
59	Antigen processing and presentation	7 (4.96%)	16 (4.24%)	0.385773	ko04612
71	Apoptosis	2 (1.42%)	5 (1.33%)	0.617923	ko04210
14	Arginine and proline metabolism	7 (4.96%)	10 (2.65%)	0.0358625	ko00330
81	Arrhythmogenic right ventricular cardiomyopathy (ARVC)	2 (1.42%)	7 (1.86%)	0.807299	ko05412
22	Ascorbate and aldarate metabolism	3 (2.13%)	3 (0.8%)	0.051618	ko00053
88	Bacterial invasion of epithelial cells	2 (1.42%)	8 (2.12%)	0.866433	ko05100
9	beta-Alanine metabolism	6 (4.26%)	7 (1.86%)	0.0123188	ko00410
64	Butanoate metabolism	2 (1.42%)	4 (1.06%)	0.479738	ko00650
36	Butirosin and neomycin biosynthesis	2 (1.42%)	2 (0.53%)	0.139257	ko00524
35	Carbohydrate digestion and absorption	3 (2.13%)	2 (0.53%)	0.139257	ko04973
58	Carbon fixation in photosynthetic organisms	7 (4.96%)	16 (4.24%)	0.385773	ko00710
47	Carbon fixation in prokaryotes	3 (2.13%)	5 (1.33%)	0.27246	ko00720
55	Cell cycle	2 (1.42%)	3 (0.8%)	0.314536	ko04110
3	Chloroalkane and chloroalkene degradation	7 (4.96%)	7 (1.86%)	0.000930629	ko00625
68	Citrate cycle (TCA cycle)	7 (4.96%)	18 (4.77%)	0.538265	ko00020
12	Collecting duct acid secretion	4 (2.84%)	4 (1.06%)	0.0190462	ko04966
44	Cysteine and methionine metabolism	4 (2.84%)	7 (1.86%)	0.239406	ko00270
85	Dilated cardiomyopathy	2 (1.42%)	7 (1.86%)	0.807299	ko05414
15	Drug metabolism - cytochrome P450	3 (2.13%)	3 (0.8%)	0.051618	ko00982
69	Endocytosis	5 (3.55%)	13 (3.45%)	0.574199	ko04144
5	Epithelial cell signaling in Helicobacter pylori infection	5 (3.55%)	5 (1.33%)	0.00699553	ko05120
4	Fatty acid metabolism	6 (4.26%)	6 (1.59%)	0.00255751	ko00071
92	Focal adhesion	2 (1.42%)	9 (2.39%)	0.908557	ko04510
51	Fructose and mannose metabolism	5 (3.55%)	10 (2.65%)	0.301334	ko00051
38	Galactose metabolism	4 (2.84%)	6 (1.59%)	0.143376	ko00052
27	Gap junction	5 (3.55%)	7 (1.86%)	0.0713529	ko04540
49	Glutathione metabolism	3 (2.13%)	5 (1.33%)	0.27246	ko00480
17	Glycerolipid metabolism	3 (2.13%)	3 (0.8%)	0.051618	ko00561
61	Glycine, serine and threonine metabolism	3 (2.13%)	6 (1.59%)	0.401545	ko00260
10	Glycolysis / Gluconeogenesis	23 (16.31%)	43 (11.41%)	0.0168857	ko00010
30	Glyoxylate and dicarboxylate metabolism	7 (4.96%)	12 (3.18%)	0.112603	ko00630
79	Hepatitis C	2 (1.42%)	6 (1.59%)	0.726113	ko05160
41	Histidine metabolism	3 (2.13%)	4 (1.06%)	0.149333	ko00340
101	Huntington's disease	4 (2.84%)	28 (7.43%)	0.998768	ko05016
82	Hypertrophic cardiomyopathy (HCM)	2 (1.42%)	7 (1.86%)	0.807299	ko05410
56	Insulin signaling pathway	4 (2.84%)	8 (2.12%)	0.345234	ko04910
33	Isoquinoline alkaloid biosynthesis	2 (1.42%)	2 (0.53%)	0.139257	ko00950
76	Leukocyte transendothelial migration	3 (2.13%)	9 (2.39%)	0.718998	ko04670
20	Limonene and pinene degradation	3 (2.13%)	3 (0.8%)	0.051618	ko00903
53	Lysine biosynthesis	2 (1.42%)	3 (0.8%)	0.314536	ko00300
24	Lysine degradation	4 (2.84%)	5 (1.33%)	0.067249	ko00310
75	MAPK signaling pathway	5 (3.55%)	14 (3.71%)	0.652857	ko04010
18	Metabolism of xenobiotics by cytochrome P450	3 (2.13%)	3 (0.8%)	0.051618	ko00980
8	Methane metabolism	12 (8.51%)	18 (4.77%)	0.00964474	ko00680
34	Mismatch repair	2 (1.42%)	2 (0.53%)	0.139257	ko03430
96	mRNA surveillance pathway	2 (1.42%)	12 (3.18%)	0.972291	ko03015
21	Naphthalene degradation	3 (2.13%)	3 (0.8%)	0.051618	ko00626
60	Neurotrophin signaling pathway	3 (2.13%)	6 (1.59%)	0.401545	ko04722
80	Nitrogen metabolism	2 (1.42%)	6 (1.59%)	0.726113	ko00910
50	NOD-like receptor signaling pathway	3 (2.13%)	5 (1.33%)	0.27246	ko04621
86	Oocyte meiosis	2 (1.42%)	8 (2.12%)	0.866433	ko04114
100	Oxidative phosphorylation	4 (2.84%)	24 (6.37%)	0.994195	ko00190
54	Pantothenate and CoA biosynthesis	2 (1.42%)	3 (0.8%)	0.314536	ko00770
42	Pathogenic Escherichia coli infection	7 (4.96%)	13 (3.45%)	0.169173	ko05130
66	Pathways in cancer	3 (2.13%)	7 (1.86%)	0.523148	ko05200
16	Pentose and glucuronate interconversions	3 (2.13%)	3 (0.8%)	0.051618	ko00040
78	Pentose phosphate pathway	3 (2.13%)	9 (2.39%)	0.718998	ko00030
29	Peroxisome	5 (3.55%)	7 (1.86%)	0.0713529	ko04146
13	Phagosome	11 (7.8%)	18 (4.77%)	0.031861	ko04145
2	Phenylalanine metabolism	7 (4.96%)	7 (1.86%)	0.000930629	ko00360
72	Phenylalanine, tyrosine and tryptophan biosynthesis	2 (1.42%)	5 (1.33%)	0.617923	ko00400
6	Phenylpropanoid biosynthesis	5 (3.55%)	5 (1.33%)	0.00699553	ko00940
91	Phototransduction - fly	2 (1.42%)	9 (2.39%)	0.908557	ko04745
73	Plant-pathogen interaction	2 (1.42%)	5 (1.33%)	0.617923	ko04626
7	Prion diseases	5 (3.55%)	5 (1.33%)	0.00699553	ko05020
48	Progesterone-mediated oocyte maturation	3 (2.13%)	5 (1.33%)	0.27246	ko04914
43	Propanoate metabolism	5 (3.55%)	9 (2.39%)	0.21216	ko00640
63	Prostate cancer	2 (1.42%)	4 (1.06%)	0.479738	ko05215
95	Proteasome	4 (2.84%)	19 (5.04%)	0.965351	ko03050
37	Protein export	2 (1.42%)	2 (0.53%)	0.139257	ko03060
62	Protein processing in endoplasmic reticulum	13 (9.22%)	33 (8.75%)	0.471103	ko04141
89	Purine metabolism	4 (2.84%)	15 (3.98%)	0.876629	ko00230
84	Pyrimidine metabolism	2 (1.42%)	7 (1.86%)	0.807299	ko00240
11	Pyruvate metabolism	12 (8.51%)	19 (5.04%)	0.0176896	ko00620
90	Regulation of actin cytoskeleton	2 (1.42%)	9 (2.39%)	0.908557	ko04810
40	Regulation of autophagy	3 (2.13%)	4 (1.06%)	0.149333	ko04140
19	Retinol metabolism	3 (2.13%)	3 (0.8%)	0.051618	ko00830
97	Ribosome	8 (5.67%)	34 (9.02%)	0.976725	ko03010
23	RIG-I-like receptor signaling pathway	3 (2.13%)	3 (0.8%)	0.051618	ko04622
98	RNA degradation	2 (1.42%)	14 (3.71%)	0.987953	ko03018
99	RNA transport	7 (4.96%)	35 (9.28%)	0.99406	ko03013
67	Selenoamino acid metabolism	3 (2.13%)	7 (1.86%)	0.523148	ko00450
77	Shigellosis	3 (2.13%)	9 (2.39%)	0.718998	ko05131
57	Spliceosome	9 (6.38%)	21 (5.57%)	0.37646	ko03040
31	Starch and sucrose metabolism	5 (3.55%)	8 (2.12%)	0.133578	ko00500
39	Streptomycin biosynthesis	3 (2.13%)	4 (1.06%)	0.149333	ko00521
74	Systemic lupus erythematosus	3 (2.13%)	8 (2.12%)	0.629897	ko05322
93	Tight junction	2 (1.42%)	10 (2.65%)	0.938047	ko04530
65	Toxoplasmosis	5 (3.55%)	12 (3.18%)	0.487261	ko05145
32	Tropane, piperidine and pyridine alkaloid biosynthesis	2 (1.42%)	2 (0.53%)	0.139257	ko00960
1	Tryptophan metabolism	9 (6.38%)	9 (2.39%)	0.00012148	ko00380
46	Type II diabetes mellitus	3 (2.13%)	5 (1.33%)	0.27246	ko04930
28	Tyrosine metabolism	5 (3.55%)	7 (1.86%)	0.0713529	ko00350
52	Valine, leucine and isoleucine biosynthesis	2 (1.42%)	3 (0.8%)	0.314536	ko00290
26	Valine, leucine and isoleucine degradation	5 (3.55%)	7 (1.86%)	0.0713529	ko00280
45	Vibrio cholerae infection	6 (4.26%)	12 (3.18%)	0.265551	ko05110
87	Viral myocarditis	2 (1.42%)	8 (2.12%)	0.866433	ko05416

## Sheet: Details
Table S19 Affected pathways in EC-6 under 3 mM Cu relative to WT-3 mM Cu
DPs distribution in affected pathways in EC-6 under 3 mM Cu as EC-6-3 mM Cu vs. WT-3 mM Cu
#	Pathway	DPs
1	Tryptophan metabolism	, P32872, P41751, P08157, Q92405, A4R5S9, B0YAK0, Q2TW34, Q2H7U1, Q8NJN2
83	Adherens junction	, Q9UVZ8, Q9P4D1
94	Alanine, aspartate and glutamate metabolism	, O94313, P41390
102	Alzheimer's disease	, Q96UF1, Q9HGY7, P55071, P19089
70	Amino sugar and nucleotide sugar metabolism	, Q9P931, Q92407, P80581, Q2HG02, Q2UJU5
25	Amyotrophic lateral sclerosis (ALS)	, Q9Y8D9, Q92405, A1CPG7, O42724, A2QMY6
59	Antigen processing and presentation	, P40150, P46587, P15108, Q92260, O43109, P87047, O74225
71	Apoptosis	, Q9C196, O42794
14	Arginine and proline metabolism	, Q01217, Q9Y8H7, P78586, P32872, P41751, P08157, Q92413
81	Arrhythmogenic right ventricular cardiomyopathy (ARVC)	, Q9UVZ8, Q9P4D1
22	Ascorbate and aldarate metabolism	, P32872, P41751, P08157
88	Bacterial invasion of epithelial cells	, Q9UVZ8, Q9P4D1
9	beta-Alanine metabolism	, Q9Y8H7, P32872, P41751, P08157, Q12556, P12807
64	Butanoate metabolism	, P54874, Q01373
36	Butirosin and neomycin biosynthesis	, Q92407, P80581
35	Carbohydrate digestion and absorption	, Q92407, P80581
58	Carbon fixation in photosynthetic organisms	, P11977, P13117, P17505, P30614, Q96UL8, O43112, Q7RVS9
47	Carbon fixation in prokaryotes	, P16928, P36333, P79089
55	Cell cycle	, P42657, Q8SW28
3	Chloroalkane and chloroalkene degradation	, P08843, Q9P6C8, P32872, P41751, P08157, O74540, Q01373
68	Citrate cycle (TCA cycle)	, P09624, P17505, P79089, Q9TEM3, Q96UL8, O43112, Q7RVS9
12	Collecting duct acid secretion	, P11592, Q01278, P31411, P11593
44	Cysteine and methionine metabolism	, P10659, P83783, Q9Y8H7, P48466
85	Dilated cardiomyopathy	, Q9UVZ8, Q9P4D1
15	Drug metabolism - cytochrome P450	, P08843, Q9P6C8, O74540
69	Endocytosis	, P40150, P46587, Q92260, P87047, Q4WHP5
5	Epithelial cell signaling in Helicobacter pylori infection	, P11592, Q01278, P31411, P11593, A1CPG7
4	Fatty acid metabolism	, P08843, Q9P6C8, P32872, P41751, P08157, O74540
92	Focal adhesion	, Q9UVZ8, Q9P4D1
51	Fructose and mannose metabolism	, Q01373, Q92407, P80581, Q2UJU5, A1C6B4
38	Galactose metabolism	, Q9P931, O74254, Q92407, P80581
27	Gap junction	, P24633, P40905, P53375, P41799, P53371
49	Glutathione metabolism	, P79089, Q9Y8H7, P41764
17	Glycerolipid metabolism	, P32872, P41751, P08157
61	Glycine, serine and threonine metabolism	, P09624, Q12556, P12807
10	Glycolysis / Gluconeogenesis	, P11977, P13117, P09624, P30614, Q7RV85, Q96UF1, Q9HGY7, P16928, P36333, Q9P931, P08843, Q9P6C8, P32872, P41751, P08157, O74540, P55071, P19089, Q92407, P80581, Q96UL8, O43112, Q7RVS9
30	Glyoxylate and dicarboxylate metabolism	, P17505, Q86ZF1, Q9TEM3, P28298, Q03134, Q07103, Q9URY7
79	Hepatitis C	, A1CPG7, P56286
41	Histidine metabolism	, P32872, P41751, P08157
101	Huntington's disease	, P49382, Q9Y8D9, O42724, A2QMY6
82	Hypertrophic cardiomyopathy (HCM)	, Q9UVZ8, Q9P4D1
56	Insulin signaling pathway	, Q92407, P80581, Q9C196, O42794
33	Isoquinoline alkaloid biosynthesis	, Q12556, P12807
76	Leukocyte transendothelial migration	, Q9UVZ8, Q9P4D1, A1CPG7
20	Limonene and pinene degradation	, P32872, P41751, P08157
53	Lysine biosynthesis	, O94225, Q9P4R4
24	Lysine degradation	, P32872, P41751, P08157, Q9P4R4
75	MAPK signaling pathway	, P40150, P46587, Q92260, P87047, A1CPG7
18	Metabolism of xenobiotics by cytochrome P450	, P08843, Q9P6C8, O74540
8	Methane metabolism	, Q7RV85, P16928, P36333, Q92405, O74540, Q03134, Q07103, A4R5S9, B0YAK0, Q2TW34, Q2H7U1, Q8NJN2
34	Mismatch repair	, A5DEV6, Q8X082
96	mRNA surveillance pathway	, A5DDN0, A1CMQ7
21	Naphthalene degradation	, P08843, Q9P6C8, O74540
60	Neurotrophin signaling pathway	, P42657, Q8SW28, A1CPG7
80	Nitrogen metabolism	, Q5BCC5, Q9URY7
50	NOD-like receptor signaling pathway	, P15108, O43109, A1CPG7
86	Oocyte meiosis	, P42657, Q8SW28
100	Oxidative phosphorylation	, P11592, Q01278, P31411, P11593
54	Pantothenate and CoA biosynthesis	, P38674, P78827
42	Pathogenic Escherichia coli infection	, P24633, Q9UVZ8, Q9P4D1, P40905, P53375, P41799, P53371
66	Pathways in cancer	, P15108, O43109, A5DEV6
16	Pentose and glucuronate interconversions	, P32872, P41751, P08157
78	Pentose phosphate pathway	, P15019, Q9P931, P41764
29	Peroxisome	, Q9Y8D9, P79089, Q92405, O42724, A2QMY6
13	Phagosome	, P24633, Q9UVZ8, Q9P4D1, P11592, Q01278, P31411, P11593, P40905, P53375, P41799, P53371
2	Phenylalanine metabolism	, Q12556, P12807, A4R5S9, B0YAK0, Q2TW34, Q2H7U1, Q8NJN2
72	Phenylalanine, tyrosine and tryptophan biosynthesis	, P14843, P07547
6	Phenylpropanoid biosynthesis	, A4R5S9, B0YAK0, Q2TW34, Q2H7U1, Q8NJN2
91	Phototransduction - fly	, Q9UVZ8, Q9P4D1
73	Plant-pathogen interaction	, P15108, O43109
7	Prion diseases	, P59769, Q6BZH1, Q9Y8D9, O42724, A2QMY6
48	Progesterone-mediated oocyte maturation	, P15108, O43109, A1CPG7
43	Propanoate metabolism	, P16928, P36333, P32872, P41751, P08157
63	Prostate cancer	, P15108, O43109
95	Proteasome	, P23639, Q04062, P78578, Q8SQY3
37	Protein export	, P59769, Q6BZH1
62	Protein processing in endoplasmic reticulum	, P40150, P46587, P15108, Q92260, Q5AWS6, P59769, Q6BZH1, O43109, P87047, O74196, P56286, Q12730, Q5BGR9
89	Purine metabolism	, P30614, Q9P931, P41390, Q00511
84	Pyrimidine metabolism	, O94313, Q1DNB0
11	Pyruvate metabolism	, P09624, P17505, P30614, O94225, P16928, P36333, P32872, P41751, P08157, Q96UL8, O43112, Q7RVS9
90	Regulation of actin cytoskeleton	, Q9UVZ8, Q9P4D1
40	Regulation of autophagy	, Q4WUE5, A6ZKM4, Q4WVW4
19	Retinol metabolism	, P08843, Q9P6C8, O74540
97	Ribosome	, P35679, Q8NKF4, O59931, P08978, O94754, O93798, P21772, Q10421
23	RIG-I-like receptor signaling pathway	, Q2UGK3, A1CXK7, A1CPG7
98	RNA degradation	, Q7RV85, Q1E5R1
99	RNA transport	, P16017, Q96WZ1, Q6FR65, A5DDN0, A1CMQ7, Q5BDW0, P56286
67	Selenoamino acid metabolism	, P10659, P83783, P48466
77	Shigellosis	, Q9UVZ8, Q9P4D1, A1CPG7
57	Spliceosome	, P40150, P46587, Q92260, P87047, A5DDN0, A6SFW7, Q5B0J9, A1DGZ7, A1CMQ7
31	Starch and sucrose metabolism	, Q9P931, O74254, Q96VA4, Q92407, P80581
39	Streptomycin biosynthesis	, Q9P931, Q92407, P80581
74	Systemic lupus erythematosus	, A5DBG5, P09322, Q09FM9
93	Tight junction	, Q9UVZ8, Q9P4D1
65	Toxoplasmosis	, P40150, P46587, Q92260, P87047, A1CPG7
32	Tropane, piperidine and pyridine alkaloid biosynthesis	, Q12556, P12807
46	Type II diabetes mellitus	, P30614, Q92407, P80581
28	Tyrosine metabolism	, P08843, Q9P6C8, Q12556, P12807, O74540
52	Valine, leucine and isoleucine biosynthesis	, P38674, P78827
26	Valine, leucine and isoleucine degradation	, P54874, P09624, P32872, P41751, P08157
45	Vibrio cholerae infection	, Q9UVZ8, Q9P4D1, P11592, Q01278, P31411, P11593
87	Viral myocarditis	, Q9UVZ8, Q9P4D1
