# Supplementary material for: A proteomic‐based investigation of potential copper‐responsive biomarkers: Proteins, conceptual networks, and metabolic pathways featuring Penicillium janthinellum from a heavy metal‐polluted ecological niche
Source: Microbiologyopen. 2017 May 9;6(4):e00485. doi: 10.1002/mbo3.485 (PMC5552966; doi:10.1002/mbo3.485)
Supplement: Supplementary file 1 [file MBO3-6-na-s001.zip › mbo3485-sup-0043-TableS22.xls]

## Sheet: Patways
	Table S22 Affected pathways in EC-6 under 3 mM Cu relative to EC-6-0 mM Cu
	Affected pathways in EC-6 under 3 mM Cu as EC-6-3 mM Cu vs. EC-6-0 mM Cu
#	Pathway	The number, and percentage (%) of differential proteins in abundance (DPs)	All 377 proteins with pathway annotation	P value	Pathway ID
108	Viral myocarditis	2 (0.85%)	8 (2.12%)	0.994669	ko05416
90	Vibrio cholerae infection	6 (2.55%)	12 (3.18%)	0.883508	ko05110
27	Valine, leucine and isoleucine degradation	6 (2.55%)	7 (1.86%)	0.188728	ko00280
86	Ubiquitin mediated proteolysis	2 (0.85%)	4 (1.06%)	0.847866	ko04120
7	Tyrosine metabolism	7 (2.98%)	7 (1.86%)	0.0353383	ko00350
44	Type II diabetes mellitus	4 (1.7%)	5 (1.33%)	0.377204	ko04930
4	Tryptophan metabolism	9 (3.83%)	9 (2.39%)	0.0133961	ko00380
48	Tropane, piperidine and pyridine alkaloid biosynthesis	2 (0.85%)	2 (0.53%)	0.387931	ko00960
94	Toxoplasmosis	5 (2.13%)	12 (3.18%)	0.962389	ko05145
107	Tight junction	3 (1.28%)	10 (2.65%)	0.992616	ko04530
5	Systemic lupus erythematosus	8 (3.4%)	8 (2.12%)	0.021776	ko05322
66	Sulfur metabolism	3 (1.28%)	4 (1.06%)	0.515582	ko00920
54	Styrene degradation	2 (0.85%)	2 (0.53%)	0.387931	ko00643
24	Streptomycin biosynthesis	4 (1.7%)	4 (1.06%)	0.149519	ko00521
22	Starch and sucrose metabolism	7 (2.98%)	8 (2.12%)	0.130274	ko00500
92	Spliceosome	10 (4.26%)	21 (5.57%)	0.950048	ko03040
99	Shigellosis	3 (1.28%)	9 (2.39%)	0.98363	ko05131
29	Selenoamino acid metabolism	6 (2.55%)	7 (1.86%)	0.188728	ko00450
113	RNA transport	14 (5.96%)	35 (9.28%)	0.998634	ko03013
105	RNA degradation	5 (2.13%)	14 (3.71%)	0.99032	ko03018
39	RIG-I-like receptor signaling pathway	3 (1.28%)	3 (0.8%)	0.241034	ko04622
81	Ribosome	20 (8.51%)	34 (9.02%)	0.737396	ko03010
34	Retinol metabolism	3 (1.28%)	3 (0.8%)	0.241034	ko00830
64	Regulation of autophagy	3 (1.28%)	4 (1.06%)	0.515582	ko04140
111	Regulation of actin cytoskeleton	2 (0.85%)	9 (2.39%)	0.997823	ko04810
3	Pyruvate metabolism	17 (7.23%)	19 (5.04%)	0.00810903	ko00620
79	Purine metabolism	9 (3.83%)	15 (3.98%)	0.683291	ko00230
89	Protein processing in endoplasmic reticulum	18 (7.66%)	33 (8.75%)	0.875261	ko04141
57	Protein export	2 (0.85%)	2 (0.53%)	0.387931	ko03060
96	Proteasome	8 (3.4%)	19 (5.04%)	0.981169	ko03050
26	Prostate cancer	4 (1.7%)	4 (1.06%)	0.149519	ko05215
13	Propanoate metabolism	8 (3.4%)	9 (2.39%)	0.0888154	ko00640
17	Progesterone-mediated oocyte maturation	5 (2.13%)	5 (1.33%)	0.0925974	ko04914
47	Prion diseases	4 (1.7%)	5 (1.33%)	0.377204	ko05020
18	Plant-pathogen interaction	5 (2.13%)	5 (1.33%)	0.0925974	ko04626
97	Phototransduction - fly	3 (1.28%)	9 (2.39%)	0.98363	ko04745
51	Phototransduction	2 (0.85%)	2 (0.53%)	0.387931	ko04744
19	Phenylpropanoid biosynthesis	5 (2.13%)	5 (1.33%)	0.0925974	ko00940
46	Phenylalanine, tyrosine and tryptophan biosynthesis	4 (1.7%)	5 (1.33%)	0.377204	ko00400
6	Phenylalanine metabolism	7 (2.98%)	7 (1.86%)	0.0353383	ko00360
41	Phagosome	13 (5.53%)	18 (4.77%)	0.266142	ko04145
62	Peroxisome	5 (2.13%)	7 (1.86%)	0.470832	ko04146
14	Pentose phosphate pathway	8 (3.4%)	9 (2.39%)	0.0888154	ko00030
31	Pentose and glucuronate interconversions	3 (1.28%)	3 (0.8%)	0.241034	ko00040
61	Pathways in cancer	5 (2.13%)	7 (1.86%)	0.470832	ko05200
85	Pathogenic Escherichia coli infection	7 (2.98%)	13 (3.45%)	0.825518	ko05130
110	Parkinson's disease	10 (4.26%)	25 (6.63%)	0.99471	ko05012
95	Oxidative phosphorylation	11 (4.68%)	24 (6.37%)	0.972325	ko00190
73	Oocyte meiosis	5 (2.13%)	8 (2.12%)	0.648735	ko04114
74	One carbon pool by folate	2 (0.85%)	3 (0.8%)	0.681724	ko00670
21	NOD-like receptor signaling pathway	5 (2.13%)	5 (1.33%)	0.0925974	ko04621
88	Nitrogen metabolism	3 (1.28%)	6 (1.59%)	0.853342	ko00910
42	Neurotrophin signaling pathway	5 (2.13%)	6 (1.59%)	0.269329	ko04722
37	Naphthalene degradation	3 (1.28%)	3 (0.8%)	0.241034	ko00626
93	mRNA surveillance pathway	5 (2.13%)	12 (3.18%)	0.962389	ko03015
10	Methane metabolism	15 (6.38%)	18 (4.77%)	0.0460681	ko00680
33	Metabolism of xenobiotics by cytochrome P450	3 (1.28%)	3 (0.8%)	0.241034	ko00980
87	Meiosis - yeast	2 (0.85%)	4 (1.06%)	0.847866	ko04113
104	MAPK signaling pathway	5 (2.13%)	14 (3.71%)	0.99032	ko04010
16	Lysine degradation	5 (2.13%)	5 (1.33%)	0.0925974	ko00310
35	Lysine biosynthesis	3 (1.28%)	3 (0.8%)	0.241034	ko00300
36	Limonene and pinene degradation	3 (1.28%)	3 (0.8%)	0.241034	ko00903
98	Leukocyte transendothelial migration	3 (1.28%)	9 (2.39%)	0.98363	ko04670
49	Isoquinoline alkaloid biosynthesis	2 (0.85%)	2 (0.53%)	0.387931	ko00950
23	Insulin signaling pathway	7 (2.98%)	8 (2.12%)	0.130274	ko04910
101	Hypertrophic cardiomyopathy (HCM)	2 (0.85%)	7 (1.86%)	0.987181	ko05410
106	Huntington's disease	12 (5.11%)	28 (7.43%)	0.991256	ko05016
65	Histidine metabolism	3 (1.28%)	4 (1.06%)	0.515582	ko00340
69	Hepatitis C	4 (1.7%)	6 (1.59%)	0.592954	ko05160
55	Hedgehog signaling pathway	2 (0.85%)	2 (0.53%)	0.387931	ko04340
77	GnRH signaling pathway	2 (0.85%)	3 (0.8%)	0.681724	ko04912
43	Glyoxylate and dicarboxylate metabolism	9 (3.83%)	12 (3.18%)	0.27463	ko00630
1	Glycolysis / Gluconeogenesis	35 (14.89%)	43 (11.41%)	0.00381235	ko00010
70	Glycine, serine and threonine metabolism	4 (1.7%)	6 (1.59%)	0.592954	ko00260
32	Glycerolipid metabolism	3 (1.28%)	3 (0.8%)	0.241034	ko00561
20	Glutathione metabolism	5 (2.13%)	5 (1.33%)	0.0925974	ko00480
60	Gap junction	5 (2.13%)	7 (1.86%)	0.470832	ko04540
68	Galactose metabolism	4 (1.7%)	6 (1.59%)	0.592954	ko00052
58	Fructose and mannose metabolism	7 (2.98%)	10 (2.65%)	0.440988	ko00051
112	Focal adhesion	2 (0.85%)	9 (2.39%)	0.997823	ko04510
11	Fatty acid metabolism	6 (2.55%)	6 (1.59%)	0.0572511	ko00071
63	Fatty acid biosynthesis	3 (1.28%)	4 (1.06%)	0.515582	ko00061
15	Epithelial cell signaling in Helicobacter pylori infection	5 (2.13%)	5 (1.33%)	0.0925974	ko05120
84	Endocytosis	7 (2.98%)	13 (3.45%)	0.825518	ko04144
30	Drug metabolism - cytochrome P450	3 (1.28%)	3 (0.8%)	0.241034	ko00982
103	Dilated cardiomyopathy	2 (0.85%)	7 (1.86%)	0.987181	ko05414
28	Cysteine and methionine metabolism	6 (2.55%)	7 (1.86%)	0.188728	ko00270
25	Collecting duct acid secretion	4 (1.7%)	4 (1.06%)	0.149519	ko04966
83	Citrate cycle (TCA cycle)	10 (4.26%)	18 (4.77%)	0.805585	ko00020
52	Circadian rhythm - fly	2 (0.85%)	2 (0.53%)	0.387931	ko04711
9	Chloroalkane and chloroalkene degradation	7 (2.98%)	7 (1.86%)	0.0353383	ko00625
75	Chagas disease (American trypanosomiasis)	2 (0.85%)	3 (0.8%)	0.681724	ko05142
78	Cell cycle - yeast	2 (0.85%)	3 (0.8%)	0.681724	ko04111
40	Cell cycle	3 (1.28%)	3 (0.8%)	0.241034	ko04110
53	Cardiac muscle contraction	2 (0.85%)	2 (0.53%)	0.387931	ko04260
45	Carbon fixation in prokaryotes	4 (1.7%)	5 (1.33%)	0.377204	ko00720
2	Carbon fixation in photosynthetic organisms	15 (6.38%)	16 (4.24%)	0.0048207	ko00710
50	Carbohydrate digestion and absorption	2 (0.85%)	2 (0.53%)	0.387931	ko04973
59	Calcium signaling pathway	5 (2.13%)	7 (1.86%)	0.470832	ko04020
56	Butirosin and neomycin biosynthesis	2 (0.85%)	2 (0.53%)	0.387931	ko00524
67	Butanoate metabolism	3 (1.28%)	4 (1.06%)	0.515582	ko00650
8	beta-Alanine metabolism	7 (2.98%)	7 (1.86%)	0.0353383	ko00410
109	Bacterial invasion of epithelial cells	2 (0.85%)	8 (2.12%)	0.994669	ko05100
38	Ascorbate and aldarate metabolism	3 (1.28%)	3 (0.8%)	0.241034	ko00053
100	Arrhythmogenic right ventricular cardiomyopathy (ARVC)	2 (0.85%)	7 (1.86%)	0.987181	ko05412
12	Arginine and proline metabolism	9 (3.83%)	10 (2.65%)	0.0599183	ko00330
80	Apoptosis	3 (1.28%)	5 (1.33%)	0.723148	ko04210
71	Antigen processing and presentation	10 (4.26%)	16 (4.24%)	0.605457	ko04612
82	Amyotrophic lateral sclerosis (ALS)	4 (1.7%)	7 (1.86%)	0.755785	ko05014
76	Aminoacyl-tRNA biosynthesis	2 (0.85%)	3 (0.8%)	0.681724	ko00970
72	Amino sugar and nucleotide sugar metabolism	8 (3.4%)	13 (3.45%)	0.644177	ko00520
114	Alzheimer's disease	10 (4.26%)	29 (7.69%)	0.999617	ko05010
91	Alanine, aspartate and glutamate metabolism	5 (2.13%)	11 (2.92%)	0.929522	ko00250
102	Adherens junction	2 (0.85%)	7 (1.86%)	0.987181	ko04520

## Sheet: Details
	Table S22 Affected pathways in EC-6 under 3 mM Cu relative to EC-6-0 mM Cu
	DPs distribution in affected pathways in EC-6 under 3 mM Cu as EC-6-3 mM Cu vs. EC-6-0 mM Cu
#	Pathway	DPs
102	Adherens junction	, Q9UVZ8, Q9P4D1
91	Alanine, aspartate and glutamate metabolism	, O94313, P14010, Q96V52, P41390, Q9P8I0
114	Alzheimer's disease	, P0C2C8, Q96UF1, Q9P602, P60206, O93980, P07142, P32420, P55071, P19089, P20445
72	Amino sugar and nucleotide sugar metabolism	, Q9HGZ2, Q4WY53, Q9P931, Q92407, P80581, A1CRK9, Q2HG02, Q4PGW7
76	Aminoacyl-tRNA biosynthesis	, P40825, O14018
82	Amyotrophic lateral sclerosis (ALS)	, Q92405, A1CPG7, O42724, A2QMY6
71	Antigen processing and presentation	, P40918, P46587, P33125, P40292, P15108, Q92260, O43109, P87047, Q6Q487, O74225
80	Apoptosis	, Q9C196, O42794, O59922
12	Arginine and proline metabolism	, Q01217, Q9Y8H7, P78586, P32872, P41751, P08157, Q96V52, Q92413, Q9P8I0
100	Arrhythmogenic right ventricular cardiomyopathy (ARVC)	, Q9UVZ8, Q9P4D1
38	Ascorbate and aldarate metabolism	, P32872, P41751, P08157
109	Bacterial invasion of epithelial cells	, Q9UVZ8, Q9P4D1
8	beta-Alanine metabolism	, Q9Y8H7, P32872, P41751, P08157, Q12556, P12807, P14010
67	Butanoate metabolism	, P54874, Q01373, P14010
56	Butirosin and neomycin biosynthesis	, Q92407, P80581
59	Calcium signaling pathway	, P49382, Q09188, P02723, P60206, Q2U0E0
50	Carbohydrate digestion and absorption	, Q92407, P80581
2	Carbon fixation in photosynthetic organisms	, P11977, P33161, P41756, P41757, P13117, P12398, Q12669, P17505, P30614, Q9URB4, Q9HGY8, Q96UL8, O43112, Q7RVS9, O60101
45	Carbon fixation in prokaryotes	, P16928, P36333, P79089, O93988
53	Cardiac muscle contraction	, O93980, P07142
40	Cell cycle	, Q99002, P42657, Q8SW28
78	Cell cycle - yeast	, Q00646, Q9UT08
75	Chagas disease (American trypanosomiasis)	, Q9UT08, A1CPG7
9	Chloroalkane and chloroalkene degradation	, P08843, Q9P6C8, P32872, P41751, P08157, O74540, Q01373
52	Circadian rhythm - fly	, P40233, P40235
83	Citrate cycle (TCA cycle)	, Q9HES8, P17505, P79089, Q9TEM3, O93988, P32420, O00087, Q96UL8, O43112, Q7RVS9
25	Collecting duct acid secretion	, P11592, Q01278, P31411, P11593
28	Cysteine and methionine metabolism	, P10659, P83783, P05694, Q12663, Q9Y8H7, P48466
103	Dilated cardiomyopathy	, Q9UVZ8, Q9P4D1
30	Drug metabolism - cytochrome P450	, P08843, Q9P6C8, O74540
84	Endocytosis	, P40918, P46587, Q92260, P87047, Q9C2L8, Q9Y7Z2, Q4WHP5
15	Epithelial cell signaling in Helicobacter pylori infection	, P11592, Q01278, P31411, P11593, A1CPG7
63	Fatty acid biosynthesis	, Q00955, P15368, P34229
11	Fatty acid metabolism	, P08843, Q9P6C8, P32872, P41751, P08157, O74540
112	Focal adhesion	, Q9UVZ8, Q9P4D1
58	Fructose and mannose metabolism	, Q9URB4, Q9HGY8, Q01373, Q92407, P80581, A2QGA1, A1C6B4
68	Galactose metabolism	, Q4WY53, Q9P931, Q92407, P80581
60	Gap junction	, P24633, P40905, P53375, P41799, P53371
20	Glutathione metabolism	, P53319, P79089, Q9Y8H7, P41764, Q10094
32	Glycerolipid metabolism	, P32872, P41751, P08157
70	Glycine, serine and threonine metabolism	, O13831, Q12556, P12807, O00087
1	Glycolysis / Gluconeogenesis	, P11977, P33161, P41756, P41757, P13117, P12398, Q12669, Q9HGZ2, P30614, Q9URB4, Q96X30, Q7RV85, Q96X46, Q96UF1, P16928, P36333, Q4WY53, Q9P931, Q9HGY8, P08843, Q9P6C8, P32872, P41751, P08157, O00087, O74540, P55071, P19089, P20445, Q92407, P80581, Q96UL8, O43112, Q7RVS9, O60101
43	Glyoxylate and dicarboxylate metabolism	, P17505, Q86ZF1, Q9TEM3, P28298, Q03134, Q07103, Q9URY7, P28344, P28345
77	GnRH signaling pathway	, P60206, A1CPG7
55	Hedgehog signaling pathway	, P40233, P40235
69	Hepatitis C	, Q9UT08, A5AAA4, A1CPG7, P56286
65	Histidine metabolism	, P32872, P41751, P08157
106	Huntington's disease	, P49382, P0C2C8, Q09188, P02723, Q9P602, O93980, P07142, P32420, Q2U0E0, O42724, A2QMY6, O75007
101	Hypertrophic cardiomyopathy (HCM)	, Q9UVZ8, Q9P4D1
23	Insulin signaling pathway	, Q00955, P60206, Q92407, P80581, Q9C196, O42794, O59922
49	Isoquinoline alkaloid biosynthesis	, Q12556, P12807
98	Leukocyte transendothelial migration	, Q9UVZ8, Q9P4D1, A1CPG7
36	Limonene and pinene degradation	, P32872, P41751, P08157
35	Lysine biosynthesis	, P38999, O94225, Q9P4R4
16	Lysine degradation	, P38999, P32872, P41751, P08157, Q9P4R4
104	MAPK signaling pathway	, P40918, P46587, Q92260, P87047, A1CPG7
87	Meiosis - yeast	, Q00646, Q9UT08
33	Metabolism of xenobiotics by cytochrome P450	, P08843, Q9P6C8, O74540
10	Methane metabolism	, Q9URB4, Q96X30, Q7RV85, Q96X46, P16928, P36333, Q92405, O74540, Q03134, Q07103, A4R5S9, B0YAK0, Q2TW34, Q2H7U1, Q8NJN2
93	mRNA surveillance pathway	, Q2UK72, Q5B630, A5DDN0, Q9HGI6, Q9UT08
37	Naphthalene degradation	, P08843, Q9P6C8, O74540
42	Neurotrophin signaling pathway	, Q99002, P42657, Q8SW28, P60206, A1CPG7
88	Nitrogen metabolism	, Q5BCC5, Q9URY7, Q96V52
21	NOD-like receptor signaling pathway	, P33125, P40292, P15108, O43109, A1CPG7
74	One carbon pool by folate	, P54113, Q8WZJ7
73	Oocyte meiosis	, Q99002, P42657, Q8SW28, Q9UT08, P60206
95	Oxidative phosphorylation	, P11592, P0C2C8, Q01278, Q6BWA5, Q5B912, P31411, P11593, Q9P602, O93980, P07142, P32420
110	Parkinson's disease	, P49382, P0C2C8, Q09188, P02723, Q9P602, O93980, P07142, P32420, Q2U0E0, O94609
85	Pathogenic Escherichia coli infection	, P24633, Q9UVZ8, Q9P4D1, P40905, P53375, P41799, P53371
61	Pathways in cancer	, P33125, P40292, P15108, O43109, A5DEV6
31	Pentose and glucuronate interconversions	, P32872, P41751, P08157
14	Pentose phosphate pathway	, P15019, Q9HGZ2, Q9URB4, O42700, P53319, Q4WY53, Q9P931, P41764
62	Peroxisome	, P79089, Q92405, O42724, A2QMY6, O75007
41	Phagosome	, P24633, Q9UVZ8, Q9P4D1, P11592, Q01278, Q9C2L8, P31411, P11593, P40905, P53375, P41799, Q6Q487, P53371
6	Phenylalanine metabolism	, Q12556, P12807, A4R5S9, B0YAK0, Q2TW34, Q2H7U1, Q8NJN2
46	Phenylalanine, tyrosine and tryptophan biosynthesis	, P14843, O13831, P07547, P24773
19	Phenylpropanoid biosynthesis	, A4R5S9, B0YAK0, Q2TW34, Q2H7U1, Q8NJN2
51	Phototransduction	, P60206, O14435
97	Phototransduction - fly	, Q9UVZ8, Q9P4D1, P60206
18	Plant-pathogen interaction	, P33125, P40292, P15108, O43109, P60206
47	Prion diseases	, P59769, Q6BZH1, O42724, A2QMY6
17	Progesterone-mediated oocyte maturation	, P33125, P40292, P15108, O43109, A1CPG7
13	Propanoate metabolism	, Q00955, Q12428, P16928, P36333, P32872, P41751, P08157, P14010
26	Prostate cancer	, P33125, P40292, P15108, O43109
96	Proteasome	, P23639, P33299, P53549, Q8X077, Q01939, Q8SQY3, P87048, O42897
57	Protein export	, P59769, Q6BZH1
89	Protein processing in endoplasmic reticulum	, P40918, P46587, P33125, P40292, P15108, Q92260, Q5AWS6, P25694, P59769, Q6BZH1, O43109, P87047, O74196, Q6Q487, P56286, Q12730, Q00248, Q5BGR9
79	Purine metabolism	, Q12669, P54113, P30614, Q5B2V8, Q92203, Q4WY53, Q9P931, Q7SE75, P41390
3	Pyruvate metabolism	, Q12669, Q00955, Q9HES8, P17505, P30614, O94225, P16928, P36333, P32872, P41751, P08157, O00087, P28344, P28345, Q96UL8, O43112, Q7RVS9
111	Regulation of actin cytoskeleton	, Q9UVZ8, Q9P4D1
64	Regulation of autophagy	, Q4WUE5, Q4WVW4, Q2U5T5
34	Retinol metabolism	, P08843, Q9P6C8, O74540
81	Ribosome	, P05317, Q02753, P17076, P35679, Q7RV75, Q9URT8, Q8NKF4, O59931, O13418, Q9P720, Q7SDU2, P08978, O74905, O59936, O94754, P27073, O93798, P21772, B6HFE0, B6K2L2
39	RIG-I-like receptor signaling pathway	, Q2UGK3, A1CXK7, A1CPG7
105	RNA degradation	, Q96X30, Q7RV85, Q96X46, Q2UK72, Q5B630
113	RNA transport	, Q96WZ1, O42820, Q6FR65, Q2UK72, Q5B630, A5DDN0, Q2UKG6, B0XP13, Q0CN46, Q5AX75, A5AAA4, Q5BDW0, P55877, P56286
29	Selenoamino acid metabolism	, P10659, P83783, Q12663, Q92203, Q7SE75, P48466
99	Shigellosis	, Q9UVZ8, Q9P4D1, A1CPG7
92	Spliceosome	, P40918, P46587, Q92260, P87047, A5DDN0, A6SFW7, Q5B0J9, A1DGZ7, Q2TZ33, Q4WLI5
22	Starch and sucrose metabolism	, Q9HGZ2, A2QLK4, Q4WY53, Q9P931, Q96VA4, Q92407, P80581
24	Streptomycin biosynthesis	, Q4WY53, Q9P931, Q92407, P80581
54	Styrene degradation	, Q00770, Q00667
66	Sulfur metabolism	, Q92203, Q5BCG1, Q7SE75
5	Systemic lupus erythematosus	, A5DBG5, P37210, P23750, Q6BRZ5, Q757N1, P09322, Q09FM9, Q0CBD2
107	Tight junction	, Q9UVZ8, Q9P4D1, Q9UT08
94	Toxoplasmosis	, P40918, P46587, Q92260, P87047, A1CPG7
48	Tropane, piperidine and pyridine alkaloid biosynthesis	, Q12556, P12807
4	Tryptophan metabolism	, P32872, P41751, P08157, Q92405, A4R5S9, B0YAK0, Q2TW34, Q2H7U1, Q8NJN2
44	Type II diabetes mellitus	, Q12669, P30614, Q92407, P80581
7	Tyrosine metabolism	, P08843, Q9P6C8, Q12556, P12807, Q00770, O74540, Q00667
86	Ubiquitin mediated proteolysis	, O74196, O94609
27	Valine, leucine and isoleucine degradation	, P54874, P32872, P41751, P08157, O00087, P14010
90	Vibrio cholerae infection	, Q9UVZ8, Q9P4D1, P11592, Q01278, P31411, P11593
108	Viral myocarditis	, Q9UVZ8, Q9P4D1
