# Supplementary material for: A proteomic‐based investigation of potential copper‐responsive biomarkers: Proteins, conceptual networks, and metabolic pathways featuring Penicillium janthinellum from a heavy metal‐polluted ecological niche
Source: Microbiologyopen. 2017 May 9;6(4):e00485. doi: 10.1002/mbo3.485 (PMC5552966; doi:10.1002/mbo3.485)
Supplement: Supplementary file 1 [file MBO3-6-na-s001.zip › mbo3485-sup-0044-Tables23.xls]

## Sheet: Pathways
	Table S23 Affected pathways in EC-6 under 3 mM Cu relative to EC-6-0.5 mM Cu
	Affected pathways in EC-6 under 3 mM Cu as EC-6-3 mM Cu vs. EC-6-0.5 mM Cu
#	Pathway	The number, and percentage (%) of differential proteins in abundance (DPs)	All 377 proteins with pathway annotation	P value	Pathway ID
81	Adherens junction	2 (1.1%)	7 (1.86%)	0.925289	ko04520
25	Alanine, aspartate and glutamate metabolism	7 (3.87%)	11 (2.92%)	0.228042	ko00250
86	Alzheimer's disease	10 (5.52%)	29 (7.69%)	0.957624	ko05010
32	Amino sugar and nucleotide sugar metabolism	8 (4.42%)	13 (3.45%)	0.238748	ko00520
20	Amyotrophic lateral sclerosis (ALS)	5 (2.76%)	7 (1.86%)	0.192977	ko05014
64	Antigen processing and presentation	7 (3.87%)	16 (4.24%)	0.725779	ko04612
17	Apoptosis	4 (2.21%)	5 (1.33%)	0.161963	ko04210
41	Arginine and proline metabolism	6 (3.31%)	10 (2.65%)	0.326915	ko00330
78	Arrhythmogenic right ventricular cardiomyopathy (ARVC)	2 (1.1%)	7 (1.86%)	0.925289	ko05412
13	Ascorbate and aldarate metabolism	3 (1.66%)	3 (0.8%)	0.109709	ko00053
85	Bacterial invasion of epithelial cells	2 (1.1%)	8 (2.12%)	0.956895	ko05100
5	beta-Alanine metabolism	6 (3.31%)	7 (1.86%)	0.0488813	ko00410
36	Butanoate metabolism	3 (1.66%)	4 (1.06%)	0.282194	ko00650
30	Butirosin and neomycin biosynthesis	2 (1.1%)	2 (0.53%)	0.229838	ko00524
79	Calcium signaling pathway	2 (1.1%)	7 (1.86%)	0.925289	ko04020
29	Carbohydrate digestion and absorption	2 (1.1%)	2 (0.53%)	0.229838	ko04973
83	Carbon fixation in photosynthetic organisms	5 (2.76%)	16 (4.24%)	0.950076	ko00710
48	Carbon fixation in prokaryotes	3 (1.66%)	5 (1.33%)	0.462539	ko00720
54	Cell cycle	2 (1.1%)	3 (0.8%)	0.470095	ko04110
24	Chloroalkane and chloroalkene degradation	5 (2.76%)	7 (1.86%)	0.192977	ko00625
43	Citrate cycle (TCA cycle)	10 (5.52%)	18 (4.77%)	0.3388	ko00020
33	Collecting duct acid secretion	3 (1.66%)	4 (1.06%)	0.282194	ko04966
27	Colorectal cancer	2 (1.1%)	2 (0.53%)	0.229838	ko05210
22	Cysteine and methionine metabolism	5 (2.76%)	7 (1.86%)	0.192977	ko00270
82	Dilated cardiomyopathy	2 (1.1%)	7 (1.86%)	0.925289	ko05414
46	Endocytosis	7 (3.87%)	13 (3.45%)	0.440899	ko04144
49	Epithelial cell signaling in Helicobacter pylori infection	3 (1.66%)	5 (1.33%)	0.462539	ko05120
61	Fatty acid biosynthesis	2 (1.1%)	4 (1.06%)	0.657997	ko00061
40	Fatty acid metabolism	4 (2.21%)	6 (1.59%)	0.305787	ko00071
92	Focal adhesion	2 (1.1%)	9 (2.39%)	0.975494	ko04510
42	Fructose and mannose metabolism	6 (3.31%)	10 (2.65%)	0.326915	ko00051
37	Galactose metabolism	4 (2.21%)	6 (1.59%)	0.305787	ko00052
47	Gap junction	4 (2.21%)	7 (1.86%)	0.456201	ko04540
73	Glutathione metabolism	2 (1.1%)	5 (1.33%)	0.788303	ko00480
11	Glycerolipid metabolism	3 (1.66%)	3 (0.8%)	0.109709	ko00561
38	Glycine, serine and threonine metabolism	4 (2.21%)	6 (1.59%)	0.305787	ko00260
59	Glycolysis / Gluconeogenesis	20 (11.05%)	43 (11.41%)	0.644015	ko00010
1	Glyoxylate and dicarboxylate metabolism	11 (6.08%)	12 (3.18%)	0.0018295	ko00630
7	Histidine metabolism	4 (2.21%)	4 (1.06%)	0.0522146	ko00340
76	Huntington's disease	11 (6.08%)	28 (7.43%)	0.876698	ko05016
80	Hypertrophic cardiomyopathy (HCM)	2 (1.1%)	7 (1.86%)	0.925289	ko05410
16	Insulin signaling pathway	6 (3.31%)	8 (2.12%)	0.117424	ko04910
28	Isoquinoline alkaloid biosynthesis	2 (1.1%)	2 (0.53%)	0.229838	ko00950
90	Leukocyte transendothelial migration	2 (1.1%)	9 (2.39%)	0.975494	ko04670
12	Limonene and pinene degradation	3 (1.66%)	3 (0.8%)	0.109709	ko00903
18	Lysine degradation	4 (2.21%)	5 (1.33%)	0.161963	ko00310
68	MAPK signaling pathway	6 (3.31%)	14 (3.71%)	0.745847	ko04010
63	Methane metabolism	8 (4.42%)	18 (4.77%)	0.708208	ko00680
87	mRNA surveillance pathway	3 (1.66%)	12 (3.18%)	0.975169	ko03015
58	Neurotrophin signaling pathway	3 (1.66%)	6 (1.59%)	0.619291	ko04722
39	Nitrogen metabolism	4 (2.21%)	6 (1.59%)	0.305787	ko00910
84	Oocyte meiosis	2 (1.1%)	8 (2.12%)	0.956895	ko04114
77	Oxidative phosphorylation	9 (4.97%)	24 (6.37%)	0.899741	ko00190
52	Pantothenate and CoA biosynthesis	2 (1.1%)	3 (0.8%)	0.470095	ko00770
94	Parkinson's disease	7 (3.87%)	25 (6.63%)	0.98985	ko05012
75	Pathogenic Escherichia coli infection	5 (2.76%)	13 (3.45%)	0.837144	ko05130
65	Pathways in cancer	3 (1.66%)	7 (1.86%)	0.741608	ko05200
10	Pentose and glucuronate interconversions	3 (1.66%)	3 (0.8%)	0.109709	ko00040
62	Pentose phosphate pathway	4 (2.21%)	9 (2.39%)	0.707813	ko00030
21	Peroxisome	5 (2.76%)	7 (1.86%)	0.192977	ko04146
44	Phagosome	10 (5.52%)	18 (4.77%)	0.3388	ko04145
19	Phenylalanine metabolism	5 (2.76%)	7 (1.86%)	0.192977	ko00360
72	Phenylalanine, tyrosine and tryptophan biosynthesis	2 (1.1%)	5 (1.33%)	0.788303	ko00400
50	Phenylpropanoid biosynthesis	3 (1.66%)	5 (1.33%)	0.462539	ko00940
89	Phototransduction - fly	2 (1.1%)	9 (2.39%)	0.975494	ko04745
3	Prion diseases	5 (2.76%)	5 (1.33%)	0.0247774	ko05020
9	Propanoate metabolism	7 (3.87%)	9 (2.39%)	0.069376	ko00640
97	Proteasome	2 (1.1%)	19 (5.04%)	0.999948	ko03050
31	Protein export	2 (1.1%)	2 (0.53%)	0.229838	ko03060
56	Protein processing in endoplasmic reticulum	16 (8.84%)	33 (8.75%)	0.548958	ko04141
45	Purine metabolism	8 (4.42%)	15 (3.98%)	0.436539	ko00230
67	Pyrimidine metabolism	3 (1.66%)	7 (1.86%)	0.741608	ko00240
2	Pyruvate metabolism	14 (7.73%)	19 (5.04%)	0.0187122	ko00620
88	Regulation of actin cytoskeleton	2 (1.1%)	9 (2.39%)	0.975494	ko04810
34	Regulation of autophagy	3 (1.66%)	4 (1.06%)	0.282194	ko04140
55	Ribosome	17 (9.39%)	34 (9.02%)	0.473959	ko03010
53	RIG-I-like receptor signaling pathway	2 (1.1%)	3 (0.8%)	0.470095	ko04622
95	RNA degradation	3 (1.66%)	14 (3.71%)	0.991393	ko03018
96	RNA transport	8 (4.42%)	35 (9.28%)	0.999663	ko03013
23	Selenoamino acid metabolism	5 (2.76%)	7 (1.86%)	0.192977	ko00450
91	Shigellosis	2 (1.1%)	9 (2.39%)	0.975494	ko05131
69	Spliceosome	9 (4.97%)	21 (5.57%)	0.760644	ko03040
14	Starch and sucrose metabolism	6 (3.31%)	8 (2.12%)	0.117424	ko00500
6	Streptomycin biosynthesis	4 (2.21%)	4 (1.06%)	0.0522146	ko00521
35	Sulfur metabolism	3 (1.66%)	4 (1.06%)	0.282194	ko00920
15	Systemic lupus erythematosus	6 (3.31%)	8 (2.12%)	0.117424	ko05322
93	Tight junction	2 (1.1%)	10 (2.65%)	0.986241	ko04530
57	Toxoplasmosis	6 (3.31%)	12 (3.18%)	0.559079	ko05145
26	Tropane, piperidine and pyridine alkaloid biosynthesis	2 (1.1%)	2 (0.53%)	0.229838	ko00960
8	Tryptophan metabolism	7 (3.87%)	9 (2.39%)	0.069376	ko00380
71	Type II diabetes mellitus	2 (1.1%)	5 (1.33%)	0.788303	ko04930
66	Tyrosine metabolism	3 (1.66%)	7 (1.86%)	0.741608	ko00350
60	Ubiquitin mediated proteolysis	2 (1.1%)	4 (1.06%)	0.657997	ko04120
51	Valine, leucine and isoleucine biosynthesis	2 (1.1%)	3 (0.8%)	0.470095	ko00290
4	Valine, leucine and isoleucine degradation	6 (3.31%)	7 (1.86%)	0.0488813	ko00280
70	Vibrio cholerae infection	5 (2.76%)	12 (3.18%)	0.769157	ko05110
74	Viral myocarditis	3 (1.66%)	8 (2.12%)	0.83047	ko05416

## Sheet: Details
Table S23 Affected pathways in EC-6 under 3 mM Cu relative to EC-6-0.5 mM Cu
DPs distribution in the affected pathways in EC-6 under 3 mM Cu as EC-6-3 mM Cu vs. EC-6-0.5 mM Cu
#	Pathway	DPs
74	Viral myocarditis	, P53455, Q9UVZ8, Q4HVX7
70	Vibrio cholerae infection	, P53455, Q9UVZ8, P11592, P31411, P11593
4	Valine, leucine and isoleucine degradation	, P54874, P32872, P41751, P08157, O00087, P14010
51	Valine, leucine and isoleucine biosynthesis	, P38674, P78827
60	Ubiquitin mediated proteolysis	, O74196, Q99344
66	Tyrosine metabolism	, P08843, Q12556, P12807
71	Type II diabetes mellitus	, Q92407, P80581
8	Tryptophan metabolism	, P32872, P41751, P08157, Q92405, B0YAK0, Q2TW34, Q2H7U1
26	Tropane, piperidine and pyridine alkaloid biosynthesis	, Q12556, P12807
57	Toxoplasmosis	, P40918, P46587, Q92260, P87222, P87047, Q4HVX7
93	Tight junction	, P53455, Q9UVZ8
15	Systemic lupus erythematosus	, A5DBG5, P37210, P23750, P09322, Q09FM9, Q0CBD2
35	Sulfur metabolism	, Q92203, Q5BCG1, Q7SE75
6	Streptomycin biosynthesis	, Q4WY53, Q9P931, Q92407, P80581
14	Starch and sucrose metabolism	, A2QLK4, Q4WY53, Q9P931, Q96VA4, Q92407, P80581
69	Spliceosome	, P40918, P46587, Q92260, P87222, P87047, Q4WEB4, A6SFW7, Q5B0J9, A1DGZ7
91	Shigellosis	, P53455, Q9UVZ8
23	Selenoamino acid metabolism	, P10659, P83783, Q92203, Q7SE75, P48466
96	RNA transport	, P16017, Q96WZ1, P34825, Q5B630, Q4WEB4, B0XP13, A1CQH7, P56286
95	RNA degradation	, Q5B630, O60008, Q1E5R1
53	RIG-I-like receptor signaling pathway	, Q2UGK3, A1CXK7
55	Ribosome	, P0C0W9, P05750, Q6BTA4, P35679, Q7RVI1, P27770, Q8NKF4, O13418, Q9P720, Q7SDU2, O74905, O59936, O94754, O93798, P21772, Q10421, B6K2L2
34	Regulation of autophagy	, A6ZKM4, Q4WVW4, Q2U5T5
88	Regulation of actin cytoskeleton	, P53455, Q9UVZ8
2	Pyruvate metabolism	, Q00955, Q9HES8, P17505, P16928, P36333, P32872, P41751, P08157, O00087, P28344, P28345, Q96UL8, O43112, Q7RVS9
67	Pyrimidine metabolism	, P07259, O93937, Q8TFN0
45	Purine metabolism	, A1D3M8, Q92203, Q4WY53, Q9P931, Q7SE75, Q8TFN0, P41390, Q00511
56	Protein processing in endoplasmic reticulum	, P40918, P46587, P15108, Q92260, P87222, P25694, P59769, Q6BZH1, P87047, O74196, Q6Q487, P56286, Q12730, Q00248, Q5BGR9, Q5B6W0
31	Protein export	, P59769, Q6BZH1
97	Proteasome	, P23639, Q04062
9	Propanoate metabolism	, Q00955, P16928, P36333, P32872, P41751, P08157, P14010
3	Prion diseases	, P59769, Q6BZH1, Q9Y8D9, O42724, A2QMY6
89	Phototransduction - fly	, P53455, Q9UVZ8
50	Phenylpropanoid biosynthesis	, B0YAK0, Q2TW34, Q2H7U1
72	Phenylalanine, tyrosine and tryptophan biosynthesis	, O13831, P24773
19	Phenylalanine metabolism	, Q12556, P12807, B0YAK0, Q2TW34, Q2H7U1
44	Phagosome	, P53455, Q9UVZ8, P11592, Q9C2L8, P31411, P11593, P40905, P41799, Q6Q487, P53371
21	Peroxisome	, Q9Y8D9, Q92405, O42724, A2QMY6, O75007
62	Pentose phosphate pathway	, P15019, P53319, Q4WY53, Q9P931
10	Pentose and glucuronate interconversions	, P32872, P41751, P08157
65	Pathways in cancer	, P15108, Q4HVX7, A5DEV6
75	Pathogenic Escherichia coli infection	, P53455, Q9UVZ8, P40905, P41799, P53371
94	Parkinson's disease	, P85446, Q4HVX7, Q09188, P07142, P32420, P25284, Q2U0E0
52	Pantothenate and CoA biosynthesis	, P38674, P78827
77	Oxidative phosphorylation	, P85446, P11592, Q6BWA5, Q5B912, P31411, P11593, P07142, P32420, P25284
84	Oocyte meiosis	, P42657, Q8SW28
39	Nitrogen metabolism	, Q12680, Q5BCC5, Q9URY7, Q96V52
58	Neurotrophin signaling pathway	, P42657, Q8SW28, P43068
87	mRNA surveillance pathway	, Q5B630, Q4WEB4, Q9HGI6
63	Methane metabolism	, P16928, P36333, Q92405, Q03134, Q07103, B0YAK0, Q2TW34, Q2H7U1
68	MAPK signaling pathway	, P40918, P46587, Q92260, P87222, P87047, P43068
18	Lysine degradation	, P32872, P41751, P08157, Q9P4R4
12	Limonene and pinene degradation	, P32872, P41751, P08157
90	Leukocyte transendothelial migration	, P53455, Q9UVZ8
28	Isoquinoline alkaloid biosynthesis	, Q12556, P12807
16	Insulin signaling pathway	, Q00955, Q92407, P80581, Q9C196, O42794, O59922
80	Hypertrophic cardiomyopathy (HCM)	, P53455, Q9UVZ8
76	Huntington's disease	, P85446, Q9Y8D9, Q4HVX7, Q09188, P07142, P32420, P25284, Q2U0E0, O42724, A2QMY6, O75007
7	Histidine metabolism	, P32872, P41751, P08157, Q99145
1	Glyoxylate and dicarboxylate metabolism	, P17505, O13966, O00098, Q86ZF1, Q9TEM3, P28298, Q03134, Q07103, Q9URY7, P28344, P28345
59	Glycolysis / Gluconeogenesis	, P13117, Q8J1H3, Q96UF1, Q9HGY7, P16928, P36333, Q4WY53, Q9P931, P08843, P32872, P41751, P08157, O00087, P55071, P19089, Q92407, P80581, Q96UL8, O43112, Q7RVS9
38	Glycine, serine and threonine metabolism	, O13831, Q12556, P12807, O00087
11	Glycerolipid metabolism	, P32872, P41751, P08157
73	Glutathione metabolism	, P53319, Q10094
47	Gap junction	, P40905, P41799, P43068, P53371
37	Galactose metabolism	, Q4WY53, Q9P931, Q92407, P80581
42	Fructose and mannose metabolism	, Q01373, Q92407, P80581, A2QGA1, Q2UJU5, A1C6B4
92	Focal adhesion	, P53455, Q9UVZ8
40	Fatty acid metabolism	, P08843, P32872, P41751, P08157
61	Fatty acid biosynthesis	, Q00955, Q92215
49	Epithelial cell signaling in Helicobacter pylori infection	, P11592, P31411, P11593
46	Endocytosis	, P40918, P46587, Q92260, P87222, P87047, Q9C2L8, Q4WHP5
82	Dilated cardiomyopathy	, P53455, Q9UVZ8
22	Cysteine and methionine metabolism	, P10659, P83783, P05694, P50125, P48466
27	Colorectal cancer	, Q4HVX7, A5DEV6
33	Collecting duct acid secretion	, P11592, P31411, P11593
43	Citrate cycle (TCA cycle)	, Q9HES8, P17505, O13966, O00098, Q9TEM3, P32420, O00087, Q96UL8, O43112, Q7RVS9
24	Chloroalkane and chloroalkene degradation	, P08843, P32872, P41751, P08157, Q01373
54	Cell cycle	, P42657, Q8SW28
48	Carbon fixation in prokaryotes	, O13966, P16928, P36333
83	Carbon fixation in photosynthetic organisms	, P13117, P17505, Q96UL8, O43112, Q7RVS9
29	Carbohydrate digestion and absorption	, Q92407, P80581
79	Calcium signaling pathway	, Q09188, Q2U0E0
30	Butirosin and neomycin biosynthesis	, Q92407, P80581
36	Butanoate metabolism	, P54874, Q01373, P14010
5	beta-Alanine metabolism	, P32872, P41751, P08157, Q12556, P12807, P14010
85	Bacterial invasion of epithelial cells	, P53455, Q9UVZ8
13	Ascorbate and aldarate metabolism	, P32872, P41751, P08157
78	Arrhythmogenic right ventricular cardiomyopathy (ARVC)	, P53455, Q9UVZ8
41	Arginine and proline metabolism	, P78586, P32872, P41751, P08157, Q96V52, Q92413
17	Apoptosis	, Q4HVX7, Q9C196, O42794, O59922
64	Antigen processing and presentation	, P40918, P46587, P15108, Q92260, P87222, P87047, Q6Q487
20	Amyotrophic lateral sclerosis (ALS)	, Q9Y8D9, Q4HVX7, Q92405, O42724, A2QMY6
32	Amino sugar and nucleotide sugar metabolism	, P14742, Q4WY53, Q9P931, Q92407, P80581, Q2HG02, Q2UJU5, Q4PGW7
86	Alzheimer's disease	, P85446, Q8J1H3, Q96UF1, Q9HGY7, Q4HVX7, P07142, P32420, P55071, P19089, P25284
25	Alanine, aspartate and glutamate metabolism	, P07259, Q12680, O93937, P14742, P14010, Q96V52, P41390
81	Adherens junction	, P53455, Q9UVZ8
