# Supplementary material for: A proteomic‐based investigation of potential copper‐responsive biomarkers: Proteins, conceptual networks, and metabolic pathways featuring Penicillium janthinellum from a heavy metal‐polluted ecological niche
Source: Microbiologyopen. 2017 May 9;6(4):e00485. doi: 10.1002/mbo3.485 (PMC5552966; doi:10.1002/mbo3.485)
Supplement: Supplementary file 1 [file MBO3-6-na-s001.zip › mbo3485-sup-0045-TableS24.xls]

## Sheet: Pathways
Table S24 Affected pathways in EC-6 under 0.5 mM Cu relative to EC-6-0 mM Cu
Affected pathways in EC-6 under 0.5 mM Cu as EC-6-0.5 mM Cu vs. EC-6-0 mM Cu
#	Pathway	The number, and percentage (%) of differential proteins in abundance (DPs)	All 377 proteins with pathway annotation	P value	Pathway ID
1	Tryptophan metabolism	9 (4.66%)	9 (2.39%)	0.00220042	ko00380
2	Gap junction	7 (3.63%)	7 (1.86%)	0.0087307	ko04540
3	Pathways in cancer	7 (3.63%)	7 (1.86%)	0.0087307	ko05200
4	Neurotrophin signaling pathway	6 (3.11%)	6 (1.59%)	0.0173213	ko04722
5	Progesterone-mediated oocyte maturation	5 (2.59%)	5 (1.33%)	0.0342741	ko04914
6	Plant-pathogen interaction	5 (2.59%)	5 (1.33%)	0.0342741	ko04626
7	Phenylpropanoid biosynthesis	5 (2.59%)	5 (1.33%)	0.0342741	ko00940
8	Prion diseases	5 (2.59%)	5 (1.33%)	0.0342741	ko05020
9	NOD-like receptor signaling pathway	5 (2.59%)	5 (1.33%)	0.0342741	ko04621
10	Methane metabolism	13 (6.74%)	18 (4.77%)	0.0547516	ko00680
11	Arginine and proline metabolism	8 (4.15%)	10 (2.65%)	0.0610765	ko00330
12	Histidine metabolism	4 (2.07%)	4 (1.06%)	0.0676415	ko00340
13	Prostate cancer	4 (2.07%)	4 (1.06%)	0.0676415	ko05215
14	Phenylalanine metabolism	6 (3.11%)	7 (1.86%)	0.0688651	ko00360
15	Amyotrophic lateral sclerosis (ALS)	6 (3.11%)	7 (1.86%)	0.0688651	ko05014
16	Peroxisome	6 (3.11%)	7 (1.86%)	0.0688651	ko04146
17	Chloroalkane and chloroalkene degradation	6 (3.11%)	7 (1.86%)	0.0688651	ko00625
18	Propanoate metabolism	7 (3.63%)	9 (2.39%)	0.0994133	ko00640
19	Fatty acid metabolism	5 (2.59%)	6 (1.59%)	0.119038	ko00071
20	Ribosome	21 (10.88%)	34 (9.02%)	0.132707	ko03010
21	Pentose and glucuronate interconversions	3 (1.55%)	3 (0.8%)	0.133147	ko00040
22	MAPK signaling pathway - yeast	3 (1.55%)	3 (0.8%)	0.133147	ko04011
23	Glycerolipid metabolism	3 (1.55%)	3 (0.8%)	0.133147	ko00561
24	Limonene and pinene degradation	3 (1.55%)	3 (0.8%)	0.133147	ko00903
25	GnRH signaling pathway	3 (1.55%)	3 (0.8%)	0.133147	ko04912
26	Ascorbate and aldarate metabolism	3 (1.55%)	3 (0.8%)	0.133147	ko00053
27	RIG-I-like receptor signaling pathway	3 (1.55%)	3 (0.8%)	0.133147	ko04622
28	Cell cycle	3 (1.55%)	3 (0.8%)	0.133147	ko04110
29	Carbon fixation in prokaryotes	4 (2.07%)	5 (1.33%)	0.201111	ko00720
30	Lysine degradation	4 (2.07%)	5 (1.33%)	0.201111	ko00310
31	Glutathione metabolism	4 (2.07%)	5 (1.33%)	0.201111	ko00480
32	Pyruvate metabolism	12 (6.22%)	19 (5.04%)	0.202327	ko00620
33	Tyrosine metabolism	5 (2.59%)	7 (1.86%)	0.244471	ko00350
34	beta-Alanine metabolism	5 (2.59%)	7 (1.86%)	0.244471	ko00410
35	Carbon fixation in photosynthetic organisms	10 (5.18%)	16 (4.24%)	0.252742	ko00710
36	Salivary secretion	2 (1.04%)	2 (0.53%)	0.261414	ko04970
37	Colorectal cancer	2 (1.04%)	2 (0.53%)	0.261414	ko05210
38	Pancreatic secretion	2 (1.04%)	2 (0.53%)	0.261414	ko04972
39	Phosphatidylinositol signaling system	2 (1.04%)	2 (0.53%)	0.261414	ko04070
40	Mismatch repair	2 (1.04%)	2 (0.53%)	0.261414	ko03430
41	Styrene degradation	2 (1.04%)	2 (0.53%)	0.261414	ko00643
42	Melanogenesis	2 (1.04%)	2 (0.53%)	0.261414	ko04916
43	Gastric acid secretion	2 (1.04%)	2 (0.53%)	0.261414	ko04971
44	Protein export	2 (1.04%)	2 (0.53%)	0.261414	ko03060
45	Glioma	2 (1.04%)	2 (0.53%)	0.261414	ko05214
46	Pentose phosphate pathway	6 (3.11%)	9 (2.39%)	0.275448	ko00030
47	Alanine, aspartate and glutamate metabolism	7 (3.63%)	11 (2.92%)	0.299158	ko00250
48	Fatty acid biosynthesis	3 (1.55%)	4 (1.06%)	0.329663	ko00061
49	Regulation of autophagy	3 (1.55%)	4 (1.06%)	0.329663	ko04140
50	Nitrogen metabolism	4 (2.07%)	6 (1.59%)	0.365257	ko00910
51	Systemic lupus erythematosus	5 (2.59%)	8 (2.12%)	0.388435	ko05322
52	Oocyte meiosis	5 (2.59%)	8 (2.12%)	0.388435	ko04114
53	Glyoxylate and dicarboxylate metabolism	7 (3.63%)	12 (3.18%)	0.418491	ko00630
54	Drug metabolism - cytochrome P450	2 (1.04%)	3 (0.8%)	0.517949	ko00982
55	One carbon pool by folate	2 (1.04%)	3 (0.8%)	0.517949	ko00670
56	Valine, leucine and isoleucine biosynthesis	2 (1.04%)	3 (0.8%)	0.517949	ko00290
57	Metabolism of xenobiotics by cytochrome P450	2 (1.04%)	3 (0.8%)	0.517949	ko00980
58	Retinol metabolism	2 (1.04%)	3 (0.8%)	0.517949	ko00830
59	Fc gamma R-mediated phagocytosis	2 (1.04%)	3 (0.8%)	0.517949	ko04666
60	Chagas disease (American trypanosomiasis)	2 (1.04%)	3 (0.8%)	0.517949	ko05142
61	VEGF signaling pathway	2 (1.04%)	3 (0.8%)	0.517949	ko04370
62	Lysine biosynthesis	2 (1.04%)	3 (0.8%)	0.517949	ko00300
63	Pantothenate and CoA biosynthesis	2 (1.04%)	3 (0.8%)	0.517949	ko00770
64	Long-term depression	2 (1.04%)	3 (0.8%)	0.517949	ko04730
65	Cell cycle - yeast	2 (1.04%)	3 (0.8%)	0.517949	ko04111
66	Vascular smooth muscle contraction	2 (1.04%)	3 (0.8%)	0.517949	ko04270
67	Naphthalene degradation	2 (1.04%)	3 (0.8%)	0.517949	ko00626
68	Calcium signaling pathway	4 (2.07%)	7 (1.86%)	0.526306	ko04020
69	Pyrimidine metabolism	4 (2.07%)	7 (1.86%)	0.526306	ko00240
70	Pathogenic Escherichia coli infection	7 (3.63%)	13 (3.45%)	0.535535	ko05130
71	Glycolysis / Gluconeogenesis	22 (11.4%)	43 (11.41%)	0.566349	ko00010
72	Antigen processing and presentation	8 (4.15%)	16 (4.24%)	0.638036	ko04612
73	Fructose and mannose metabolism	5 (2.59%)	10 (2.65%)	0.654016	ko00051
74	Insulin signaling pathway	4 (2.07%)	8 (2.12%)	0.664177	ko04910
75	Hepatitis C	3 (1.55%)	6 (1.59%)	0.679727	ko05160
76	Streptomycin biosynthesis	2 (1.04%)	4 (1.06%)	0.706234	ko00521
77	Meiosis - yeast	2 (1.04%)	4 (1.06%)	0.706234	ko04113
78	Long-term potentiation	2 (1.04%)	4 (1.06%)	0.706234	ko04720
79	Sulfur metabolism	2 (1.04%)	4 (1.06%)	0.706234	ko00920
80	Spliceosome	10 (5.18%)	21 (5.57%)	0.712764	ko03040
81	Purine metabolism	7 (3.63%)	15 (3.98%)	0.732532	ko00230
82	Huntington's disease	13 (6.74%)	28 (7.43%)	0.764367	ko05016
83	Valine, leucine and isoleucine degradation	3 (1.55%)	7 (1.86%)	0.794792	ko00280
84	Cysteine and methionine metabolism	3 (1.55%)	7 (1.86%)	0.794792	ko00270
85	Phagosome	8 (4.15%)	18 (4.77%)	0.796121	ko04145
86	RNA transport	16 (8.29%)	35 (9.28%)	0.80461	ko03013
87	Apoptosis	2 (1.04%)	5 (1.33%)	0.828729	ko04210
88	Type II diabetes mellitus	2 (1.04%)	5 (1.33%)	0.828729	ko04930
89	Epithelial cell signaling in Helicobacter pylori infection	2 (1.04%)	5 (1.33%)	0.828729	ko05120
90	Phenylalanine, tyrosine and tryptophan biosynthesis	2 (1.04%)	5 (1.33%)	0.828729	ko00400
91	mRNA surveillance pathway	5 (2.59%)	12 (3.18%)	0.832349	ko03015
92	Proteasome	8 (4.15%)	19 (5.04%)	0.852852	ko03050
93	Starch and sucrose metabolism	3 (1.55%)	8 (2.12%)	0.873161	ko00500
94	Galactose metabolism	2 (1.04%)	6 (1.59%)	0.90323	ko00052
95	Wnt signaling pathway	2 (1.04%)	6 (1.59%)	0.90323	ko04310
96	Phototransduction - fly	3 (1.55%)	9 (2.39%)	0.923849	ko04745
97	Leukocyte transendothelial migration	3 (1.55%)	9 (2.39%)	0.923849	ko04670
98	Shigellosis	3 (1.55%)	9 (2.39%)	0.923849	ko05131
99	MAPK signaling pathway	5 (2.59%)	14 (3.71%)	0.927786	ko04010
100	Toxoplasmosis	4 (2.07%)	12 (3.18%)	0.940868	ko05145
101	Selenoamino acid metabolism	2 (1.04%)	7 (1.86%)	0.946606	ko00450
102	Tight junction	3 (1.55%)	10 (2.65%)	0.955372	ko04530
103	Parkinson's disease	9 (4.66%)	25 (6.63%)	0.963115	ko05012
104	Amino sugar and nucleotide sugar metabolism	4 (2.07%)	13 (3.45%)	0.964125	ko00520
105	Viral myocarditis	2 (1.04%)	8 (2.12%)	0.971087	ko05416
106	Bacterial invasion of epithelial cells	2 (1.04%)	8 (2.12%)	0.971087	ko05100
107	Oxidative phosphorylation	8 (4.15%)	24 (6.37%)	0.979068	ko00190
108	Regulation of actin cytoskeleton	2 (1.04%)	9 (2.39%)	0.984584	ko04810
109	Focal adhesion	2 (1.04%)	9 (2.39%)	0.984584	ko04510
110	Vibrio cholerae infection	3 (1.55%)	12 (3.18%)	0.985545	ko05110
111	Citrate cycle (TCA cycle)	5 (2.59%)	18 (4.77%)	0.98966	ko00020
112	Protein processing in endoplasmic reticulum	11 (5.7%)	33 (8.75%)	0.990567	ko04141
113	RNA degradation	3 (1.55%)	14 (3.71%)	0.995602	ko03018
114	Alzheimer's disease	8 (4.15%)	29 (7.69%)	0.998037	ko05010
115	Endocytosis	2 (1.04%)	13 (3.45%)	0.99889	ko04144

## Sheet: Details
	Table S24 Affected pathways in EC-6 under 0.5 mM Cu relative to EC-6-0 mM Cu
DPs distribution in affected pathways in EC-6 under 0.5 mM Cu as EC-6-0.5 mM Cu vs. EC-6-0 mM Cu
#	Pathway	DPs
95	Wnt signaling pathway	, Q00078, Q9UT08
105	Viral myocarditis	, Q9UVZ8, Q4HVX7
110	Vibrio cholerae infection	, Q9UVZ8, P11592, Q00078
61	VEGF signaling pathway	, Q00078, A1CPG7
66	Vascular smooth muscle contraction	, Q00078, P60206
83	Valine, leucine and isoleucine degradation	, P32872, P41751, P08157
56	Valine, leucine and isoleucine biosynthesis	, P38674, P78827
33	Tyrosine metabolism	, Q9P6C8, P12807, Q00770, O74540, Q00667
88	Type II diabetes mellitus	, Q12669, Q92407
1	Tryptophan metabolism	, P32872, P41751, P08157, Q92405, A4R5S9, B0YAK0, Q2TW34, Q2H7U1, Q8NJN2
100	Toxoplasmosis	, P46587, P18694, Q4HVX7, A1CPG7
102	Tight junction	, Q9UVZ8, Q00078, Q9UT08
51	Systemic lupus erythematosus	, P23750, Q6BRZ5, Q757N1, P09322, Q09FM9
79	Sulfur metabolism	, Q92203, Q7SE75
41	Styrene degradation	, Q00770, Q00667
76	Streptomycin biosynthesis	, Q9P931, Q92407
93	Starch and sucrose metabolism	, Q9P931, Q96VA4, Q92407
80	Spliceosome	, P46587, P18694, Q4WEB4, Q6FL17, A6SFW7, Q5B0J9, A1CMQ7, A2R0B5, Q2TZ33, Q4WLI5
98	Shigellosis	, Q9UVZ8, O14241, A1CPG7
101	Selenoamino acid metabolism	, Q92203, Q7SE75
36	Salivary secretion	, Q00078, P60206
86	RNA transport	, P16017, Q96WZ1, P34825, Q4WEB4, Q6FL17, Q2UKG6, A1CMQ7, A2R0B5, A4RM69, Q0CN46, Q0CVT0, Q1E170, A1CQH7, Q5BDW0, Q2GTM8, P55877
113	RNA degradation	, Q96X30, Q7RV85, Q96X46
27	RIG-I-like receptor signaling pathway	, Q2UGK3, A1CXK7, A1CPG7
20	Ribosome	, P05317, Q02753, P17076, Q6BTA4, P35679, P52810, Q7RV75, Q9URT8, Q7RVI1, O59931, O13418, Q9P720, Q7SDU2, P08978, O74905, O94754, P27073, O93798, P21772, Q10421, B6HFE0
58	Retinol metabolism	, Q9P6C8, O74540
49	Regulation of autophagy	, Q4WUE5, Q4WVW4, Q2U5T5
108	Regulation of actin cytoskeleton	, Q9UVZ8, O14241
32	Pyruvate metabolism	, Q12669, Q00955, Q9HES8, P17505, O94225, P16928, P36333, P32872, P41751, P08157, P28344, P28345
69	Pyrimidine metabolism	, P07259, O93937, O94313, Q8TFN0
81	Purine metabolism	, Q12669, P54113, A1D3M8, Q92203, Q9P931, Q7SE75, Q8TFN0
112	Protein processing in endoplasmic reticulum	, P46587, P33125, P40292, P15108, P18694, Q5AWS6, P25694, P59769, Q6BZH1, O43109, Q6Q487
44	Protein export	, P59769, Q6BZH1
92	Proteasome	, P23639, Q04062, P53549, Q8X077, Q01939, O74445, P87048, O42897
13	Prostate cancer	, P33125, P40292, P15108, O43109
18	Propanoate metabolism	, Q00955, Q12428, P16928, P36333, P32872, P41751, P08157
5	Progesterone-mediated oocyte maturation	, P33125, P40292, P15108, O43109, A1CPG7
8	Prion diseases	, P59769, Q6BZH1, Q9Y8D9, O42724, A2QMY6
6	Plant-pathogen interaction	, P33125, P40292, P15108, O43109, P60206
96	Phototransduction - fly	, Q9UVZ8, Q00078, P60206
39	Phosphatidylinositol signaling system	, Q00078, P60206
7	Phenylpropanoid biosynthesis	, A4R5S9, B0YAK0, Q2TW34, Q2H7U1, Q8NJN2
90	Phenylalanine, tyrosine and tryptophan biosynthesis	, P14843, P07547
14	Phenylalanine metabolism	, P12807, A4R5S9, B0YAK0, Q2TW34, Q2H7U1, Q8NJN2
85	Phagosome	, P24633, Q9UVZ8, P11592, P40905, P53375, P41799, Q6Q487, P53371
16	Peroxisome	, Q9Y8D9, P00447, Q92405, O42724, A2QMY6, O75007
46	Pentose phosphate pathway	, P15019, Q9URB4, O42700, P53319, Q9P931, P41764
21	Pentose and glucuronate interconversions	, P32872, P41751, P08157
3	Pathways in cancer	, P33125, P40292, P15108, O43109, Q4HVX7, Q00078, A5DEV6
70	Pathogenic Escherichia coli infection	, P24633, Q9UVZ8, P40905, P53375, P41799, O14241, P53371
103	Parkinson's disease	, P85446, P49382, P0C2C8, Q4HVX7, P02723, Q9P602, P32420, P25284, O94609
63	Pantothenate and CoA biosynthesis	, P38674, P78827
38	Pancreatic secretion	, Q00078, P17609
107	Oxidative phosphorylation	, P85446, P11592, P0C2C8, Q6BWA5, Q5B912, Q9P602, P32420, P25284
52	Oocyte meiosis	, Q99002, P42657, Q8SW28, Q9UT08, P60206
55	One carbon pool by folate	, P54113, Q8WZJ7
9	NOD-like receptor signaling pathway	, P33125, P40292, P15108, O43109, A1CPG7
50	Nitrogen metabolism	, Q12680, Q9URS1, Q5BCC5, Q9URY7
4	Neurotrophin signaling pathway	, Q99002, P42657, Q8SW28, P60206, A1CPG7, P43068
67	Naphthalene degradation	, Q9P6C8, O74540
91	mRNA surveillance pathway	, Q4WEB4, Q6FL17, A1CMQ7, A2R0B5, Q9UT08
40	Mismatch repair	, A5DEV6, Q8X082
10	Methane metabolism	, Q9URB4, Q96X30, Q7RV85, Q96X46, P16928, P36333, Q92405, O74540, A4R5S9, B0YAK0, Q2TW34, Q2H7U1, Q8NJN2
57	Metabolism of xenobiotics by cytochrome P450	, Q9P6C8, O74540
42	Melanogenesis	, Q00078, P60206
77	Meiosis - yeast	, Q00646, Q9UT08
22	MAPK signaling pathway - yeast	, Q00078, A1CPG7, P43068
99	MAPK signaling pathway	, P46587, P18694, Q00078, A1CPG7, P43068
30	Lysine degradation	, P38999, P32872, P41751, P08157
62	Lysine biosynthesis	, P38999, O94225
78	Long-term potentiation	, Q00078, P60206
64	Long-term depression	, Q00078, Q9UT08
24	Limonene and pinene degradation	, P32872, P41751, P08157
97	Leukocyte transendothelial migration	, Q9UVZ8, Q00078, A1CPG7
74	Insulin signaling pathway	, Q00955, P60206, Q92407, O59922
82	Huntington's disease	, P85446, P49382, P0C2C8, Q9Y8D9, Q4HVX7, P00447, P02723, Q9P602, P32420, P25284, O42724, A2QMY6, O75007
12	Histidine metabolism	, P32872, P41751, P08157, Q99145
75	Hepatitis C	, Q9UT08, Q1E170, A1CPG7
25	GnRH signaling pathway	, P60206, A1CPG7, P43068
53	Glyoxylate and dicarboxylate metabolism	, P17505, O13966, Q86ZF1, P28298, Q9URY7, P28344, P28345
71	Glycolysis / Gluconeogenesis	, P11977, P33161, P41756, P41757, P12398, Q12669, Q9URB4, Q96X30, Q7RV85, Q96X46, P16928, P36333, Q9P931, Q9HGY8, Q9P6C8, P32872, P41751, P08157, O74540, P19089, Q92407, O60101
23	Glycerolipid metabolism	, P32872, P41751, P08157
31	Glutathione metabolism	, P53319, Q9Y8H7, P41764, Q10094
45	Glioma	, Q00078, P60206
43	Gastric acid secretion	, Q00078, P60206
2	Gap junction	, P24633, P40905, P53375, P41799, Q00078, P43068, P53371
94	Galactose metabolism	, Q9P931, Q92407
73	Fructose and mannose metabolism	, Q9URB4, Q9HGY8, Q01373, Q92407, A1C6B4
109	Focal adhesion	, Q9UVZ8, Q00078
59	Fc gamma R-mediated phagocytosis	, Q00078, O14241
19	Fatty acid metabolism	, Q9P6C8, P32872, P41751, P08157, O74540
48	Fatty acid biosynthesis	, Q00955, P15368, P34229
89	Epithelial cell signaling in Helicobacter pylori infection	, P11592, A1CPG7
115	Endocytosis	, P46587, P18694
54	Drug metabolism - cytochrome P450	, Q9P6C8, O74540
84	Cysteine and methionine metabolism	, P05694, Q9Y8H7, P50125
37	Colorectal cancer	, Q4HVX7, A5DEV6
111	Citrate cycle (TCA cycle)	, Q9HES8, P17505, O13966, O93988, P32420
17	Chloroalkane and chloroalkene degradation	, Q9P6C8, P32872, P41751, P08157, O74540, Q01373
60	Chagas disease (American trypanosomiasis)	, Q9UT08, A1CPG7
65	Cell cycle - yeast	, Q00646, Q9UT08
28	Cell cycle	, Q99002, P42657, Q8SW28
29	Carbon fixation in prokaryotes	, O13966, P16928, P36333, O93988
35	Carbon fixation in photosynthetic organisms	, P11977, P33161, P41756, P41757, P12398, Q12669, P17505, Q9URB4, Q9HGY8, O60101
68	Calcium signaling pathway	, P49382, Q00078, P02723, P60206
34	beta-Alanine metabolism	, Q9Y8H7, P32872, P41751, P08157, P12807
106	Bacterial invasion of epithelial cells	, Q9UVZ8, O14241
26	Ascorbate and aldarate metabolism	, P32872, P41751, P08157
11	Arginine and proline metabolism	, Q01217, Q9Y8H7, Q9URS1, P78586, P32872, P41751, P08157, Q9P8I0
87	Apoptosis	, Q4HVX7, O59922
72	Antigen processing and presentation	, P46587, P33125, P40292, P15108, P18694, O43109, Q6Q487, O74225
15	Amyotrophic lateral sclerosis (ALS)	, Q9Y8D9, Q4HVX7, Q92405, A1CPG7, O42724, A2QMY6
104	Amino sugar and nucleotide sugar metabolism	, P14742, Q9P931, Q92407, Q2HG02
114	Alzheimer's disease	, P85446, P0C2C8, Q4HVX7, Q9P602, P60206, P32420, P19089, P25284
47	Alanine, aspartate and glutamate metabolism	, P07259, Q12680, O93937, P14742, O94313, Q9URS1, Q9P8I0
