# Supplementary material for: A proteomic‐based investigation of potential copper‐responsive biomarkers: Proteins, conceptual networks, and metabolic pathways featuring Penicillium janthinellum from a heavy metal‐polluted ecological niche
Source: Microbiologyopen. 2017 May 9;6(4):e00485. doi: 10.1002/mbo3.485 (PMC5552966; doi:10.1002/mbo3.485)
Supplement: Supplementary file 1 [file MBO3-6-na-s001.zip › mbo3485-sup-0046-TableS25.xls]

## Sheet: sheet 1
Table S25 Condition-specific pathways in EC-6
Pathway	The number, and percentage (%) of differential proteins in abundance (DPs)	P value	Pathway ID	DPs
Specific to 0.5 mM Cu as 0.5 mM vs.0 mM Cu
MAPK signaling pathway - yeast	3 (1.55%)	0.133147	ko04011	, Q00078, A1CPG7, P43068
Salivary secretion	2 (1.04%)	0.261414	ko04970	, Q00078, P60206
Pancreatic secretion	2 (1.04%)	0.261414	ko04972	, Q00078, P17609
Phosphatidylinositol signaling system	2 (1.04%)	0.261414	ko04070	, Q00078, P60206
Mismatch repair	2 (1.04%)	0.261414	ko03430	, A5DEV6, Q8X082
Melanogenesis	2 (1.04%)	0.261414	ko04916	, Q00078, P60206
Gastric acid secretion	2 (1.04%)	0.261414	ko04971	, Q00078, P60206
Glioma	2 (1.04%)	0.261414	ko05214	, Q00078, P60206
Fc gamma R-mediated phagocytosis	2 (1.04%)	0.517949	ko04666	, Q00078, O14241
VEGF signaling pathway	2 (1.04%)	0.517949	ko04370	, Q00078, A1CPG7
Long-term depression	2 (1.04%)	0.517949	ko04730	, Q00078, Q9UT08
Vascular smooth muscle contraction	2 (1.04%)	0.517949	ko04270	, Q00078, P60206
Long-term potentiation	2 (1.04%)	0.706234	ko04720	, Q00078, P60206
Wnt signaling pathway	2 (1.04%)	0.90323	ko04310	, Q00078, Q9UT08
Specific to 3 mM Cu as 3 mM vs.0.5 mM Cu
/	/	/	/	/
Specific to 3 mM Cu as 3 mM vs.0 mM Cu
Phototransduction	2 (0.85%)	0.387931	ko04744	, P60206, O14435
Circadian rhythm - fly	2 (0.85%)	0.387931	ko04711	, P40233, P40235
Cardiac muscle contraction	2 (0.85%)	0.387931	ko04260	, O93980, P07142
Hedgehog signaling pathway	2 (0.85%)	0.387931	ko04340	, P40233, P40235
Aminoacyl-tRNA biosynthesis	2 (0.85%)	0.681724	ko00970	, P40825, O14018
