# Supplementary material for: A proteomic‐based investigation of potential copper‐responsive biomarkers: Proteins, conceptual networks, and metabolic pathways featuring Penicillium janthinellum from a heavy metal‐polluted ecological niche
Source: Microbiologyopen. 2017 May 9;6(4):e00485. doi: 10.1002/mbo3.485 (PMC5552966; doi:10.1002/mbo3.485)
Supplement: Supplementary file 1 [file MBO3-6-na-s001.zip › mbo3485-sup-0047-TableS26.xls]

## Sheet: 0.5 mM Cu as 0.5 mM vs. 0 mM Cu
Table S26 Co-regulated pathways in EC-6
Pathway	The number, and percentage (%) of differential proteins in abundance (DPs)	P value	Pathway ID	DPs
under 0.5 mM Cu as 0.5 mM vs. 0 mM Cu
Tryptophan metabolism	9 (4.66%)	0.00220042	ko00380	, P32872, P41751, P08157, Q92405, A4R5S9, B0YAK0, Q2TW34, Q2H7U1, Q8NJN2
Gap junction	7 (3.63%)	0.0087307	ko04540	, P24633, P40905, P53375, P41799, Q00078, P43068, P53371
Pathways in cancer	7 (3.63%)	0.0087307	ko05200	, P33125, P40292, P15108, O43109, Q4HVX7, Q00078, A5DEV6
Neurotrophin signaling pathway	6 (3.11%)	0.0173213	ko04722	, Q99002, P42657, Q8SW28, P60206, A1CPG7, P43068
Phenylpropanoid biosynthesis	5 (2.59%)	0.0342741	ko00940	, A4R5S9, B0YAK0, Q2TW34, Q2H7U1, Q8NJN2
Prion diseases	5 (2.59%)	0.0342741	ko05020	, P59769, Q6BZH1, Q9Y8D9, O42724, A2QMY6
Methane metabolism	13 (6.74%)	0.0547516	ko00680	, Q9URB4, Q96X30, Q7RV85, Q96X46, P16928, P36333, Q92405, O74540, A4R5S9, B0YAK0, Q2TW34, Q2H7U1, Q8NJN2
Arginine and proline metabolism	8 (4.15%)	0.0610765	ko00330	, Q01217, Q9Y8H7, Q9URS1, P78586, P32872, P41751, P08157, Q9P8I0
Histidine metabolism	4 (2.07%)	0.0676415	ko00340	, P32872, P41751, P08157, Q99145
Phenylalanine metabolism	6 (3.11%)	0.0688651	ko00360	, P12807, A4R5S9, B0YAK0, Q2TW34, Q2H7U1, Q8NJN2
Amyotrophic lateral sclerosis (ALS)	6 (3.11%)	0.0688651	ko05014	, Q9Y8D9, Q4HVX7, Q92405, A1CPG7, O42724, A2QMY6
Peroxisome	6 (3.11%)	0.0688651	ko04146	, Q9Y8D9, P00447, Q92405, O42724, A2QMY6, O75007
Chloroalkane and chloroalkene degradation	6 (3.11%)	0.0688651	ko00625	, Q9P6C8, P32872, P41751, P08157, O74540, Q01373
Propanoate metabolism	7 (3.63%)	0.0994133	ko00640	, Q00955, Q12428, P16928, P36333, P32872, P41751, P08157
Fatty acid metabolism	5 (2.59%)	0.119038	ko00071	, Q9P6C8, P32872, P41751, P08157, O74540
Ribosome	21 (10.88%)	0.132707	ko03010	, P05317, Q02753, P17076, Q6BTA4, P35679, P52810, Q7RV75, Q9URT8, Q7RVI1, O59931, O13418, Q9P720, Q7SDU2, P08978, O74905, O94754, P27073, O93798, P21772, Q10421, B6HFE0
Pentose and glucuronate interconversions	3 (1.55%)	0.133147	ko00040	, P32872, P41751, P08157
Glycerolipid metabolism	3 (1.55%)	0.133147	ko00561	, P32872, P41751, P08157
Limonene and pinene degradation	3 (1.55%)	0.133147	ko00903	, P32872, P41751, P08157
Ascorbate and aldarate metabolism	3 (1.55%)	0.133147	ko00053	, P32872, P41751, P08157
RIG-I-like receptor signaling pathway	3 (1.55%)	0.133147	ko04622	, Q2UGK3, A1CXK7, A1CPG7
Cell cycle	3 (1.55%)	0.133147	ko04110	, Q99002, P42657, Q8SW28
Carbon fixation in prokaryotes	4 (2.07%)	0.201111	ko00720	, O13966, P16928, P36333, O93988
Lysine degradation	4 (2.07%)	0.201111	ko00310	, P38999, P32872, P41751, P08157
Glutathione metabolism	4 (2.07%)	0.201111	ko00480	, P53319, Q9Y8H7, P41764, Q10094
Pyruvate metabolism	12 (6.22%)	0.202327	ko00620	, Q12669, Q00955, Q9HES8, P17505, O94225, P16928, P36333, P32872, P41751, P08157, P28344, P28345
Tyrosine metabolism	5 (2.59%)	0.244471	ko00350	, Q9P6C8, P12807, Q00770, O74540, Q00667
beta-Alanine metabolism	5 (2.59%)	0.244471	ko00410	, Q9Y8H7, P32872, P41751, P08157, P12807
Carbon fixation in photosynthetic organisms	10 (5.18%)	0.252742	ko00710	, P11977, P33161, P41756, P41757, P12398, Q12669, P17505, Q9URB4, Q9HGY8, O60101
Protein export	2 (1.04%)	0.261414	ko03060	, P59769, Q6BZH1
Pentose phosphate pathway	6 (3.11%)	0.275448	ko00030	, P15019, Q9URB4, O42700, P53319, Q9P931, P41764
Alanine, aspartate and glutamate metabolism	7 (3.63%)	0.299158	ko00250	, P07259, Q12680, O93937, P14742, O94313, Q9URS1, Q9P8I0
Fatty acid biosynthesis	3 (1.55%)	0.329663	ko00061	, Q00955, P15368, P34229
Regulation of autophagy	3 (1.55%)	0.329663	ko04140	, Q4WUE5, Q4WVW4, Q2U5T5
Nitrogen metabolism	4 (2.07%)	0.365257	ko00910	, Q12680, Q9URS1, Q5BCC5, Q9URY7
Systemic lupus erythematosus	5 (2.59%)	0.388435	ko05322	, P23750, Q6BRZ5, Q757N1, P09322, Q09FM9
Oocyte meiosis	5 (2.59%)	0.388435	ko04114	, Q99002, P42657, Q8SW28, Q9UT08, P60206
Glyoxylate and dicarboxylate metabolism	7 (3.63%)	0.418491	ko00630	, P17505, O13966, Q86ZF1, P28298, Q9URY7, P28344, P28345
Calcium signaling pathway	4 (2.07%)	0.526306	ko04020	, P49382, Q00078, P02723, P60206
Pathogenic Escherichia coli infection	7 (3.63%)	0.535535	ko05130	, P24633, Q9UVZ8, P40905, P53375, P41799, O14241, P53371
Glycolysis / Gluconeogenesis	22 (11.4%)	0.566349	ko00010	, P11977, P33161, P41756, P41757, P12398, Q12669, Q9URB4, Q96X30, Q7RV85, Q96X46, P16928, P36333, Q9P931, Q9HGY8, Q9P6C8, P32872, P41751, P08157, O74540, P19089, Q92407, O60101
Antigen processing and presentation	8 (4.15%)	0.638036	ko04612	, P46587, P33125, P40292, P15108, P18694, O43109, Q6Q487, O74225
Fructose and mannose metabolism	5 (2.59%)	0.654016	ko00051	, Q9URB4, Q9HGY8, Q01373, Q92407, A1C6B4
Insulin signaling pathway	4 (2.07%)	0.664177	ko04910	, Q00955, P60206, Q92407, O59922
Streptomycin biosynthesis	2 (1.04%)	0.706234	ko00521	, Q9P931, Q92407
Sulfur metabolism	2 (1.04%)	0.706234	ko00920	, Q92203, Q7SE75
Spliceosome	10 (5.18%)	0.712764	ko03040	, P46587, P18694, Q4WEB4, Q6FL17, A6SFW7, Q5B0J9, A1CMQ7, A2R0B5, Q2TZ33, Q4WLI5
Purine metabolism	7 (3.63%)	0.732532	ko00230	, Q12669, P54113, A1D3M8, Q92203, Q9P931, Q7SE75, Q8TFN0
Huntington's disease	13 (6.74%)	0.764367	ko05016	, P85446, P49382, P0C2C8, Q9Y8D9, Q4HVX7, P00447, P02723, Q9P602, P32420, P25284, O42724, A2QMY6, O75007
Valine, leucine and isoleucine degradation	3 (1.55%)	0.794792	ko00280	, P32872, P41751, P08157
Cysteine and methionine metabolism	3 (1.55%)	0.794792	ko00270	, P05694, Q9Y8H7, P50125
Phagosome	8 (4.15%)	0.796121	ko04145	, P24633, Q9UVZ8, P11592, P40905, P53375, P41799, Q6Q487, P53371
RNA transport	16 (8.29%)	0.80461	ko03013	, P16017, Q96WZ1, P34825, Q4WEB4, Q6FL17, Q2UKG6, A1CMQ7, A2R0B5, A4RM69, Q0CN46, Q0CVT0, Q1E170, A1CQH7, Q5BDW0, Q2GTM8, P55877
Apoptosis	2 (1.04%)	0.828729	ko04210	, Q4HVX7, O59922
Type II diabetes mellitus	2 (1.04%)	0.828729	ko04930	, Q12669, Q92407
Epithelial cell signaling in Helicobacter pylori infection	2 (1.04%)	0.828729	ko05120	, P11592, A1CPG7
Phenylalanine, tyrosine and tryptophan biosynthesis	2 (1.04%)	0.828729	ko00400	, P14843, P07547
mRNA surveillance pathway	5 (2.59%)	0.832349	ko03015	, Q4WEB4, Q6FL17, A1CMQ7, A2R0B5, Q9UT08
Proteasome	8 (4.15%)	0.852852	ko03050	, P23639, Q04062, P53549, Q8X077, Q01939, O74445, P87048, O42897
Starch and sucrose metabolism	3 (1.55%)	0.873161	ko00500	, Q9P931, Q96VA4, Q92407
Galactose metabolism	2 (1.04%)	0.90323	ko00052	, Q9P931, Q92407
Phototransduction - fly	3 (1.55%)	0.923849	ko04745	, Q9UVZ8, Q00078, P60206
Leukocyte transendothelial migration	3 (1.55%)	0.923849	ko04670	, Q9UVZ8, Q00078, A1CPG7
Shigellosis	3 (1.55%)	0.923849	ko05131	, Q9UVZ8, O14241, A1CPG7
MAPK signaling pathway	5 (2.59%)	0.927786	ko04010	, P46587, P18694, Q00078, A1CPG7, P43068
Toxoplasmosis	4 (2.07%)	0.940868	ko05145	, P46587, P18694, Q4HVX7, A1CPG7
Selenoamino acid metabolism	2 (1.04%)	0.946606	ko00450	, Q92203, Q7SE75
Tight junction	3 (1.55%)	0.955372	ko04530	, Q9UVZ8, Q00078, Q9UT08
Parkinson's disease	9 (4.66%)	0.963115	ko05012	, P85446, P49382, P0C2C8, Q4HVX7, P02723, Q9P602, P32420, P25284, O94609
Amino sugar and nucleotide sugar metabolism	4 (2.07%)	0.964125	ko00520	, P14742, Q9P931, Q92407, Q2HG02
Viral myocarditis	2 (1.04%)	0.971087	ko05416	, Q9UVZ8, Q4HVX7
Bacterial invasion of epithelial cells	2 (1.04%)	0.971087	ko05100	, Q9UVZ8, O14241
Oxidative phosphorylation	8 (4.15%)	0.979068	ko00190	, P85446, P11592, P0C2C8, Q6BWA5, Q5B912, Q9P602, P32420, P25284
Regulation of actin cytoskeleton	2 (1.04%)	0.984584	ko04810	, Q9UVZ8, O14241
Focal adhesion	2 (1.04%)	0.984584	ko04510	, Q9UVZ8, Q00078
Vibrio cholerae infection	3 (1.55%)	0.985545	ko05110	, Q9UVZ8, P11592, Q00078
Citrate cycle (TCA cycle)	5 (2.59%)	0.98966	ko00020	, Q9HES8, P17505, O13966, O93988, P32420
Protein processing in endoplasmic reticulum	11 (5.7%)	0.990567	ko04141	, P46587, P33125, P40292, P15108, P18694, Q5AWS6, P25694, P59769, Q6BZH1, O43109, Q6Q487
RNA degradation	3 (1.55%)	0.995602	ko03018	, Q96X30, Q7RV85, Q96X46
Alzheimer's disease	8 (4.15%)	0.998037	ko05010	, P85446, P0C2C8, Q4HVX7, Q9P602, P60206, P32420, P19089, P25284
Endocytosis
Expression under 3 mM Cu as 3 mM vs. 0.5 mM Cu
Tryptophan metabolism	7 (3.87%)	0.069376	ko00380	, P32872, P41751, P08157, Q92405, B0YAK0, Q2TW34, Q2H7U1
Gap junction	4 (2.21%)	0.456201	ko04540	, P40905, P41799, P43068, P53371
Pathways in cancer	3 (1.66%)	0.741608	ko05200	, P15108, Q4HVX7, A5DEV6
Neurotrophin signaling pathway	3 (1.66%)	0.619291	ko04722	, P42657, Q8SW28, P43068
Phenylpropanoid biosynthesis	3 (1.66%)	0.462539	ko00940	, B0YAK0, Q2TW34, Q2H7U1
Prion diseases	5 (2.76%)	0.0247774	ko05020	, P59769, Q6BZH1, Q9Y8D9, O42724, A2QMY6
Methane metabolism	8 (4.42%)	0.708208	ko00680	, P16928, P36333, Q92405, Q03134, Q07103, B0YAK0, Q2TW34, Q2H7U1
Arginine and proline metabolism	6 (3.31%)	0.326915	ko00330	, P78586, P32872, P41751, P08157, Q96V52, Q92413
Histidine metabolism	4 (2.21%)	0.0522146	ko00340	, P32872, P41751, P08157, Q99145
Phenylalanine metabolism	5 (2.76%)	0.192977	ko00360	, Q12556, P12807, B0YAK0, Q2TW34, Q2H7U1
Amyotrophic lateral sclerosis (ALS)	5 (2.76%)	0.192977	ko05014	, Q9Y8D9, Q4HVX7, Q92405, O42724, A2QMY6
Peroxisome	5 (2.76%)	0.192977	ko04146	, Q9Y8D9, Q92405, O42724, A2QMY6, O75007
Chloroalkane and chloroalkene degradation	5 (2.76%)	0.192977	ko00625	, P08843, P32872, P41751, P08157, Q01373
Propanoate metabolism	7 (3.87%)	0.069376	ko00640	, Q00955, P16928, P36333, P32872, P41751, P08157, P14010
Fatty acid metabolism	4 (2.21%)	0.305787	ko00071	, P08843, P32872, P41751, P08157
Ribosome	17 (9.39%)	0.473959	ko03010	, P0C0W9, P05750, Q6BTA4, P35679, Q7RVI1, P27770, Q8NKF4, O13418, Q9P720, Q7SDU2, O74905, O59936, O94754, O93798, P21772, Q10421, B6K2L2
Pentose and glucuronate interconversions	3 (1.66%)	0.109709	ko00040	, P32872, P41751, P08157
Glycerolipid metabolism	3 (1.66%)	0.109709	ko00561	, P32872, P41751, P08157
Limonene and pinene degradation	3 (1.66%)	0.109709	ko00903	, P32872, P41751, P08157
Ascorbate and aldarate metabolism	3 (1.66%)	0.109709	ko00053	, P32872, P41751, P08157
RIG-I-like receptor signaling pathway	2 (1.1%)	0.470095	ko04622	, Q2UGK3, A1CXK7
Cell cycle	2 (1.1%)	0.470095	ko04110	, P42657, Q8SW28
Carbon fixation in prokaryotes	3 (1.66%)	0.462539	ko00720	, O13966, P16928, P36333
Lysine degradation	4 (2.21%)	0.161963	ko00310	, P32872, P41751, P08157, Q9P4R4
Glutathione metabolism	2 (1.1%)	0.788303	ko00480	, P53319, Q10094
Pyruvate metabolism	14 (7.73%)	0.0187122	ko00620	, Q00955, Q9HES8, P17505, P16928, P36333, P32872, P41751, P08157, O00087, P28344, P28345, Q96UL8, O43112, Q7RVS9
Tyrosine metabolism	3 (1.66%)	0.741608	ko00350	, P08843, Q12556, P12807
beta-Alanine metabolism	6 (3.31%)	0.0488813	ko00410	, P32872, P41751, P08157, Q12556, P12807, P14010
Carbon fixation in photosynthetic organisms	5 (2.76%)	0.950076	ko00710	, P13117, P17505, Q96UL8, O43112, Q7RVS9
Protein export	2 (1.1%)	0.229838	ko03060	, P59769, Q6BZH1
Pentose phosphate pathway	4 (2.21%)	0.707813	ko00030	, P15019, P53319, Q4WY53, Q9P931
Alanine, aspartate and glutamate metabolism	7 (3.87%)	0.228042	ko00250	, P07259, Q12680, O93937, P14742, P14010, Q96V52, P41390
Fatty acid biosynthesis	2 (1.1%)	0.657997	ko00061	, Q00955, Q92215
Regulation of autophagy	3 (1.66%)	0.282194	ko04140	, A6ZKM4, Q4WVW4, Q2U5T5
Nitrogen metabolism	4 (2.21%)	0.305787	ko00910	, Q12680, Q5BCC5, Q9URY7, Q96V52
Systemic lupus erythematosus	6 (3.31%)	0.117424	ko05322	, A5DBG5, P37210, P23750, P09322, Q09FM9, Q0CBD2
Oocyte meiosis	2 (1.1%)	0.956895	ko04114	, P42657, Q8SW28
Glyoxylate and dicarboxylate metabolism	11 (6.08%)	0.0018295	ko00630	, P17505, O13966, O00098, Q86ZF1, Q9TEM3, P28298, Q03134, Q07103, Q9URY7, P28344, P28345
Calcium signaling pathway	2 (1.1%)	0.925289	ko04020	, Q09188, Q2U0E0
Pathogenic Escherichia coli infection	5 (2.76%)	0.837144	ko05130	, P53455, Q9UVZ8, P40905, P41799, P53371
Glycolysis / Gluconeogenesis	20 (11.05%)	0.644015	ko00010	, P13117, Q8J1H3, Q96UF1, Q9HGY7, P16928, P36333, Q4WY53, Q9P931, P08843, P32872, P41751, P08157, O00087, P55071, P19089, Q92407, P80581, Q96UL8, O43112, Q7RVS9
Antigen processing and presentation	7 (3.87%)	0.725779	ko04612	, P40918, P46587, P15108, Q92260, P87222, P87047, Q6Q487
Fructose and mannose metabolism	6 (3.31%)	0.326915	ko00051	, Q01373, Q92407, P80581, A2QGA1, Q2UJU5, A1C6B4
Insulin signaling pathway	6 (3.31%)	0.117424	ko04910	, Q00955, Q92407, P80581, Q9C196, O42794, O59922
Streptomycin biosynthesis	4 (2.21%)	0.0522146	ko00521	, Q4WY53, Q9P931, Q92407, P80581
Sulfur metabolism	3 (1.66%)	0.282194	ko00920	, Q92203, Q5BCG1, Q7SE75
Spliceosome	9 (4.97%)	0.760644	ko03040	, P40918, P46587, Q92260, P87222, P87047, Q4WEB4, A6SFW7, Q5B0J9, A1DGZ7
Purine metabolism	8 (4.42%)	0.436539	ko00230	, A1D3M8, Q92203, Q4WY53, Q9P931, Q7SE75, Q8TFN0, P41390, Q00511
Huntington's disease	11 (6.08%)	0.876698	ko05016	, P85446, Q9Y8D9, Q4HVX7, Q09188, P07142, P32420, P25284, Q2U0E0, O42724, A2QMY6, O75007
Valine, leucine and isoleucine degradation	6 (3.31%)	0.0488813	ko00280	, P54874, P32872, P41751, P08157, O00087, P14010
Cysteine and methionine metabolism	5 (2.76%)	0.192977	ko00270	, P10659, P83783, P05694, P50125, P48466
Phagosome	10 (5.52%)	0.3388	ko04145	, P53455, Q9UVZ8, P11592, Q9C2L8, P31411, P11593, P40905, P41799, Q6Q487, P53371
RNA transport	8 (4.42%)	0.999663	ko03013	, P16017, Q96WZ1, P34825, Q5B630, Q4WEB4, B0XP13, A1CQH7, P56286
Apoptosis	4 (2.21%)	0.161963	ko04210	, Q4HVX7, Q9C196, O42794, O59922
Type II diabetes mellitus	2 (1.1%)	0.788303	ko04930	, Q92407, P80581
Epithelial cell signaling in Helicobacter pylori infection	3 (1.66%)	0.462539	ko05120	, P11592, P31411, P11593
Phenylalanine, tyrosine and tryptophan biosynthesis	2 (1.1%)	0.788303	ko00400	, O13831, P24773
mRNA surveillance pathway	3 (1.66%)	0.975169	ko03015	, Q5B630, Q4WEB4, Q9HGI6
Proteasome	2 (1.1%)	0.999948	ko03050
Starch and sucrose metabolism	6 (3.31%)	0.117424	ko00500	, A2QLK4, Q4WY53, Q9P931, Q96VA4, Q92407, P80581
Galactose metabolism	4 (2.21%)	0.305787	ko00052	, Q4WY53, Q9P931, Q92407, P80581
Phototransduction - fly	2 (1.1%)	0.975494	ko04745	, P53455, Q9UVZ8
Leukocyte transendothelial migration	2 (1.1%)	0.975494	ko04670	, P53455, Q9UVZ8
Shigellosis	2 (1.1%)	0.975494	ko05131	, P53455, Q9UVZ8
MAPK signaling pathway	6 (3.31%)	0.745847	ko04010	, P40918, P46587, Q92260, P87222, P87047, P43068
Toxoplasmosis	6 (3.31%)	0.559079	ko05145	, P40918, P46587, Q92260, P87222, P87047, Q4HVX7
Selenoamino acid metabolism	5 (2.76%)	0.192977	ko00450	, P10659, P83783, Q92203, Q7SE75, P48466
Tight junction	2 (1.1%)	0.986241	ko04530	, P53455, Q9UVZ8
Parkinson's disease	7 (3.87%)	0.98985	ko05012	, P85446, Q4HVX7, Q09188, P07142, P32420, P25284, Q2U0E0
Amino sugar and nucleotide sugar metabolism	8 (4.42%)	0.238748	ko00520	, P14742, Q4WY53, Q9P931, Q92407, P80581, Q2HG02, Q2UJU5, Q4PGW7
Viral myocarditis	3 (1.66%)	0.83047	ko05416	, P53455, Q9UVZ8, Q4HVX7
Bacterial invasion of epithelial cells	2 (1.1%)	0.956895	ko05100	, P53455, Q9UVZ8
Oxidative phosphorylation	9 (4.97%)	0.899741	ko00190	, P85446, P11592, Q6BWA5, Q5B912, P31411, P11593, P07142, P32420, P25284
Regulation of actin cytoskeleton	2 (1.1%)	0.975494	ko04810	, P53455, Q9UVZ8
Focal adhesion	2 (1.1%)	0.975494	ko04510	, P53455, Q9UVZ8
Vibrio cholerae infection	5 (2.76%)	0.769157	ko05110	, P53455, Q9UVZ8, P11592, P31411, P11593
Citrate cycle (TCA cycle)	10 (5.52%)	0.3388	ko00020	, Q9HES8, P17505, O13966, O00098, Q9TEM3, P32420, O00087, Q96UL8, O43112, Q7RVS9
Protein processing in endoplasmic reticulum	16 (8.84%)	0.548958	ko04141	, P40918, P46587, P15108, Q92260, P87222, P25694, P59769, Q6BZH1, P87047, O74196, Q6Q487, P56286, Q12730, Q00248, Q5BGR9, Q5B6W0
RNA degradation	3 (1.66%)	0.991393	ko03018	, Q5B630, O60008, Q1E5R1
Alzheimer's disease	10 (5.52%)	0.957624	ko05010	, P85446, Q8J1H3, Q96UF1, Q9HGY7, Q4HVX7, P07142, P32420, P55071, P19089, P25284
Endocytosis	7 (3.87%)	0.440899	ko04144	, P40918, P46587, Q92260, P87222, P87047, Q9C2L8, Q4WHP5
Expression under 3 mM Cu as 3 mM Cu as 3 mM vs. 0 mM Cu
Tryptophan metabolism	9 (3.83%)	0.0133961	ko00380	, P32872, P41751, P08157, Q92405, A4R5S9, B0YAK0, Q2TW34, Q2H7U1, Q8NJN2
Gap junction	5 (2.13%)	0.470832	ko04540	, P24633, P40905, P53375, P41799, P53371
Pathways in cancer	5 (2.13%)	0.470832	ko05200	, P33125, P40292, P15108, O43109, A5DEV6
Neurotrophin signaling pathway	5 (2.13%)	0.269329	ko04722	, Q99002, P42657, Q8SW28, P60206, A1CPG7
Phenylpropanoid biosynthesis	5 (2.13%)	0.0925974	ko00940	, A4R5S9, B0YAK0, Q2TW34, Q2H7U1, Q8NJN2
Prion diseases	4 (1.7%)	0.377204	ko05020	, P59769, Q6BZH1, O42724, A2QMY6
Methane metabolism	15 (6.38%)	0.0460681	ko00680	, Q9URB4, Q96X30, Q7RV85, Q96X46, P16928, P36333, Q92405, O74540, Q03134, Q07103, A4R5S9, B0YAK0, Q2TW34, Q2H7U1, Q8NJN2
Arginine and proline metabolism	9 (3.83%)	0.0599183	ko00330	, Q01217, Q9Y8H7, P78586, P32872, P41751, P08157, Q96V52, Q92413, Q9P8I0
Histidine metabolism	3 (1.28%)	0.515582	ko00340	, P32872, P41751, P08157
Phenylalanine metabolism	7 (2.98%)	0.0353383	ko00360	, Q12556, P12807, A4R5S9, B0YAK0, Q2TW34, Q2H7U1, Q8NJN2
Amyotrophic lateral sclerosis (ALS)	4 (1.7%)	0.755785	ko05014	, Q92405, A1CPG7, O42724, A2QMY6
Peroxisome	5 (2.13%)	0.470832	ko04146	, P79089, Q92405, O42724, A2QMY6, O75007
Chloroalkane and chloroalkene degradation	7 (2.98%)	0.0353383	ko00625	, P08843, Q9P6C8, P32872, P41751, P08157, O74540, Q01373
Propanoate metabolism	8 (3.4%)	0.0888154	ko00640	, Q00955, Q12428, P16928, P36333, P32872, P41751, P08157, P14010
Fatty acid metabolism	6 (2.55%)	0.0572511	ko00071	, P08843, Q9P6C8, P32872, P41751, P08157, O74540
Ribosome	20 (8.51%)	0.737396	ko03010	, P05317, Q02753, P17076, P35679, Q7RV75, Q9URT8, Q8NKF4, O59931, O13418, Q9P720, Q7SDU2, P08978, O74905, O59936, O94754, P27073, O93798, P21772, B6HFE0, B6K2L2
Pentose and glucuronate interconversions	3 (1.28%)	0.241034	ko00040	, P32872, P41751, P08157
Glycerolipid metabolism	3 (1.28%)	0.241034	ko00561	, P32872, P41751, P08157
Limonene and pinene degradation	3 (1.28%)	0.241034	ko00903	, P32872, P41751, P08157
Ascorbate and aldarate metabolism	3 (1.28%)	0.241034	ko00053	, P32872, P41751, P08157
RIG-I-like receptor signaling pathway	3 (1.28%)	0.241034	ko04622	, Q2UGK3, A1CXK7, A1CPG7
Cell cycle	3 (1.28%)	0.241034	ko04110	, Q99002, P42657, Q8SW28
Carbon fixation in prokaryotes	4 (1.7%)	0.377204	ko00720	, P16928, P36333, P79089, O93988
Lysine degradation	5 (2.13%)	0.0925974	ko00310	, P38999, P32872, P41751, P08157, Q9P4R4
Glutathione metabolism	5 (2.13%)	0.0925974	ko00480	, P53319, P79089, Q9Y8H7, P41764, Q10094
Pyruvate metabolism	17 (7.23%)	0.00810903	ko00620	, Q12669, Q00955, Q9HES8, P17505, P30614, O94225, P16928, P36333, P32872, P41751, P08157, O00087, P28344, P28345, Q96UL8, O43112, Q7RVS9
Tyrosine metabolism	7 (2.98%)	0.0353383	ko00350	, P08843, Q9P6C8, Q12556, P12807, Q00770, O74540, Q00667
beta-Alanine metabolism	7 (2.98%)	0.0353383	ko00410	, Q9Y8H7, P32872, P41751, P08157, Q12556, P12807, P14010
Carbon fixation in photosynthetic organisms	15 (6.38%)	0.0048207	ko00710	, P11977, P33161, P41756, P41757, P13117, P12398, Q12669, P17505, P30614, Q9URB4, Q9HGY8, Q96UL8, O43112, Q7RVS9, O60101
Protein export	2 (0.85%)	0.387931	ko03060	, P59769, Q6BZH1
Pentose phosphate pathway	8 (3.4%)	0.0888154	ko00030	, P15019, Q9HGZ2, Q9URB4, O42700, P53319, Q4WY53, Q9P931, P41764
Alanine, aspartate and glutamate metabolism	5 (2.13%)	0.929522	ko00250	, O94313, P14010, Q96V52, P41390, Q9P8I0
Fatty acid biosynthesis	3 (1.28%)	0.515582	ko00061	, Q00955, P15368, P34229
Regulation of autophagy	3 (1.28%)	0.515582	ko04140	, Q4WUE5, Q4WVW4, Q2U5T5
Nitrogen metabolism	3 (1.28%)	0.853342	ko00910	, Q5BCC5, Q9URY7, Q96V52
Systemic lupus erythematosus	8 (3.4%)	0.021776	ko05322	, A5DBG5, P37210, P23750, Q6BRZ5, Q757N1, P09322, Q09FM9, Q0CBD2
Oocyte meiosis	5 (2.13%)	0.648735	ko04114	, Q99002, P42657, Q8SW28, Q9UT08, P60206
Glyoxylate and dicarboxylate metabolism	9 (3.83%)	0.27463	ko00630	, P17505, Q86ZF1, Q9TEM3, P28298, Q03134, Q07103, Q9URY7, P28344, P28345
Calcium signaling pathway	5 (2.13%)	0.470832	ko04020	, P49382, Q09188, P02723, P60206, Q2U0E0
Pathogenic Escherichia coli infection	7 (2.98%)	0.825518	ko05130	, P24633, Q9UVZ8, Q9P4D1, P40905, P53375, P41799, P53371
Glycolysis / Gluconeogenesis	35 (14.89%)	0.00381235	ko00010	, P11977, P33161, P41756, P41757, P13117, P12398, Q12669, Q9HGZ2, P30614, Q9URB4, Q96X30, Q7RV85, Q96X46, Q96UF1, P16928, P36333, Q4WY53, Q9P931, Q9HGY8, P08843, Q9P6C8, P32872, P41751, P08157, O00087, O74540, P55071, P19089, P20445, Q92407, P80581, Q96UL8, O43112, Q7RVS9, O60101
Antigen processing and presentation	10 (4.26%)	0.605457	ko04612	, P40918, P46587, P33125, P40292, P15108, Q92260, O43109, P87047, Q6Q487, O74225
Fructose and mannose metabolism	7 (2.98%)	0.440988	ko00051	, Q9URB4, Q9HGY8, Q01373, Q92407, P80581, A2QGA1, A1C6B4
Insulin signaling pathway	7 (2.98%)	0.130274	ko04910	, Q00955, P60206, Q92407, P80581, Q9C196, O42794, O59922
Streptomycin biosynthesis	4 (1.7%)	0.149519	ko00521	, Q4WY53, Q9P931, Q92407, P80581
Sulfur metabolism	3 (1.28%)	0.515582	ko00920	, Q92203, Q5BCG1, Q7SE75
Spliceosome	10 (4.26%)	0.950048	ko03040	, P40918, P46587, Q92260, P87047, A5DDN0, A6SFW7, Q5B0J9, A1DGZ7, Q2TZ33, Q4WLI5
Purine metabolism	9 (3.83%)	0.683291	ko00230	, Q12669, P54113, P30614, Q5B2V8, Q92203, Q4WY53, Q9P931, Q7SE75, P41390
Huntington's disease	12 (5.11%)	0.991256	ko05016	, P49382, P0C2C8, Q09188, P02723, Q9P602, O93980, P07142, P32420, Q2U0E0, O42724, A2QMY6, O75007
Valine, leucine and isoleucine degradation	6 (2.55%)	0.188728	ko00280	, P54874, P32872, P41751, P08157, O00087, P14010
Cysteine and methionine metabolism	6 (2.55%)	0.188728	ko00270	, P10659, P83783, P05694, Q12663, Q9Y8H7, P48466
Phagosome	13 (5.53%)	0.266142	ko04145	, P24633, Q9UVZ8, Q9P4D1, P11592, Q01278, Q9C2L8, P31411, P11593, P40905, P53375, P41799, Q6Q487, P53371
RNA transport	14 (5.96%)	0.998634	ko03013	, Q96WZ1, O42820, Q6FR65, Q2UK72, Q5B630, A5DDN0, Q2UKG6, B0XP13, Q0CN46, Q5AX75, A5AAA4, Q5BDW0, P55877, P56286
Apoptosis	3 (1.28%)	0.723148	ko04210	, Q9C196, O42794, O59922
Type II diabetes mellitus	4 (1.7%)	0.377204	ko04930	, Q12669, P30614, Q92407, P80581
Epithelial cell signaling in Helicobacter pylori infection	5 (2.13%)	0.0925974	ko05120	, P11592, Q01278, P31411, P11593, A1CPG7
Phenylalanine, tyrosine and tryptophan biosynthesis	4 (1.7%)	0.377204	ko00400	, P14843, O13831, P07547, P24773
mRNA surveillance pathway	5 (2.13%)	0.962389	ko03015	, Q2UK72, Q5B630, A5DDN0, Q9HGI6, Q9UT08
Proteasome	8 (3.4%)	0.981169	ko03050	, P23639, P33299, P53549, Q8X077, Q01939, Q8SQY3, P87048, O42897
Starch and sucrose metabolism	7 (2.98%)	0.130274	ko00500	, Q9HGZ2, A2QLK4, Q4WY53, Q9P931, Q96VA4, Q92407, P80581
Galactose metabolism	4 (1.7%)	0.592954	ko00052	, Q4WY53, Q9P931, Q92407, P80581
Phototransduction - fly	3 (1.28%)	0.98363	ko04745	, Q9UVZ8, Q9P4D1, P60206
Leukocyte transendothelial migration	3 (1.28%)	0.98363	ko04670	, Q9UVZ8, Q9P4D1, A1CPG7
Shigellosis	3 (1.28%)	0.98363	ko05131	, Q9UVZ8, Q9P4D1, A1CPG7
MAPK signaling pathway	5 (2.13%)	0.99032	ko04010	, P40918, P46587, Q92260, P87047, A1CPG7
Toxoplasmosis	5 (2.13%)	0.962389	ko05145	, P40918, P46587, Q92260, P87047, A1CPG7
Selenoamino acid metabolism	6 (2.55%)	0.188728	ko00450	, P10659, P83783, Q12663, Q92203, Q7SE75, P48466
Tight junction	3 (1.28%)	0.992616	ko04530	, Q9UVZ8, Q9P4D1, Q9UT08
Parkinson's disease	10 (4.26%)	0.99471	ko05012	, P49382, P0C2C8, Q09188, P02723, Q9P602, O93980, P07142, P32420, Q2U0E0, O94609
Amino sugar and nucleotide sugar metabolism	8 (3.4%)	0.644177	ko00520	, Q9HGZ2, Q4WY53, Q9P931, Q92407, P80581, A1CRK9, Q2HG02, Q4PGW7
Viral myocarditis	2 (0.85%)	0.994669	ko05416	, Q9UVZ8, Q9P4D1
Bacterial invasion of epithelial cells	2 (0.85%)	0.994669	ko05100	, Q9UVZ8, Q9P4D1
Oxidative phosphorylation	11 (4.68%)	0.972325	ko00190	, P11592, P0C2C8, Q01278, Q6BWA5, Q5B912, P31411, P11593, Q9P602, O93980, P07142, P32420
Regulation of actin cytoskeleton	2 (0.85%)	0.997823	ko04810	, Q9UVZ8, Q9P4D1
Focal adhesion	2 (0.85%)	0.997823	ko04510	, Q9UVZ8, Q9P4D1
Vibrio cholerae infection	6 (2.55%)	0.883508	ko05110	, Q9UVZ8, Q9P4D1, P11592, Q01278, P31411, P11593
Citrate cycle (TCA cycle)	10 (4.26%)	0.805585	ko00020	, Q9HES8, P17505, P79089, Q9TEM3, O93988, P32420, O00087, Q96UL8, O43112, Q7RVS9
Protein processing in endoplasmic reticulum	18 (7.66%)	0.875261	ko04141	, P40918, P46587, P33125, P40292, P15108, Q92260, Q5AWS6, P25694, P59769, Q6BZH1, O43109, P87047, O74196, Q6Q487, P56286, Q12730, Q00248, Q5BGR9
RNA degradation	5 (2.13%)	0.99032	ko03018	, Q96X30, Q7RV85, Q96X46, Q2UK72, Q5B630
Alzheimer's disease	10 (4.26%)	0.999617	ko05010	, P0C2C8, Q96UF1, Q9P602, P60206, O93980, P07142, P32420, P55071, P19089, P20445
Endocytosis	7 (2.98%)	0.825518	ko04144	, P40918, P46587, Q92260, P87047, Q9C2L8, Q9Y7Z2, Q4WHP5

## Sheet: 3 mM Cu as 3 mM vs. 0.5 mM Cu
	Table S26 Co-regulated pathways in EC-6
	under 3 mM Cu as 3 mM vs. 0.5 mM Cu
Pathway	The number, and percentage (%) of differential proteins in abundance (DPs)	P value	Pathway ID	DPs
Tryptophan metabolism	7 (3.87%)	0.069376	ko00380	, P32872, P41751, P08157, Q92405, B0YAK0, Q2TW34, Q2H7U1
Gap junction	4 (2.21%)	0.456201	ko04540	, P40905, P41799, P43068, P53371
Pathways in cancer	3 (1.66%)	0.741608	ko05200	, P15108, Q4HVX7, A5DEV6
Neurotrophin signaling pathway	3 (1.66%)	0.619291	ko04722	, P42657, Q8SW28, P43068
Phenylpropanoid biosynthesis	3 (1.66%)	0.462539	ko00940	, B0YAK0, Q2TW34, Q2H7U1
Prion diseases	5 (2.76%)	0.0247774	ko05020	, P59769, Q6BZH1, Q9Y8D9, O42724, A2QMY6
Methane metabolism	8 (4.42%)	0.708208	ko00680	, P16928, P36333, Q92405, Q03134, Q07103, B0YAK0, Q2TW34, Q2H7U1
Arginine and proline metabolism	6 (3.31%)	0.326915	ko00330	, P78586, P32872, P41751, P08157, Q96V52, Q92413
Histidine metabolism	4 (2.21%)	0.0522146	ko00340	, P32872, P41751, P08157, Q99145
Phenylalanine metabolism	5 (2.76%)	0.192977	ko00360	, Q12556, P12807, B0YAK0, Q2TW34, Q2H7U1
Amyotrophic lateral sclerosis (ALS)	5 (2.76%)	0.192977	ko05014	, Q9Y8D9, Q4HVX7, Q92405, O42724, A2QMY6
Peroxisome	5 (2.76%)	0.192977	ko04146	, Q9Y8D9, Q92405, O42724, A2QMY6, O75007
Chloroalkane and chloroalkene degradation	5 (2.76%)	0.192977	ko00625	, P08843, P32872, P41751, P08157, Q01373
Propanoate metabolism	7 (3.87%)	0.069376	ko00640	, Q00955, P16928, P36333, P32872, P41751, P08157, P14010
Fatty acid metabolism	4 (2.21%)	0.305787	ko00071	, P08843, P32872, P41751, P08157
Ribosome	17 (9.39%)	0.473959	ko03010	, P0C0W9, P05750, Q6BTA4, P35679, Q7RVI1, P27770, Q8NKF4, O13418, Q9P720, Q7SDU2, O74905, O59936, O94754, O93798, P21772, Q10421, B6K2L2
Pentose and glucuronate interconversions	3 (1.66%)	0.109709	ko00040	, P32872, P41751, P08157
Glycerolipid metabolism	3 (1.66%)	0.109709	ko00561	, P32872, P41751, P08157
Limonene and pinene degradation	3 (1.66%)	0.109709	ko00903	, P32872, P41751, P08157
Ascorbate and aldarate metabolism	3 (1.66%)	0.109709	ko00053	, P32872, P41751, P08157
RIG-I-like receptor signaling pathway	2 (1.1%)	0.470095	ko04622	, Q2UGK3, A1CXK7
Cell cycle	2 (1.1%)	0.470095	ko04110	, P42657, Q8SW28
Carbon fixation in prokaryotes	3 (1.66%)	0.462539	ko00720	, O13966, P16928, P36333
Lysine degradation	4 (2.21%)	0.161963	ko00310	, P32872, P41751, P08157, Q9P4R4
Glutathione metabolism	2 (1.1%)	0.788303	ko00480	, P53319, Q10094
Pyruvate metabolism	14 (7.73%)	0.0187122	ko00620	, Q00955, Q9HES8, P17505, P16928, P36333, P32872, P41751, P08157, O00087, P28344, P28345, Q96UL8, O43112, Q7RVS9
Tyrosine metabolism	3 (1.66%)	0.741608	ko00350	, P08843, Q12556, P12807
beta-Alanine metabolism	6 (3.31%)	0.0488813	ko00410	, P32872, P41751, P08157, Q12556, P12807, P14010
Carbon fixation in photosynthetic organisms	5 (2.76%)	0.950076	ko00710	, P13117, P17505, Q96UL8, O43112, Q7RVS9
Protein export	2 (1.1%)	0.229838	ko03060	, P59769, Q6BZH1
Pentose phosphate pathway	4 (2.21%)	0.707813	ko00030	, P15019, P53319, Q4WY53, Q9P931
Alanine, aspartate and glutamate metabolism	7 (3.87%)	0.228042	ko00250	, P07259, Q12680, O93937, P14742, P14010, Q96V52, P41390
Fatty acid biosynthesis	2 (1.1%)	0.657997	ko00061	, Q00955, Q92215
Regulation of autophagy	3 (1.66%)	0.282194	ko04140	, A6ZKM4, Q4WVW4, Q2U5T5
Nitrogen metabolism	4 (2.21%)	0.305787	ko00910	, Q12680, Q5BCC5, Q9URY7, Q96V52
Systemic lupus erythematosus	6 (3.31%)	0.117424	ko05322	, A5DBG5, P37210, P23750, P09322, Q09FM9, Q0CBD2
Oocyte meiosis	2 (1.1%)	0.956895	ko04114	, P42657, Q8SW28
Glyoxylate and dicarboxylate metabolism	11 (6.08%)	0.0018295	ko00630	, P17505, O13966, O00098, Q86ZF1, Q9TEM3, P28298, Q03134, Q07103, Q9URY7, P28344, P28345
Calcium signaling pathway	2 (1.1%)	0.925289	ko04020	, Q09188, Q2U0E0
Pathogenic Escherichia coli infection	5 (2.76%)	0.837144	ko05130	, P53455, Q9UVZ8, P40905, P41799, P53371
Glycolysis / Gluconeogenesis	20 (11.05%)	0.644015	ko00010	, P13117, Q8J1H3, Q96UF1, Q9HGY7, P16928, P36333, Q4WY53, Q9P931, P08843, P32872, P41751, P08157, O00087, P55071, P19089, Q92407, P80581, Q96UL8, O43112, Q7RVS9
Antigen processing and presentation	7 (3.87%)	0.725779	ko04612	, P40918, P46587, P15108, Q92260, P87222, P87047, Q6Q487
Fructose and mannose metabolism	6 (3.31%)	0.326915	ko00051	, Q01373, Q92407, P80581, A2QGA1, Q2UJU5, A1C6B4
Insulin signaling pathway	6 (3.31%)	0.117424	ko04910	, Q00955, Q92407, P80581, Q9C196, O42794, O59922
Streptomycin biosynthesis	4 (2.21%)	0.0522146	ko00521	, Q4WY53, Q9P931, Q92407, P80581
Sulfur metabolism	3 (1.66%)	0.282194	ko00920	, Q92203, Q5BCG1, Q7SE75
Spliceosome	9 (4.97%)	0.760644	ko03040	, P40918, P46587, Q92260, P87222, P87047, Q4WEB4, A6SFW7, Q5B0J9, A1DGZ7
Purine metabolism	8 (4.42%)	0.436539	ko00230	, A1D3M8, Q92203, Q4WY53, Q9P931, Q7SE75, Q8TFN0, P41390, Q00511
Huntington's disease	11 (6.08%)	0.876698	ko05016	, P85446, Q9Y8D9, Q4HVX7, Q09188, P07142, P32420, P25284, Q2U0E0, O42724, A2QMY6, O75007
Valine, leucine and isoleucine degradation	6 (3.31%)	0.0488813	ko00280	, P54874, P32872, P41751, P08157, O00087, P14010
Cysteine and methionine metabolism	5 (2.76%)	0.192977	ko00270	, P10659, P83783, P05694, P50125, P48466
Phagosome	10 (5.52%)	0.3388	ko04145	, P53455, Q9UVZ8, P11592, Q9C2L8, P31411, P11593, P40905, P41799, Q6Q487, P53371
RNA transport	8 (4.42%)	0.999663	ko03013	, P16017, Q96WZ1, P34825, Q5B630, Q4WEB4, B0XP13, A1CQH7, P56286
Apoptosis	4 (2.21%)	0.161963	ko04210	, Q4HVX7, Q9C196, O42794, O59922
Type II diabetes mellitus	2 (1.1%)	0.788303	ko04930	, Q92407, P80581
Epithelial cell signaling in Helicobacter pylori infection	3 (1.66%)	0.462539	ko05120	, P11592, P31411, P11593
Phenylalanine, tyrosine and tryptophan biosynthesis	2 (1.1%)	0.788303	ko00400	, O13831, P24773
mRNA surveillance pathway	3 (1.66%)	0.975169	ko03015	, Q5B630, Q4WEB4, Q9HGI6
Proteasome	2 (1.1%)	0.999948	ko03050
Starch and sucrose metabolism	6 (3.31%)	0.117424	ko00500	, A2QLK4, Q4WY53, Q9P931, Q96VA4, Q92407, P80581
Galactose metabolism	4 (2.21%)	0.305787	ko00052	, Q4WY53, Q9P931, Q92407, P80581
Phototransduction - fly	2 (1.1%)	0.975494	ko04745	, P53455, Q9UVZ8
Leukocyte transendothelial migration	2 (1.1%)	0.975494	ko04670	, P53455, Q9UVZ8
Shigellosis	2 (1.1%)	0.975494	ko05131	, P53455, Q9UVZ8
MAPK signaling pathway	6 (3.31%)	0.745847	ko04010	, P40918, P46587, Q92260, P87222, P87047, P43068
Toxoplasmosis	6 (3.31%)	0.559079	ko05145	, P40918, P46587, Q92260, P87222, P87047, Q4HVX7
Selenoamino acid metabolism	5 (2.76%)	0.192977	ko00450	, P10659, P83783, Q92203, Q7SE75, P48466
Tight junction	2 (1.1%)	0.986241	ko04530	, P53455, Q9UVZ8
Parkinson's disease	7 (3.87%)	0.98985	ko05012	, P85446, Q4HVX7, Q09188, P07142, P32420, P25284, Q2U0E0
Amino sugar and nucleotide sugar metabolism	8 (4.42%)	0.238748	ko00520	, P14742, Q4WY53, Q9P931, Q92407, P80581, Q2HG02, Q2UJU5, Q4PGW7
Viral myocarditis	3 (1.66%)	0.83047	ko05416	, P53455, Q9UVZ8, Q4HVX7
Bacterial invasion of epithelial cells	2 (1.1%)	0.956895	ko05100	, P53455, Q9UVZ8
Oxidative phosphorylation	9 (4.97%)	0.899741	ko00190	, P85446, P11592, Q6BWA5, Q5B912, P31411, P11593, P07142, P32420, P25284
Regulation of actin cytoskeleton	2 (1.1%)	0.975494	ko04810	, P53455, Q9UVZ8
Focal adhesion	2 (1.1%)	0.975494	ko04510	, P53455, Q9UVZ8
Vibrio cholerae infection	5 (2.76%)	0.769157	ko05110	, P53455, Q9UVZ8, P11592, P31411, P11593
Citrate cycle (TCA cycle)	10 (5.52%)	0.3388	ko00020	, Q9HES8, P17505, O13966, O00098, Q9TEM3, P32420, O00087, Q96UL8, O43112, Q7RVS9
Protein processing in endoplasmic reticulum	16 (8.84%)	0.548958	ko04141	, P40918, P46587, P15108, Q92260, P87222, P25694, P59769, Q6BZH1, P87047, O74196, Q6Q487, P56286, Q12730, Q00248, Q5BGR9, Q5B6W0
RNA degradation	3 (1.66%)	0.991393	ko03018	, Q5B630, O60008, Q1E5R1
Alzheimer's disease	10 (5.52%)	0.957624	ko05010	, P85446, Q8J1H3, Q96UF1, Q9HGY7, Q4HVX7, P07142, P32420, P55071, P19089, P25284
Endocytosis	7 (3.87%)	0.440899	ko04144	, P40918, P46587, Q92260, P87222, P87047, Q9C2L8, Q4WHP5

## Sheet: 3 mM Cu as 3 mM vs. 0 mM Cu
	Table S26 Co-regulated pathways in EC-6
	under 3 mM Cu as 3 mM vs. 0 mM Cu
Pathway	The number, and percentage (%) of differential proteins in abundance (DPs)	P value	Pathway ID	DPs
Tryptophan metabolism	9 (3.83%)	0.0133961	ko00380	, P32872, P41751, P08157, Q92405, A4R5S9, B0YAK0, Q2TW34, Q2H7U1, Q8NJN2
Gap junction	5 (2.13%)	0.470832	ko04540	, P24633, P40905, P53375, P41799, P53371
Pathways in cancer	5 (2.13%)	0.470832	ko05200	, P33125, P40292, P15108, O43109, A5DEV6
Neurotrophin signaling pathway	5 (2.13%)	0.269329	ko04722	, Q99002, P42657, Q8SW28, P60206, A1CPG7
Phenylpropanoid biosynthesis	5 (2.13%)	0.0925974	ko00940	, A4R5S9, B0YAK0, Q2TW34, Q2H7U1, Q8NJN2
Prion diseases	4 (1.7%)	0.377204	ko05020	, P59769, Q6BZH1, O42724, A2QMY6
Methane metabolism	15 (6.38%)	0.0460681	ko00680	, Q9URB4, Q96X30, Q7RV85, Q96X46, P16928, P36333, Q92405, O74540, Q03134, Q07103, A4R5S9, B0YAK0, Q2TW34, Q2H7U1, Q8NJN2
Arginine and proline metabolism	9 (3.83%)	0.0599183	ko00330	, Q01217, Q9Y8H7, P78586, P32872, P41751, P08157, Q96V52, Q92413, Q9P8I0
Histidine metabolism	3 (1.28%)	0.515582	ko00340	, P32872, P41751, P08157
Phenylalanine metabolism	7 (2.98%)	0.0353383	ko00360	, Q12556, P12807, A4R5S9, B0YAK0, Q2TW34, Q2H7U1, Q8NJN2
Amyotrophic lateral sclerosis (ALS)	4 (1.7%)	0.755785	ko05014	, Q92405, A1CPG7, O42724, A2QMY6
Peroxisome	5 (2.13%)	0.470832	ko04146	, P79089, Q92405, O42724, A2QMY6, O75007
Chloroalkane and chloroalkene degradation	7 (2.98%)	0.0353383	ko00625	, P08843, Q9P6C8, P32872, P41751, P08157, O74540, Q01373
Propanoate metabolism	8 (3.4%)	0.0888154	ko00640	, Q00955, Q12428, P16928, P36333, P32872, P41751, P08157, P14010
Fatty acid metabolism	6 (2.55%)	0.0572511	ko00071	, P08843, Q9P6C8, P32872, P41751, P08157, O74540
Ribosome	20 (8.51%)	0.737396	ko03010	, P05317, Q02753, P17076, P35679, Q7RV75, Q9URT8, Q8NKF4, O59931, O13418, Q9P720, Q7SDU2, P08978, O74905, O59936, O94754, P27073, O93798, P21772, B6HFE0, B6K2L2
Pentose and glucuronate interconversions	3 (1.28%)	0.241034	ko00040	, P32872, P41751, P08157
Glycerolipid metabolism	3 (1.28%)	0.241034	ko00561	, P32872, P41751, P08157
Limonene and pinene degradation	3 (1.28%)	0.241034	ko00903	, P32872, P41751, P08157
Ascorbate and aldarate metabolism	3 (1.28%)	0.241034	ko00053	, P32872, P41751, P08157
RIG-I-like receptor signaling pathway	3 (1.28%)	0.241034	ko04622	, Q2UGK3, A1CXK7, A1CPG7
Cell cycle	3 (1.28%)	0.241034	ko04110	, Q99002, P42657, Q8SW28
Carbon fixation in prokaryotes	4 (1.7%)	0.377204	ko00720	, P16928, P36333, P79089, O93988
Lysine degradation	5 (2.13%)	0.0925974	ko00310	, P38999, P32872, P41751, P08157, Q9P4R4
Glutathione metabolism	5 (2.13%)	0.0925974	ko00480	, P53319, P79089, Q9Y8H7, P41764, Q10094
Pyruvate metabolism	17 (7.23%)	0.00810903	ko00620	, Q12669, Q00955, Q9HES8, P17505, P30614, O94225, P16928, P36333, P32872, P41751, P08157, O00087, P28344, P28345, Q96UL8, O43112, Q7RVS9
Tyrosine metabolism	7 (2.98%)	0.0353383	ko00350	, P08843, Q9P6C8, Q12556, P12807, Q00770, O74540, Q00667
beta-Alanine metabolism	7 (2.98%)	0.0353383	ko00410	, Q9Y8H7, P32872, P41751, P08157, Q12556, P12807, P14010
Carbon fixation in photosynthetic organisms	15 (6.38%)	0.0048207	ko00710	, P11977, P33161, P41756, P41757, P13117, P12398, Q12669, P17505, P30614, Q9URB4, Q9HGY8, Q96UL8, O43112, Q7RVS9, O60101
Protein export	2 (0.85%)	0.387931	ko03060	, P59769, Q6BZH1
Pentose phosphate pathway	8 (3.4%)	0.0888154	ko00030	, P15019, Q9HGZ2, Q9URB4, O42700, P53319, Q4WY53, Q9P931, P41764
Alanine, aspartate and glutamate metabolism	5 (2.13%)	0.929522	ko00250	, O94313, P14010, Q96V52, P41390, Q9P8I0
Fatty acid biosynthesis	3 (1.28%)	0.515582	ko00061	, Q00955, P15368, P34229
Regulation of autophagy	3 (1.28%)	0.515582	ko04140	, Q4WUE5, Q4WVW4, Q2U5T5
Nitrogen metabolism	3 (1.28%)	0.853342	ko00910	, Q5BCC5, Q9URY7, Q96V52
Systemic lupus erythematosus	8 (3.4%)	0.021776	ko05322	, A5DBG5, P37210, P23750, Q6BRZ5, Q757N1, P09322, Q09FM9, Q0CBD2
Oocyte meiosis	5 (2.13%)	0.648735	ko04114	, Q99002, P42657, Q8SW28, Q9UT08, P60206
Glyoxylate and dicarboxylate metabolism	9 (3.83%)	0.27463	ko00630	, P17505, Q86ZF1, Q9TEM3, P28298, Q03134, Q07103, Q9URY7, P28344, P28345
Calcium signaling pathway	5 (2.13%)	0.470832	ko04020	, P49382, Q09188, P02723, P60206, Q2U0E0
Pathogenic Escherichia coli infection	7 (2.98%)	0.825518	ko05130	, P24633, Q9UVZ8, Q9P4D1, P40905, P53375, P41799, P53371
Glycolysis / Gluconeogenesis	35 (14.89%)	0.00381235	ko00010	, P11977, P33161, P41756, P41757, P13117, P12398, Q12669, Q9HGZ2, P30614, Q9URB4, Q96X30, Q7RV85, Q96X46, Q96UF1, P16928, P36333, Q4WY53, Q9P931, Q9HGY8, P08843, Q9P6C8, P32872, P41751, P08157, O00087, O74540, P55071, P19089, P20445, Q92407, P80581, Q96UL8, O43112, Q7RVS9, O60101
Antigen processing and presentation	10 (4.26%)	0.605457	ko04612	, P40918, P46587, P33125, P40292, P15108, Q92260, O43109, P87047, Q6Q487, O74225
Fructose and mannose metabolism	7 (2.98%)	0.440988	ko00051	, Q9URB4, Q9HGY8, Q01373, Q92407, P80581, A2QGA1, A1C6B4
Insulin signaling pathway	7 (2.98%)	0.130274	ko04910	, Q00955, P60206, Q92407, P80581, Q9C196, O42794, O59922
Streptomycin biosynthesis	4 (1.7%)	0.149519	ko00521	, Q4WY53, Q9P931, Q92407, P80581
Sulfur metabolism	3 (1.28%)	0.515582	ko00920	, Q92203, Q5BCG1, Q7SE75
Spliceosome	10 (4.26%)	0.950048	ko03040	, P40918, P46587, Q92260, P87047, A5DDN0, A6SFW7, Q5B0J9, A1DGZ7, Q2TZ33, Q4WLI5
Purine metabolism	9 (3.83%)	0.683291	ko00230	, Q12669, P54113, P30614, Q5B2V8, Q92203, Q4WY53, Q9P931, Q7SE75, P41390
Huntington's disease	12 (5.11%)	0.991256	ko05016	, P49382, P0C2C8, Q09188, P02723, Q9P602, O93980, P07142, P32420, Q2U0E0, O42724, A2QMY6, O75007
Valine, leucine and isoleucine degradation	6 (2.55%)	0.188728	ko00280	, P54874, P32872, P41751, P08157, O00087, P14010
Cysteine and methionine metabolism	6 (2.55%)	0.188728	ko00270	, P10659, P83783, P05694, Q12663, Q9Y8H7, P48466
Phagosome	13 (5.53%)	0.266142	ko04145	, P24633, Q9UVZ8, Q9P4D1, P11592, Q01278, Q9C2L8, P31411, P11593, P40905, P53375, P41799, Q6Q487, P53371
RNA transport	14 (5.96%)	0.998634	ko03013	, Q96WZ1, O42820, Q6FR65, Q2UK72, Q5B630, A5DDN0, Q2UKG6, B0XP13, Q0CN46, Q5AX75, A5AAA4, Q5BDW0, P55877, P56286
Apoptosis	3 (1.28%)	0.723148	ko04210	, Q9C196, O42794, O59922
Type II diabetes mellitus	4 (1.7%)	0.377204	ko04930	, Q12669, P30614, Q92407, P80581
Epithelial cell signaling in Helicobacter pylori infection	5 (2.13%)	0.0925974	ko05120	, P11592, Q01278, P31411, P11593, A1CPG7
Phenylalanine, tyrosine and tryptophan biosynthesis	4 (1.7%)	0.377204	ko00400	, P14843, O13831, P07547, P24773
mRNA surveillance pathway	5 (2.13%)	0.962389	ko03015	, Q2UK72, Q5B630, A5DDN0, Q9HGI6, Q9UT08
Proteasome	8 (3.4%)	0.981169	ko03050	, P23639, P33299, P53549, Q8X077, Q01939, Q8SQY3, P87048, O42897
Starch and sucrose metabolism	7 (2.98%)	0.130274	ko00500	, Q9HGZ2, A2QLK4, Q4WY53, Q9P931, Q96VA4, Q92407, P80581
Galactose metabolism	4 (1.7%)	0.592954	ko00052	, Q4WY53, Q9P931, Q92407, P80581
Phototransduction - fly	3 (1.28%)	0.98363	ko04745	, Q9UVZ8, Q9P4D1, P60206
Leukocyte transendothelial migration	3 (1.28%)	0.98363	ko04670	, Q9UVZ8, Q9P4D1, A1CPG7
Shigellosis	3 (1.28%)	0.98363	ko05131	, Q9UVZ8, Q9P4D1, A1CPG7
MAPK signaling pathway	5 (2.13%)	0.99032	ko04010	, P40918, P46587, Q92260, P87047, A1CPG7
Toxoplasmosis	5 (2.13%)	0.962389	ko05145	, P40918, P46587, Q92260, P87047, A1CPG7
Selenoamino acid metabolism	6 (2.55%)	0.188728	ko00450	, P10659, P83783, Q12663, Q92203, Q7SE75, P48466
Tight junction	3 (1.28%)	0.992616	ko04530	, Q9UVZ8, Q9P4D1, Q9UT08
Parkinson's disease	10 (4.26%)	0.99471	ko05012	, P49382, P0C2C8, Q09188, P02723, Q9P602, O93980, P07142, P32420, Q2U0E0, O94609
Amino sugar and nucleotide sugar metabolism	8 (3.4%)	0.644177	ko00520	, Q9HGZ2, Q4WY53, Q9P931, Q92407, P80581, A1CRK9, Q2HG02, Q4PGW7
Viral myocarditis	2 (0.85%)	0.994669	ko05416	, Q9UVZ8, Q9P4D1
Bacterial invasion of epithelial cells	2 (0.85%)	0.994669	ko05100	, Q9UVZ8, Q9P4D1
Oxidative phosphorylation	11 (4.68%)	0.972325	ko00190	, P11592, P0C2C8, Q01278, Q6BWA5, Q5B912, P31411, P11593, Q9P602, O93980, P07142, P32420
Regulation of actin cytoskeleton	2 (0.85%)	0.997823	ko04810	, Q9UVZ8, Q9P4D1
Focal adhesion	2 (0.85%)	0.997823	ko04510	, Q9UVZ8, Q9P4D1
Vibrio cholerae infection	6 (2.55%)	0.883508	ko05110	, Q9UVZ8, Q9P4D1, P11592, Q01278, P31411, P11593
Citrate cycle (TCA cycle)	10 (4.26%)	0.805585	ko00020	, Q9HES8, P17505, P79089, Q9TEM3, O93988, P32420, O00087, Q96UL8, O43112, Q7RVS9
Protein processing in endoplasmic reticulum	18 (7.66%)	0.875261	ko04141	, P40918, P46587, P33125, P40292, P15108, Q92260, Q5AWS6, P25694, P59769, Q6BZH1, O43109, P87047, O74196, Q6Q487, P56286, Q12730, Q00248, Q5BGR9
RNA degradation	5 (2.13%)	0.99032	ko03018	, Q96X30, Q7RV85, Q96X46, Q2UK72, Q5B630
Alzheimer's disease	10 (4.26%)	0.999617	ko05010	, P0C2C8, Q96UF1, Q9P602, P60206, O93980, P07142, P32420, P55071, P19089, P20445
Endocytosis	7 (2.98%)	0.825518	ko04144	, P40918, P46587, Q92260, P87047, Q9C2L8, Q9Y7Z2, Q4WHP5
