# Supplementary material for: A proteomic‐based investigation of potential copper‐responsive biomarkers: Proteins, conceptual networks, and metabolic pathways featuring Penicillium janthinellum from a heavy metal‐polluted ecological niche
Source: Microbiologyopen. 2017 May 9;6(4):e00485. doi: 10.1002/mbo3.485 (PMC5552966; doi:10.1002/mbo3.485)
Supplement: Supplementary file 1 [file MBO3-6-na-s001.zip › mbo3485-sup-0048-TableS27.xls]

## Sheet: Pathways
	Table S27 Affected pathways in WT under 3 mM Cu relative to WT-0 mM Cu
Affected pathways in WT under 3 mM Cu as WT-3 mM Cu vs. WT-0 mM Cu
#	Pathway	The number, and percentage (%) of differential proteins in abundance (DPs)	All 377 roteins with pathway annotation	P value	Pathway ID
1	Tyrosine metabolism	7 (4.4%)	7 (1.86%)	0.00219566	ko00350
2	Glyoxylate and dicarboxylate metabolism	10 (6.29%)	12 (3.18%)	0.00395844	ko00630
3	Prostate cancer	4 (2.52%)	4 (1.06%)	0.030949	ko05215
4	Pentose phosphate pathway	7 (4.4%)	9 (2.39%)	0.0325528	ko00030
5	Drug metabolism - cytochrome P450	3 (1.89%)	3 (0.8%)	0.0741982	ko00982
6	Metabolism of xenobiotics by cytochrome P450	3 (1.89%)	3 (0.8%)	0.0741982	ko00980
7	Retinol metabolism	3 (1.89%)	3 (0.8%)	0.0741982	ko00830
8	Naphthalene degradation	3 (1.89%)	3 (0.8%)	0.0741982	ko00626
9	Cell cycle	3 (1.89%)	3 (0.8%)	0.0741982	ko04110
10	Progesterone-mediated oocyte maturation	4 (2.52%)	5 (1.33%)	0.103302	ko04914
11	Plant-pathogen interaction	4 (2.52%)	5 (1.33%)	0.103302	ko04626
12	NOD-like receptor signaling pathway	4 (2.52%)	5 (1.33%)	0.103302	ko04621
13	Phenylalanine metabolism	5 (3.14%)	7 (1.86%)	0.116669	ko00360
14	Pathways in cancer	5 (3.14%)	7 (1.86%)	0.116669	ko05200
15	Chloroalkane and chloroalkene degradation	5 (3.14%)	7 (1.86%)	0.116669	ko00625
16	Pyruvate metabolism	11 (6.92%)	19 (5.04%)	0.118431	ko00620
17	Methane metabolism	10 (6.29%)	18 (4.77%)	0.175033	ko00680
18	Tropane, piperidine and pyridine alkaloid biosynthesis	2 (1.26%)	2 (0.53%)	0.177225	ko00960
19	Isoquinoline alkaloid biosynthesis	2 (1.26%)	2 (0.53%)	0.177225	ko00950
20	Circadian rhythm - fly	2 (1.26%)	2 (0.53%)	0.177225	ko04711
21	Styrene degradation	2 (1.26%)	2 (0.53%)	0.177225	ko00643
22	Hedgehog signaling pathway	2 (1.26%)	2 (0.53%)	0.177225	ko04340
23	Antigen processing and presentation	9 (5.66%)	16 (4.24%)	0.18199	ko04612
24	Neurotrophin signaling pathway	4 (2.52%)	6 (1.59%)	0.208816	ko04722
25	Fatty acid metabolism	4 (2.52%)	6 (1.59%)	0.208816	ko00071
26	Ribosome	17 (10.69%)	34 (9.02%)	0.215057	ko03010
27	Purine metabolism	8 (5.03%)	15 (3.98%)	0.263638	ko00230
28	Citrate cycle (TCA cycle)	9 (5.66%)	18 (4.77%)	0.325555	ko00020
29	Selenoamino acid metabolism	4 (2.52%)	7 (1.86%)	0.331679	ko00450
30	Cysteine and methionine metabolism	4 (2.52%)	7 (1.86%)	0.331679	ko00270
31	Carbon fixation in photosynthetic organisms	8 (5.03%)	16 (4.24%)	0.345286	ko00710
32	Phenylalanine, tyrosine and tryptophan biosynthesis	3 (1.89%)	5 (1.33%)	0.354912	ko00400
33	Phenylpropanoid biosynthesis	3 (1.89%)	5 (1.33%)	0.354912	ko00940
34	Glutathione metabolism	3 (1.89%)	5 (1.33%)	0.354912	ko00480
35	RNA degradation	7 (4.4%)	14 (3.71%)	0.367345	ko03018
36	Valine, leucine and isoleucine biosynthesis	2 (1.26%)	3 (0.8%)	0.383279	ko00290
37	Pantothenate and CoA biosynthesis	2 (1.26%)	3 (0.8%)	0.383279	ko00770
38	Protein processing in endoplasmic reticulum	15 (9.43%)	33 (8.75%)	0.412128	ko04141
39	Glycolysis / Gluconeogenesis	19 (11.95%)	43 (11.41%)	0.449846	ko00010
40	Starch and sucrose metabolism	4 (2.52%)	8 (2.12%)	0.456617	ko00500
41	Systemic lupus erythematosus	4 (2.52%)	8 (2.12%)	0.456617	ko05322
42	Oocyte meiosis	4 (2.52%)	8 (2.12%)	0.456617	ko04114
43	Galactose metabolism	3 (1.89%)	6 (1.59%)	0.501009	ko00052
44	Glycine, serine and threonine metabolism	3 (1.89%)	6 (1.59%)	0.501009	ko00260
45	Nitrogen metabolism	3 (1.89%)	6 (1.59%)	0.501009	ko00910
46	Streptomycin biosynthesis	2 (1.26%)	4 (1.06%)	0.562611	ko00521
47	Ubiquitin mediated proteolysis	2 (1.26%)	4 (1.06%)	0.562611	ko04120
48	Regulation of autophagy	2 (1.26%)	4 (1.06%)	0.562611	ko04140
49	Sulfur metabolism	2 (1.26%)	4 (1.06%)	0.562611	ko00920
50	Butanoate metabolism	2 (1.26%)	4 (1.06%)	0.562611	ko00650
51	Tryptophan metabolism	4 (2.52%)	9 (2.39%)	0.572549	ko00380
52	Calcium signaling pathway	3 (1.89%)	7 (1.86%)	0.628007	ko04020
53	Gap junction	3 (1.89%)	7 (1.86%)	0.628007	ko04540
54	beta-Alanine metabolism	3 (1.89%)	7 (1.86%)	0.628007	ko00410
55	Parkinson's disease	10 (6.29%)	25 (6.63%)	0.665842	ko05012
56	Type II diabetes mellitus	2 (1.26%)	5 (1.33%)	0.701077	ko04930
57	Carbon fixation in prokaryotes	2 (1.26%)	5 (1.33%)	0.701077	ko00720
58	Lysine degradation	2 (1.26%)	5 (1.33%)	0.701077	ko00310
59	Pathogenic Escherichia coli infection	5 (3.14%)	13 (3.45%)	0.70846	ko05130
60	Viral myocarditis	3 (1.89%)	8 (2.12%)	0.73084	ko05416
61	Bacterial invasion of epithelial cells	3 (1.89%)	8 (2.12%)	0.73084	ko05100
62	Alanine, aspartate and glutamate metabolism	4 (2.52%)	11 (2.92%)	0.756263	ko00250
63	Proteasome	7 (4.4%)	19 (5.04%)	0.762429	ko03050
64	Hepatitis C	2 (1.26%)	6 (1.59%)	0.801112	ko05160
65	Wnt signaling pathway	2 (1.26%)	6 (1.59%)	0.801112	ko04310
66	Regulation of actin cytoskeleton	3 (1.89%)	9 (2.39%)	0.809986	ko04810
67	Shigellosis	3 (1.89%)	9 (2.39%)	0.809986	ko05131
68	mRNA surveillance pathway	4 (2.52%)	12 (3.18%)	0.822104	ko03015
69	Toxoplasmosis	4 (2.52%)	12 (3.18%)	0.822104	ko05145
70	Phagosome	6 (3.77%)	18 (4.77%)	0.846937	ko04145
71	Spliceosome	7 (4.4%)	21 (5.57%)	0.858516	ko03040
72	Arginine and proline metabolism	3 (1.89%)	10 (2.65%)	0.868608	ko00330
73	Tight junction	3 (1.89%)	10 (2.65%)	0.868608	ko04530
74	Fructose and mannose metabolism	3 (1.89%)	10 (2.65%)	0.868608	ko00051
75	Valine, leucine and isoleucine degradation	2 (1.26%)	7 (1.86%)	0.870354	ko00280
76	Arrhythmogenic right ventricular cardiomyopathy (ARVC)	2 (1.26%)	7 (1.86%)	0.870354	ko05412
77	Hypertrophic cardiomyopathy (HCM)	2 (1.26%)	7 (1.86%)	0.870354	ko05410
78	Adherens junction	2 (1.26%)	7 (1.86%)	0.870354	ko04520
79	Dilated cardiomyopathy	2 (1.26%)	7 (1.86%)	0.870354	ko05414
80	Amino sugar and nucleotide sugar metabolism	4 (2.52%)	13 (3.45%)	0.872613	ko00520
81	Huntington's disease	9 (5.66%)	28 (7.43%)	0.907487	ko05016
82	MAPK signaling pathway	4 (2.52%)	14 (3.71%)	0.910314	ko04010
83	Vibrio cholerae infection	3 (1.89%)	12 (3.18%)	0.940282	ko05110
84	Phototransduction - fly	2 (1.26%)	9 (2.39%)	0.947393	ko04745
85	Leukocyte transendothelial migration	2 (1.26%)	9 (2.39%)	0.947393	ko04670
86	Propanoate metabolism	2 (1.26%)	9 (2.39%)	0.947393	ko00640
87	Focal adhesion	2 (1.26%)	9 (2.39%)	0.947393	ko04510
88	Endocytosis	3 (1.89%)	13 (3.45%)	0.960583	ko04144
89	Alzheimer's disease	8 (5.03%)	29 (7.69%)	0.970383	ko05010
90	Oxidative phosphorylation	5 (3.14%)	24 (6.37%)	0.993739	ko00190
91	RNA transport	8 (5.03%)	35 (9.28%)	0.996471	ko03013

## Sheet: Details
	Table S27 Affected pathways in WT under 3 mM Cu relative to WT-0 mM Cu
	DPs distribution in affected pathways in WT under 3 mM Cu as WT-3 mM Cu vs. WT-0 mM Cu
#	Pathway	DPs
65	Wnt signaling pathway	, Q9UT08, Q6CB52
60	Viral myocarditis	, Q9UVZ8, Q9P4D1, Q4HVX7
83	Vibrio cholerae infection	, Q9UVZ8, Q9P4D1, P31411
75	Valine, leucine and isoleucine degradation	, P54874, P32872
36	Valine, leucine and isoleucine biosynthesis	, P38674, P78827
47	Ubiquitin mediated proteolysis	, P22515, O94609
1	Tyrosine metabolism	, P08843, Q9P6C8, Q12556, P12807, Q00770, O74540, Q00667
56	Type II diabetes mellitus	, P22360, P30614
51	Tryptophan metabolism	, P32872, A4R5S9, B0YAK0, Q8NJN2
18	Tropane, piperidine and pyridine alkaloid biosynthesis	, Q12556, P12807
69	Toxoplasmosis	, Q5B2V1, P48720, P18694, Q4HVX7
73	Tight junction	, Q9UVZ8, Q9P4D1, Q9UT08
41	Systemic lupus erythematosus	, A5DBG5, P23750, Q757N1, Q0CBD2
49	Sulfur metabolism	, Q92203, Q7SE75
21	Styrene degradation	, Q00770, Q00667
46	Streptomycin biosynthesis	, Q4WY53, Q9P931
40	Starch and sucrose metabolism	, A2QLK4, Q4WY53, Q9P931, O74254
71	Spliceosome	, Q5B2V1, P48720, P18694, A6SFW7, Q5B0J9, A2R0B5, A6R363
67	Shigellosis	, Q9UVZ8, Q9P4D1, O14241
29	Selenoamino acid metabolism	, P83783, Q12663, Q92203, Q7SE75
91	RNA transport	, Q96WZ1, Q5B630, Q0U1G2, A2R0B5, B0XP13, A4RM69, P56286, Q1DZQ0
35	RNA degradation	, Q5B041, Q96X30, Q96X46, Q5B630, Q0U1G2, Q1E5R1, A6R363
26	Ribosome	, P05317, Q02753, P05750, Q6BTA4, P35679, P52810, Q9URT8, P19115, Q7RZS0, O13418, P08978, O74905, O59936, O94754, P27073, Q10421, B6K2L2
7	Retinol metabolism	, P08843, Q9P6C8, O74540
48	Regulation of autophagy	, Q4WUE5, A6ZKM4
66	Regulation of actin cytoskeleton	, Q9UVZ8, Q9P4D1, O14241
16	Pyruvate metabolism	, Q9HES8, P17505, P22360, P30614, P36333, P32872, P28344, P28345, Q96UL8, O43112, Q7RVS9
27	Purine metabolism	, P22360, P30614, Q5B2V8, Q92203, Q4WY53, Q9P931, Q7SE75, Q00511
38	Protein processing in endoplasmic reticulum	, Q5B2V1, P33125, P40292, P15108, P48720, P18694, P25694, O43109, A1DHK2, Q6Q487, P56286, Q12730, Q00248, Q1DZQ0, A1CRW7
63	Proteasome	, Q04062, P21242, Q8X077, P25451, P78578, O94517, O42897
3	Prostate cancer	, P33125, P40292, P15108, O43109
86	Propanoate metabolism	, P36333, P32872
10	Progesterone-mediated oocyte maturation	, P33125, P40292, P15108, O43109
11	Plant-pathogen interaction	, P33125, P40292, P15108, O43109
84	Phototransduction - fly	, Q9UVZ8, Q9P4D1
33	Phenylpropanoid biosynthesis	, A4R5S9, B0YAK0, Q8NJN2
32	Phenylalanine, tyrosine and tryptophan biosynthesis	, O13831, P07547, P24773
13	Phenylalanine metabolism	, Q12556, P12807, A4R5S9, B0YAK0, Q8NJN2
70	Phagosome	, P24633, Q9UVZ8, Q9P4D1, P31411, P41799, Q6Q487
4	Pentose phosphate pathway	, P15019, Q9URB4, O42700, P53319, Q4WY53, Q9P931, P41764
14	Pathways in cancer	, P33125, P40292, P15108, O43109, Q4HVX7
59	Pathogenic Escherichia coli infection	, P24633, Q9UVZ8, Q9P4D1, P41799, O14241
55	Parkinson's disease	, P49382, P22515, P0C2C8, Q4HVX7, Q09188, P07142, O47950, P40915, Q2U0E0, O94609
37	Pantothenate and CoA biosynthesis	, P38674, P78827
90	Oxidative phosphorylation	, P0C2C8, P31411, P07142, O47950, P40915
42	Oocyte meiosis	, Q99002, P42657, Q8SW28, Q9UT08
12	NOD-like receptor signaling pathway	, P33125, P40292, P15108, O43109
45	Nitrogen metabolism	, Q12680, Q9URS1, Q96V52
24	Neurotrophin signaling pathway	, Q99002, P42657, Q8SW28, P43068
8	Naphthalene degradation	, P08843, Q9P6C8, O74540
68	mRNA surveillance pathway	, Q5B630, Q0U1G2, A2R0B5, Q9UT08
17	Methane metabolism	, Q9URB4, Q96X30, Q96X46, P36333, O74540, Q03134, Q07103, A4R5S9, B0YAK0, Q8NJN2
6	Metabolism of xenobiotics by cytochrome P450	, P08843, Q9P6C8, O74540
82	MAPK signaling pathway	, Q5B2V1, P48720, P18694, P43068
58	Lysine degradation	, P32872, Q9P4R4
85	Leukocyte transendothelial migration	, Q9UVZ8, Q9P4D1
19	Isoquinoline alkaloid biosynthesis	, Q12556, P12807
77	Hypertrophic cardiomyopathy (HCM)	, Q9UVZ8, Q9P4D1
81	Huntington's disease	, P49382, P0C2C8, Q4HVX7, Q09188, P07142, O47950, P40915, Q2U0E0, O75007
64	Hepatitis C	, Q9UT08, P56286
22	Hedgehog signaling pathway	, P40233, P40235
2	Glyoxylate and dicarboxylate metabolism	, P17505, O13966, O00098, Q86ZF1, Q9TEM3, P28298, Q03134, Q07103, P28344, P28345
39	Glycolysis / Gluconeogenesis	, P41757, P22360, P30614, Q9URB4, Q96X30, Q96X46, Q96UF1, P36333, Q4WY53, Q9P931, P08843, Q9P6C8, P32872, O74540, P55071, P19089, Q96UL8, O43112, Q7RVS9
44	Glycine, serine and threonine metabolism	, O13831, Q12556, P12807
34	Glutathione metabolism	, P53319, P41764, Q10094
53	Gap junction	, P24633, P41799, P43068
43	Galactose metabolism	, Q4WY53, Q9P931, O74254
74	Fructose and mannose metabolism	, Q9URB4, Q01373, A2QGA1
87	Focal adhesion	, Q9UVZ8, Q9P4D1
25	Fatty acid metabolism	, P08843, Q9P6C8, P32872, O74540
88	Endocytosis	, Q5B2V1, P48720, P18694
5	Drug metabolism - cytochrome P450	, P08843, Q9P6C8, O74540
79	Dilated cardiomyopathy	, Q9UVZ8, Q9P4D1
30	Cysteine and methionine metabolism	, P83783, P05694, Q12663, P50125
28	Citrate cycle (TCA cycle)	, Q9HES8, P17505, O13966, O00098, Q9TEM3, O13302, Q96UL8, O43112, Q7RVS9
20	Circadian rhythm - fly	, P40233, P40235
15	Chloroalkane and chloroalkene degradation	, P08843, Q9P6C8, P32872, O74540, Q01373
9	Cell cycle	, Q99002, P42657, Q8SW28
57	Carbon fixation in prokaryotes	, O13966, P36333
31	Carbon fixation in photosynthetic organisms	, P41757, P17505, P22360, P30614, Q9URB4, Q96UL8, O43112, Q7RVS9
52	Calcium signaling pathway	, P49382, Q09188, Q2U0E0
50	Butanoate metabolism	, P54874, Q01373
54	beta-Alanine metabolism	, P32872, Q12556, P12807
61	Bacterial invasion of epithelial cells	, Q9UVZ8, Q9P4D1, O14241
76	Arrhythmogenic right ventricular cardiomyopathy (ARVC)	, Q9UVZ8, Q9P4D1
72	Arginine and proline metabolism	, Q9URS1, P32872, Q96V52
23	Antigen processing and presentation	, Q5B2V1, P33125, P40292, P15108, P48720, P18694, O43109, Q6Q487, O74225
80	Amino sugar and nucleotide sugar metabolism	, P14742, Q4WY53, Q9P931, Q2HG02
89	Alzheimer's disease	, P0C2C8, Q96UF1, Q4HVX7, P07142, P55071, P19089, O47950, P40915
62	Alanine, aspartate and glutamate metabolism	, Q12680, P14742, Q9URS1, Q96V52
78	Adherens junction	, Q9UVZ8, Q9P4D1
