# Supplementary material for: A proteomic‐based investigation of potential copper‐responsive biomarkers: Proteins, conceptual networks, and metabolic pathways featuring Penicillium janthinellum from a heavy metal‐polluted ecological niche
Source: Microbiologyopen. 2017 May 9;6(4):e00485. doi: 10.1002/mbo3.485 (PMC5552966; doi:10.1002/mbo3.485)
Supplement: Supplementary file 1 [file MBO3-6-na-s001.zip › mbo3485-sup-0049-TableS28.xls]

## Sheet: Pathways
Table S28 Affected pathways in WT under 3 mM Cu relative to WT-0.5 mM Cu
Affected pathways in WT under 3 mM Cu as WT-3 mM Cu vs. WT-0.5 mM Cu
#	Pathway	The number, and percentage (%) of differential proteins in abundance (DPs)	All 377 proteins with pathway annotation	P value	Pathway ID
1	Systemic lupus erythematosus	7 (6.67%)	8 (2.12%)	0.000688886	ko05322
2	Chloroalkane and chloroalkene degradation	5 (4.76%)	7 (1.86%)	0.0197937	ko00625
3	Insulin signaling pathway	5 (4.76%)	8 (2.12%)	0.0411091	ko04910
4	Fatty acid metabolism	4 (3.81%)	6 (1.59%)	0.0532591	ko00071
5	Sulfur metabolism	3 (2.86%)	4 (1.06%)	0.0673248	ko00920
6	Collecting duct acid secretion	3 (2.86%)	4 (1.06%)	0.0673248	ko04966
7	Propanoate metabolism	5 (4.76%)	9 (2.39%)	0.0721867	ko00640
8	Hedgehog signaling pathway	2 (1.9%)	2 (0.53%)	0.077036	ko04340
9	Protein export	2 (1.9%)	2 (0.53%)	0.077036	ko03060
10	Phototransduction	2 (1.9%)	2 (0.53%)	0.077036	ko04744
11	Circadian rhythm - fly	2 (1.9%)	2 (0.53%)	0.077036	ko04711
12	Calcium signaling pathway	4 (3.81%)	7 (1.86%)	0.0978796	ko04020
13	Pyruvate metabolism	8 (7.62%)	19 (5.04%)	0.124666	ko00620
14	Apoptosis	3 (2.86%)	5 (1.33%)	0.134407	ko04210
15	Epithelial cell signaling in Helicobacter pylori infection	3 (2.86%)	5 (1.33%)	0.134407	ko05120
16	Prion diseases	3 (2.86%)	5 (1.33%)	0.134407	ko05020
17	Oocyte meiosis	4 (3.81%)	8 (2.12%)	0.15465	ko04114
18	Drug metabolism - cytochrome P450	2 (1.9%)	3 (0.8%)	0.188789	ko00982
19	Pentose and glucuronate interconversions	2 (1.9%)	3 (0.8%)	0.188789	ko00040
20	Limonene and pinene degradation	2 (1.9%)	3 (0.8%)	0.188789	ko00903
21	Naphthalene degradation	2 (1.9%)	3 (0.8%)	0.188789	ko00626
22	Glycerolipid metabolism	2 (1.9%)	3 (0.8%)	0.188789	ko00561
23	Metabolism of xenobiotics by cytochrome P450	2 (1.9%)	3 (0.8%)	0.188789	ko00980
24	Retinol metabolism	2 (1.9%)	3 (0.8%)	0.188789	ko00830
25	Ascorbate and aldarate metabolism	2 (1.9%)	3 (0.8%)	0.188789	ko00053
26	Cell cycle	2 (1.9%)	3 (0.8%)	0.188789	ko04110
27	Ribosome	12 (11.43%)	34 (9.02%)	0.205388	ko03010
28	Neurotrophin signaling pathway	3 (2.86%)	6 (1.59%)	0.215555	ko04722
29	Glyoxylate and dicarboxylate metabolism	5 (4.76%)	12 (3.18%)	0.218738	ko00630
30	Tyrosine metabolism	3 (2.86%)	7 (1.86%)	0.303812	ko00350
31	Peroxisome	3 (2.86%)	7 (1.86%)	0.303812	ko04146
32	Long-term potentiation	2 (1.9%)	4 (1.06%)	0.310254	ko04720
33	Histidine metabolism	2 (1.9%)	4 (1.06%)	0.310254	ko00340
34	Plant-pathogen interaction	2 (1.9%)	5 (1.33%)	0.427485	ko04626
35	Lysine degradation	2 (1.9%)	5 (1.33%)	0.427485	ko00310
36	Protein processing in endoplasmic reticulum	10 (9.52%)	33 (8.75%)	0.440362	ko04141
37	Tryptophan metabolism	3 (2.86%)	9 (2.39%)	0.479653	ko00380
38	Galactose metabolism	2 (1.9%)	6 (1.59%)	0.533451	ko00052
39	Fructose and mannose metabolism	3 (2.86%)	10 (2.65%)	0.559897	ko00051
40	Citrate cycle (TCA cycle)	5 (4.76%)	18 (4.77%)	0.595036	ko00020
41	Phagosome	5 (4.76%)	18 (4.77%)	0.595036	ko04145
42	Pathways in cancer	2 (1.9%)	7 (1.86%)	0.625306	ko05200
43	Amyotrophic lateral sclerosis (ALS)	2 (1.9%)	7 (1.86%)	0.625306	ko05014
44	Valine, leucine and isoleucine degradation	2 (1.9%)	7 (1.86%)	0.625306	ko00280
45	Pyrimidine metabolism	2 (1.9%)	7 (1.86%)	0.625306	ko00240
46	beta-Alanine metabolism	2 (1.9%)	7 (1.86%)	0.625306	ko00410
47	Selenoamino acid metabolism	2 (1.9%)	7 (1.86%)	0.625306	ko00450
48	Proteasome	5 (4.76%)	19 (5.04%)	0.64945	ko03050
49	mRNA surveillance pathway	3 (2.86%)	12 (3.18%)	0.696175	ko03015
50	Vibrio cholerae infection	3 (2.86%)	12 (3.18%)	0.696175	ko05110
51	Starch and sucrose metabolism	2 (1.9%)	8 (2.12%)	0.702639	ko00500
52	Huntington's disease	7 (6.67%)	28 (7.43%)	0.708263	ko05016
53	Amino sugar and nucleotide sugar metabolism	3 (2.86%)	13 (3.45%)	0.751385	ko00520
54	Pentose phosphate pathway	2 (1.9%)	9 (2.39%)	0.766349	ko00030
55	RNA degradation	3 (2.86%)	14 (3.71%)	0.79835	ko03018
56	Glycolysis / Gluconeogenesis	10 (9.52%)	43 (11.41%)	0.81342	ko00010
57	Arginine and proline metabolism	2 (1.9%)	10 (2.65%)	0.817962	ko00330
58	Purine metabolism	3 (2.86%)	15 (3.98%)	0.837745	ko00230
59	Oxidative phosphorylation	5 (4.76%)	24 (6.37%)	0.84866	ko00190
60	Alanine, aspartate and glutamate metabolism	2 (1.9%)	11 (2.92%)	0.859215	ko00250
61	Antigen processing and presentation	3 (2.86%)	16 (4.24%)	0.870394	ko04612
62	Spliceosome	4 (3.81%)	21 (5.57%)	0.88377	ko03040
63	RNA transport	7 (6.67%)	35 (9.28%)	0.904211	ko03013
64	Methane metabolism	3 (2.86%)	18 (4.77%)	0.918907	ko00680
65	MAPK signaling pathway	2 (1.9%)	14 (3.71%)	0.937191	ko04010
66	Alzheimer's disease	5 (4.76%)	29 (7.69%)	0.944466	ko05010
67	Parkinson's disease	4 (3.81%)	25 (6.63%)	0.952046	ko05012
68	Carbon fixation in photosynthetic organisms	2 (1.9%)	16 (4.24%)	0.964218	ko00710

## Sheet: Details
Table S28 Affected pathways in WT under 3 mM Cu relative to WT-0.5 mM Cu
DPs distribution in affected pathways in WT under 3 mM Cu as WT-3 mM Cu vs. WT-0.5 mM Cu
#	Pathway	DPs
50	Vibrio cholerae infection	, P11592, P31411, P11593
44	Valine, leucine and isoleucine degradation	, P32872, P41751
30	Tyrosine metabolism	, P08843, Q9P6C8, Q00667
37	Tryptophan metabolism	, P32872, P41751, Q2H7U1
1	Systemic lupus erythematosus	, A5DBG5, P37210, P23750, Q6BRZ5, Q757N1, P09322, Q09FM9
5	Sulfur metabolism	, Q92203, Q5BCG1, Q7SE75
51	Starch and sucrose metabolism	, O74254, Q92407
62	Spliceosome	, P46587, Q5B0J9, A2R0B5, A6R363
47	Selenoamino acid metabolism	, Q92203, Q7SE75
63	RNA transport	, P14865, Q96WZ1, Q5B630, A2R0B5, Q5B0B3, P55877, P56286
55	RNA degradation	, Q7RV85, Q5B630, A6R363
27	Ribosome	, P05317, P52810, Q9URT8, Q8NKF4, Q7RVN0, O59931, Q7SDU2, P08978, O60144, O94754, P27073, P21772
24	Retinol metabolism	, P08843, Q9P6C8
13	Pyruvate metabolism	, Q00955, P16928, P32872, P41751, P28344, P28345, O43112, Q7RVS9
45	Pyrimidine metabolism	, O94313, Q7Z8L4
58	Purine metabolism	, Q92203, Q7SE75, Q00511
36	Protein processing in endoplasmic reticulum	, P46587, P15108, P59769, Q6BZH1, Q00216, Q6Q487, P56286, Q12730, Q00248, A2Q8L1
9	Protein export	, P59769, Q6BZH1
48	Proteasome	, P23639, P21242, O42931, P25451, P87048
7	Propanoate metabolism	, Q00955, Q12428, P16928, P32872, P41751
16	Prion diseases	, P59769, Q6BZH1, O42724
34	Plant-pathogen interaction	, P15108, P60206
10	Phototransduction	, P60206, O14435
41	Phagosome	, P11592, P31411, P11593, P41799, Q6Q487
31	Peroxisome	, P00447, O42724, O75007
54	Pentose phosphate pathway	, P15019, O42700
19	Pentose and glucuronate interconversions	, P32872, P41751
42	Pathways in cancer	, P15108, A5DEV6
67	Parkinson's disease	, P47052, P49382, Q09188, P07142
59	Oxidative phosphorylation	, P47052, P11592, P31411, P11593, P07142
17	Oocyte meiosis	, P42657, Q8SW28, Q4WUR1, P60206
28	Neurotrophin signaling pathway	, P42657, Q8SW28, P60206
21	Naphthalene degradation	, P08843, Q9P6C8
49	mRNA surveillance pathway	, Q5B630, A2R0B5, Q9HGI6
64	Methane metabolism	, Q7RV85, P16928, Q2H7U1
23	Metabolism of xenobiotics by cytochrome P450	, P08843, Q9P6C8
65	MAPK signaling pathway	, P46587, Q4WUR1
35	Lysine degradation	, P32872, P41751
32	Long-term potentiation	, Q4WUR1, P60206
20	Limonene and pinene degradation	, P32872, P41751
3	Insulin signaling pathway	, Q00955, P60206, Q92407, O42794, O59922
52	Huntington's disease	, P47052, P49382, P00447, Q09188, P07142, O42724, O75007
33	Histidine metabolism	, P32872, P41751
8	Hedgehog signaling pathway	, P40233, P40235
29	Glyoxylate and dicarboxylate metabolism	, O00098, Q9TEM3, Q9URY7, P28344, P28345
56	Glycolysis / Gluconeogenesis	, Q7RV85, P16928, P08843, Q9P6C8, P32872, P41751, P55071, Q92407, O43112, Q7RVS9
22	Glycerolipid metabolism	, P32872, P41751
38	Galactose metabolism	, O74254, Q92407
39	Fructose and mannose metabolism	, Q01373, Q92407, A2QGA1
4	Fatty acid metabolism	, P08843, Q9P6C8, P32872, P41751
15	Epithelial cell signaling in Helicobacter pylori infection	, P11592, P31411, P11593
18	Drug metabolism - cytochrome P450	, P08843, Q9P6C8
6	Collecting duct acid secretion	, P11592, P31411, P11593
40	Citrate cycle (TCA cycle)	, P47052, O00098, Q9TEM3, O43112, Q7RVS9
11	Circadian rhythm - fly	, P40233, P40235
2	Chloroalkane and chloroalkene degradation	, P08843, Q9P6C8, P32872, P41751, Q01373
26	Cell cycle	, P42657, Q8SW28
68	Carbon fixation in photosynthetic organisms	, O43112, Q7RVS9
12	Calcium signaling pathway	, P49382, Q09188, Q4WUR1, P60206
46	beta-Alanine metabolism	, P32872, P41751
25	Ascorbate and aldarate metabolism	, P32872, P41751
57	Arginine and proline metabolism	, P32872, P41751
14	Apoptosis	, Q4WUR1, O42794, O59922
61	Antigen processing and presentation	, P46587, P15108, Q6Q487
43	Amyotrophic lateral sclerosis (ALS)	, Q4WUR1, O42724
53	Amino sugar and nucleotide sugar metabolism	, P14742, Q92407, Q2HG02
66	Alzheimer's disease	, P47052, Q4WUR1, P60206, P07142, P55071
60	Alanine, aspartate and glutamate metabolism	, P14742, O94313
