# Supplementary material for: A proteomic‐based investigation of potential copper‐responsive biomarkers: Proteins, conceptual networks, and metabolic pathways featuring Penicillium janthinellum from a heavy metal‐polluted ecological niche
Source: Microbiologyopen. 2017 May 9;6(4):e00485. doi: 10.1002/mbo3.485 (PMC5552966; doi:10.1002/mbo3.485)
Supplement: Supplementary file 1 [file MBO3-6-na-s001.zip › mbo3485-sup-0050-TableS29.xls]

## Sheet: Pathways
Table S29 Affected pathways in WT under 0.5 mM Cu relative to WT-0 mM Cu
Affected pathways in WT under 0.5 mM Cu as WT-0.5 mM Cu vs. WT-0 mM Cu
#	Pathway	The number, and percentage (%) of differential proteins in abundance (DPs)	All 377 proteins with pathway annotation	P value	Pathway ID
1	Tyrosine metabolism	7 (3.93%)	7 (1.86%)	0.00490919	ko00350
2	Plant-pathogen interaction	5 (2.81%)	5 (1.33%)	0.0227694	ko04626
3	Oocyte meiosis	7 (3.93%)	8 (2.12%)	0.0233916	ko04114
4	Ribosome	22 (12.36%)	34 (9.02%)	0.0246926	ko03010
5	Chloroalkane and chloroalkene degradation	6 (3.37%)	7 (1.86%)	0.0446679	ko00625
6	Glycolysis / Gluconeogenesis	26 (14.61%)	43 (11.41%)	0.0457799	ko00010
7	Regulation of autophagy	4 (2.25%)	4 (1.06%)	0.0488103	ko04140
8	Prostate cancer	4 (2.25%)	4 (1.06%)	0.0488103	ko05215
9	Neurotrophin signaling pathway	5 (2.81%)	6 (1.59%)	0.0836716	ko04722
10	Fatty acid metabolism	5 (2.81%)	6 (1.59%)	0.0836716	ko00071
11	Drug metabolism - cytochrome P450	3 (1.69%)	3 (0.8%)	0.104315	ko00982
12	Metabolism of xenobiotics by cytochrome P450	3 (1.69%)	3 (0.8%)	0.104315	ko00980
13	Retinol metabolism	3 (1.69%)	3 (0.8%)	0.104315	ko00830
14	Naphthalene degradation	3 (1.69%)	3 (0.8%)	0.104315	ko00626
15	Cell cycle	3 (1.69%)	3 (0.8%)	0.104315	ko04110
16	RNA degradation	9 (5.06%)	14 (3.71%)	0.151339	ko03018
17	Apoptosis	4 (2.25%)	5 (1.33%)	0.152974	ko04210
18	Progesterone-mediated oocyte maturation	4 (2.25%)	5 (1.33%)	0.152974	ko04914
19	NOD-like receptor signaling pathway	4 (2.25%)	5 (1.33%)	0.152974	ko04621
20	Antigen processing and presentation	10 (5.62%)	16 (4.24%)	0.159782	ko04612
21	Phenylalanine metabolism	5 (2.81%)	7 (1.86%)	0.181181	ko00360
22	Pathways in cancer	5 (2.81%)	7 (1.86%)	0.181181	ko05200
23	Pentose phosphate pathway	6 (3.37%)	9 (2.39%)	0.199368	ko00030
24	Tropane, piperidine and pyridine alkaloid biosynthesis	2 (1.12%)	2 (0.53%)	0.222261	ko00960
25	Isoquinoline alkaloid biosynthesis	2 (1.12%)	2 (0.53%)	0.222261	ko00950
26	Styrene degradation	2 (1.12%)	2 (0.53%)	0.222261	ko00643
27	Protein export	2 (1.12%)	2 (0.53%)	0.222261	ko03060
28	Streptomycin biosynthesis	3 (1.69%)	4 (1.06%)	0.270828	ko00521
29	Long-term potentiation	3 (1.69%)	4 (1.06%)	0.270828	ko04720
30	Galactose metabolism	4 (2.25%)	6 (1.59%)	0.291579	ko00052
31	Nitrogen metabolism	4 (2.25%)	6 (1.59%)	0.291579	ko00910
32	Systemic lupus erythematosus	5 (2.81%)	8 (2.12%)	0.30232	ko05322
33	Insulin signaling pathway	5 (2.81%)	8 (2.12%)	0.30232	ko04910
34	Methane metabolism	10 (5.62%)	18 (4.77%)	0.313499	ko00680
35	Protein processing in endoplasmic reticulum	17 (9.55%)	33 (8.75%)	0.367921	ko04141
36	Proteasome	10 (5.62%)	19 (5.04%)	0.400393	ko03050
37	Tryptophan metabolism	5 (2.81%)	9 (2.39%)	0.431011	ko00380
38	Propanoate metabolism	5 (2.81%)	9 (2.39%)	0.431011	ko00640
39	Valine, leucine and isoleucine degradation	4 (2.25%)	7 (1.86%)	0.438776	ko00280
40	Calcium signaling pathway	4 (2.25%)	7 (1.86%)	0.438776	ko04020
41	beta-Alanine metabolism	4 (2.25%)	7 (1.86%)	0.438776	ko00410
42	Carbon fixation in prokaryotes	3 (1.69%)	5 (1.33%)	0.447608	ko00720
43	Lysine degradation	3 (1.69%)	5 (1.33%)	0.447608	ko00310
44	Phenylpropanoid biosynthesis	3 (1.69%)	5 (1.33%)	0.447608	ko00940
45	Glutathione metabolism	3 (1.69%)	5 (1.33%)	0.447608	ko00480
46	Pentose and glucuronate interconversions	2 (1.12%)	3 (0.8%)	0.458155	ko00040
47	Glycerolipid metabolism	2 (1.12%)	3 (0.8%)	0.458155	ko00561
48	Limonene and pinene degradation	2 (1.12%)	3 (0.8%)	0.458155	ko00903
49	GnRH signaling pathway	2 (1.12%)	3 (0.8%)	0.458155	ko04912
50	Vascular smooth muscle contraction	2 (1.12%)	3 (0.8%)	0.458155	ko04270
51	Ascorbate and aldarate metabolism	2 (1.12%)	3 (0.8%)	0.458155	ko00053
52	Carbon fixation in photosynthetic organisms	8 (4.49%)	16 (4.24%)	0.509261	ko00710
53	Starch and sucrose metabolism	4 (2.25%)	8 (2.12%)	0.575233	ko00500
54	Pyruvate metabolism	9 (5.06%)	19 (5.04%)	0.586006	ko00620
55	Glycine, serine and threonine metabolism	3 (1.69%)	6 (1.59%)	0.603638	ko00260
56	Wnt signaling pathway	3 (1.69%)	6 (1.59%)	0.603638	ko04310
57	Amino sugar and nucleotide sugar metabolism	6 (3.37%)	13 (3.45%)	0.638377	ko00520
58	Collecting duct acid secretion	2 (1.12%)	4 (1.06%)	0.645482	ko04966
59	Meiosis - yeast	2 (1.12%)	4 (1.06%)	0.645482	ko04113
60	Histidine metabolism	2 (1.12%)	4 (1.06%)	0.645482	ko00340
61	Butanoate metabolism	2 (1.12%)	4 (1.06%)	0.645482	ko00650
62	Alanine, aspartate and glutamate metabolism	5 (2.81%)	11 (2.92%)	0.661897	ko00250
63	Alzheimer's disease	13 (7.3%)	29 (7.69%)	0.676598	ko05010
64	Regulation of actin cytoskeleton	4 (2.25%)	9 (2.39%)	0.69061	ko04810
65	MAPK signaling pathway	6 (3.37%)	14 (3.71%)	0.72575	ko04010
66	Gap junction	3 (1.69%)	7 (1.86%)	0.727284	ko04540
67	Toxoplasmosis	5 (2.81%)	12 (3.18%)	0.751508	ko05145
68	Type II diabetes mellitus	2 (1.12%)	5 (1.33%)	0.777398	ko04930
69	Epithelial cell signaling in Helicobacter pylori infection	2 (1.12%)	5 (1.33%)	0.777398	ko05120
70	Prion diseases	2 (1.12%)	5 (1.33%)	0.777398	ko05020
71	Arginine and proline metabolism	4 (2.25%)	10 (2.65%)	0.781846	ko00330
72	Purine metabolism	6 (3.37%)	15 (3.98%)	0.797264	ko00230
73	Viral myocarditis	3 (1.69%)	8 (2.12%)	0.818514	ko05416
74	Bacterial invasion of epithelial cells	3 (1.69%)	8 (2.12%)	0.818514	ko05100
75	Pathogenic Escherichia coli infection	5 (2.81%)	13 (3.45%)	0.822214	ko05130
76	Parkinson's disease	10 (5.62%)	25 (6.63%)	0.830057	ko05012
77	Citrate cycle (TCA cycle)	7 (3.93%)	18 (4.77%)	0.833002	ko00020
78	Phagosome	7 (3.93%)	18 (4.77%)	0.833002	ko04145
79	Huntington's disease	11 (6.18%)	28 (7.43%)	0.857901	ko05016
80	Hepatitis C	2 (1.12%)	6 (1.59%)	0.864278	ko05160
81	Phototransduction - fly	3 (1.69%)	9 (2.39%)	0.882467	ko04745
82	Shigellosis	3 (1.69%)	9 (2.39%)	0.882467	ko05131
83	Focal adhesion	3 (1.69%)	9 (2.39%)	0.882467	ko04510
84	mRNA surveillance pathway	4 (2.25%)	12 (3.18%)	0.899829	ko03015
85	Vibrio cholerae infection	4 (2.25%)	12 (3.18%)	0.899829	ko05110
86	Glyoxylate and dicarboxylate metabolism	4 (2.25%)	12 (3.18%)	0.899829	ko00630
87	Amyotrophic lateral sclerosis (ALS)	2 (1.12%)	7 (1.86%)	0.919076	ko05014
88	Arrhythmogenic right ventricular cardiomyopathy (ARVC)	2 (1.12%)	7 (1.86%)	0.919076	ko05412
89	Hypertrophic cardiomyopathy (HCM)	2 (1.12%)	7 (1.86%)	0.919076	ko05410
90	Adherens junction	2 (1.12%)	7 (1.86%)	0.919076	ko04520
91	Pyrimidine metabolism	2 (1.12%)	7 (1.86%)	0.919076	ko00240
92	Peroxisome	2 (1.12%)	7 (1.86%)	0.919076	ko04146
93	Selenoamino acid metabolism	2 (1.12%)	7 (1.86%)	0.919076	ko00450
94	Cysteine and methionine metabolism	2 (1.12%)	7 (1.86%)	0.919076	ko00270
95	Dilated cardiomyopathy	2 (1.12%)	7 (1.86%)	0.919076	ko05414
96	Tight junction	3 (1.69%)	10 (2.65%)	0.92559	ko04530
97	Fructose and mannose metabolism	3 (1.69%)	10 (2.65%)	0.92559	ko00051
98	Endocytosis	4 (2.25%)	13 (3.45%)	0.934325	ko04144
99	Spliceosome	7 (3.93%)	21 (5.57%)	0.939306	ko03040
100	Oxidative phosphorylation	8 (4.49%)	24 (6.37%)	0.948771	ko00190
101	Leukocyte transendothelial migration	2 (1.12%)	9 (2.39%)	0.972633	ko04670
102	RNA transport	10 (5.62%)	35 (9.28%)	0.994463	ko03013

## Sheet: Details
Table S29 Affected pathways in WT under 0.5 mM Cu relative to WT-0 mM Cu
DPs distribution in affected pathways in WT under 0.5 mM Cu as WT-0.5 mM Cu vs. WT-0 mM Cu
#	Pathway	DPs
56	Wnt signaling pathway	, Q4WUR1, Q9UT08, Q6CB52
73	Viral myocarditis	, P60009, Q9UVZ8, Q4HVX7
85	Vibrio cholerae infection	, P60009, Q9UVZ8, P11592, Q01278
50	Vascular smooth muscle contraction	, P60206, Q9UW86
39	Valine, leucine and isoleucine degradation	, P54874, P32872, P41751, O00087
1	Tyrosine metabolism	, P08843, Q9P6C8, Q12556, P12807, Q00770, O74540, Q00667
68	Type II diabetes mellitus	, P22360, Q92407
37	Tryptophan metabolism	, P32872, P41751, A4R5S9, B0YAK0, Q8NJN2
24	Tropane, piperidine and pyridine alkaloid biosynthesis	, Q12556, P12807
67	Toxoplasmosis	, P40918, Q5B2V1, P48720, P18694, Q4HVX7
96	Tight junction	, P60009, Q9UVZ8, Q9UT08
32	Systemic lupus erythematosus	, A5DBG5, Q6BRZ5, P09322, Q09FM9, Q0CBD2
26	Styrene degradation	, Q00770, Q00667
28	Streptomycin biosynthesis	, Q4WY53, Q9P931, Q92407
53	Starch and sucrose metabolism	, Q4WY53, Q9P931, O74254, Q92407
99	Spliceosome	, P40918, Q5B2V1, P48720, P18694, A6SFW7, Q5B0J9, A6R363
82	Shigellosis	, P60009, Q9UVZ8, O14241
93	Selenoamino acid metabolism	, Q12663, Q92203
102	RNA transport	, P14865, O42820, P34825, Q5B630, Q7S6N6, Q0U1G2, B0XP13, A5AAA4, Q5B0B3, P55877
16	RNA degradation	, Q96X30, Q7RV85, Q96X46, Q5B630, Q7S6N6, Q0U1G2, A1CJ18, Q1E5R1, A6R363
4	Ribosome	, P05317, Q02753, P17076, P0C0W9, P05750, Q6BTA4, P35679, P52810, Q9URT8, Q8NKF4, P19115, Q7RZS0, O59931, O13418, Q7SDU2, P08978, O59936, O60144, O94754, P27073, P21772, Q10421
13	Retinol metabolism	, P08843, Q9P6C8, O74540
7	Regulation of autophagy	, Q4WUE5, A6ZKM4, Q4WVW4, Q2U5T5
64	Regulation of actin cytoskeleton	, P60009, Q9UVZ8, O14241, Q9UW86
54	Pyruvate metabolism	, Q9HES8, P22360, P16928, P36333, P32872, P41751, O00087, Q96UL8, Q7RVS9
91	Pyrimidine metabolism	, O94313, Q7Z8L4
72	Purine metabolism	, P22360, Q5B2V8, Q92203, Q4WY53, Q9P931, Q00511
35	Protein processing in endoplasmic reticulum	, P40918, Q5B2V1, P33125, P40292, P15108, P48720, P18694, P59769, Q6BZH1, O43109, Q00216, A1DHK2, Q6Q487, Q5BGN5, Q12730, A1CRW7, A2Q8L1
27	Protein export	, P59769, Q6BZH1
36	Proteasome	, Q04062, P21242, P53549, O42931, Q8X077, P25451, P78578, O94517, O42897, Q8WZY4
8	Prostate cancer	, P33125, P40292, P15108, O43109
38	Propanoate metabolism	, Q12428, P16928, P36333, P32872, P41751
18	Progesterone-mediated oocyte maturation	, P33125, P40292, P15108, O43109
70	Prion diseases	, P59769, Q6BZH1
2	Plant-pathogen interaction	, P33125, P40292, P15108, O43109, P60206
81	Phototransduction - fly	, P60009, Q9UVZ8, P60206
44	Phenylpropanoid biosynthesis	, A4R5S9, B0YAK0, Q8NJN2
21	Phenylalanine metabolism	, Q12556, P12807, A4R5S9, B0YAK0, Q8NJN2
78	Phagosome	, P60009, Q9UVZ8, P11592, Q01278, P40905, P41799, Q6Q487
92	Peroxisome	, P00447, O75007
23	Pentose phosphate pathway	, P15019, Q9URB4, P53319, Q4WY53, Q9P931, P41764
46	Pentose and glucuronate interconversions	, P32872, P41751
22	Pathways in cancer	, P33125, P40292, P15108, O43109, Q4HVX7
75	Pathogenic Escherichia coli infection	, P60009, Q9UVZ8, P40905, P41799, O14241
76	Parkinson's disease	, P0C2C8, Q4HVX7, Q09188, P02723, P07142, O42772, O47950, Q92406, P40915, O94609
100	Oxidative phosphorylation	, P11592, P0C2C8, Q01278, P07142, O42772, O47950, Q92406, P40915
3	Oocyte meiosis	, Q99002, P42657, Q8SW28, Q4WUR1, Q9UT08, P60206, Q9UW86
19	NOD-like receptor signaling pathway	, P33125, P40292, P15108, O43109
31	Nitrogen metabolism	, Q12680, Q9URS1, Q9URY7, Q96V52
9	Neurotrophin signaling pathway	, Q99002, P42657, Q8SW28, P60206, P43068
14	Naphthalene degradation	, P08843, Q9P6C8, O74540
84	mRNA surveillance pathway	, Q5B630, Q7S6N6, Q0U1G2, Q9UT08
34	Methane metabolism	, Q9URB4, Q96X30, Q7RV85, Q96X46, P16928, P36333, O74540, A4R5S9, B0YAK0, Q8NJN2
12	Metabolism of xenobiotics by cytochrome P450	, P08843, Q9P6C8, O74540
59	Meiosis - yeast	, Q9UT08, Q9UW86
65	MAPK signaling pathway	, P40918, Q5B2V1, P48720, P18694, Q4WUR1, P43068
43	Lysine degradation	, P32872, P41751, Q9P4R4
29	Long-term potentiation	, Q4WUR1, P60206, Q9UW86
48	Limonene and pinene degradation	, P32872, P41751
101	Leukocyte transendothelial migration	, P60009, Q9UVZ8
25	Isoquinoline alkaloid biosynthesis	, Q12556, P12807
33	Insulin signaling pathway	, P60206, Q92407, O42794, O59922, Q9UW86
89	Hypertrophic cardiomyopathy (HCM)	, P60009, Q9UVZ8
79	Huntington's disease	, P0C2C8, Q4HVX7, P00447, Q09188, P02723, P07142, O42772, O47950, Q92406, P40915, O75007
60	Histidine metabolism	, P32872, P41751
80	Hepatitis C	, Q9UT08, A5AAA4
49	GnRH signaling pathway	, P60206, P43068
86	Glyoxylate and dicarboxylate metabolism	, O13966, Q86ZF1, P28298, Q9URY7
6	Glycolysis / Gluconeogenesis	, P33161, P41757, P12398, P22360, O43026, Q9URB4, Q96X30, Q7RV85, Q96X46, Q96UF1, P16928, P36333, Q4WY53, Q9P931, P08843, Q9P6C8, P32872, P41751, O00087, O74540, P55071, P19089, Q92407, Q96UL8, Q7RVS9, O60101
55	Glycine, serine and threonine metabolism	, Q12556, P12807, O00087
47	Glycerolipid metabolism	, P32872, P41751
45	Glutathione metabolism	, P53319, P41764, Q10094
66	Gap junction	, P40905, P41799, P43068
30	Galactose metabolism	, Q4WY53, Q9P931, O74254, Q92407
97	Fructose and mannose metabolism	, Q9URB4, Q01373, Q92407
83	Focal adhesion	, P60009, Q9UVZ8, Q9UW86
10	Fatty acid metabolism	, P08843, Q9P6C8, P32872, P41751, O74540
69	Epithelial cell signaling in Helicobacter pylori infection	, P11592, Q01278
98	Endocytosis	, P40918, Q5B2V1, P48720, P18694
11	Drug metabolism - cytochrome P450	, P08843, Q9P6C8, O74540
95	Dilated cardiomyopathy	, P60009, Q9UVZ8
94	Cysteine and methionine metabolism	, Q12663, P50125
58	Collecting duct acid secretion	, P11592, Q01278
77	Citrate cycle (TCA cycle)	, Q9HES8, O13966, O13302, O42772, O00087, Q96UL8, Q7RVS9
5	Chloroalkane and chloroalkene degradation	, P08843, Q9P6C8, P32872, P41751, O74540, Q01373
15	Cell cycle	, Q99002, P42657, Q8SW28
42	Carbon fixation in prokaryotes	, O13966, P16928, P36333
52	Carbon fixation in photosynthetic organisms	, P33161, P41757, P12398, P22360, Q9URB4, Q96UL8, Q7RVS9, O60101
40	Calcium signaling pathway	, Q09188, Q4WUR1, P02723, P60206
61	Butanoate metabolism	, P54874, Q01373
41	beta-Alanine metabolism	, P32872, P41751, Q12556, P12807
74	Bacterial invasion of epithelial cells	, P60009, Q9UVZ8, O14241
51	Ascorbate and aldarate metabolism	, P32872, P41751
88	Arrhythmogenic right ventricular cardiomyopathy (ARVC)	, P60009, Q9UVZ8
71	Arginine and proline metabolism	, Q9URS1, P32872, P41751, Q96V52
17	Apoptosis	, Q4HVX7, Q4WUR1, O42794, O59922
20	Antigen processing and presentation	, P40918, Q5B2V1, P33125, P40292, P15108, P48720, P18694, O43109, Q6Q487, O74225
87	Amyotrophic lateral sclerosis (ALS)	, Q4HVX7, Q4WUR1
57	Amino sugar and nucleotide sugar metabolism	, P14742, Q4WY53, Q9P931, Q92407, A1CRK9, Q2HG02
63	Alzheimer's disease	, O43026, P0C2C8, Q96UF1, Q4HVX7, Q4WUR1, P60206, P07142, O42772, P55071, P19089, O47950, Q92406, P40915
62	Alanine, aspartate and glutamate metabolism	, Q12680, P14742, O94313, Q9URS1, Q96V52
90	Adherens junction	, P60009, Q9UVZ8
