# Supplementary material for: A proteomic‐based investigation of potential copper‐responsive biomarkers: Proteins, conceptual networks, and metabolic pathways featuring Penicillium janthinellum from a heavy metal‐polluted ecological niche
Source: Microbiologyopen. 2017 May 9;6(4):e00485. doi: 10.1002/mbo3.485 (PMC5552966; doi:10.1002/mbo3.485)
Supplement: Supplementary file 1 [file MBO3-6-na-s001.zip › mbo3485-sup-0051-TableS30.xls]

## Sheet: sheet 1
Table S30 Condition-specific pathways in WT
Specific to 0.5 mM Cu as 0.5 mM vs. 0 mM Cu
Pathway	The number, and percentage (%) of differentially expressed proteins (DEPs)	P value	Pathway ID	DPs
GnRH signaling pathway	2 (1.12%)	0.458155	ko04912	, P60206, P43068
Vascular smooth muscle contraction	2 (1.12%)	0.458155	ko04270	, P60206, Q9UW86
Meiosis - yeast	2 (1.12%)	0.645482	ko04113	, Q9UT08, Q9UW86
Specific to 3 mM Cu as 3 mM vs. 0.5 mM Cu
Phototransduction	2 (1.9%)	0.077036	ko04744	, P60206, O14435
Specific to 3 mM Cu as 3 mM vs. 0 mM Cu
Phenylalanine, tyrosine and tryptophan biosynthesis	3 (1.89%)	0.354912	ko00400	, O13831, P07547, P24773
Valine, leucine and isoleucine biosynthesis	2 (1.26%)	0.383279	ko00290	, P38674, P78827
Pantothenate and CoA biosynthesis	2 (1.26%)	0.383279	ko00770	, P38674, P78827
Ubiquitin mediated proteolysis	2 (1.26%)	0.562611	ko04120	, P22515, O94609
