# Supplementary material for: A proteomic‐based investigation of potential copper‐responsive biomarkers: Proteins, conceptual networks, and metabolic pathways featuring Penicillium janthinellum from a heavy metal‐polluted ecological niche
Source: Microbiologyopen. 2017 May 9;6(4):e00485. doi: 10.1002/mbo3.485 (PMC5552966; doi:10.1002/mbo3.485)
Supplement: Supplementary file 1 [file MBO3-6-na-s001.zip › mbo3485-sup-0052-TableS31.xls]

## Sheet: sheet1
Table S31 Co-regulated pathways in WT
Pathway	The number, and percentage (%) of differential proteins in abundance (DPs)	P value	Pathway ID	DPs
Expression under 0.5 mM Cu as 0.5 mM vs. 0.5 mM Cu
Vibrio cholerae infection	4 (2.25%)	0.899829	ko05110	, P60009, Q9UVZ8, P11592, Q01278
Valine, leucine and isoleucine degradation	4 (2.25%)	0.438776	ko00280	, P54874, P32872, P41751, O00087
Tyrosine metabolism	7 (3.93%)	0.00490919	ko00350	, P08843, Q9P6C8, Q12556, P12807, Q00770, O74540, Q00667
Tryptophan metabolism	5 (2.81%)	0.431011	ko00380	, P32872, P41751, A4R5S9, B0YAK0, Q8NJN2
Systemic lupus erythematosus	5 (2.81%)	0.30232	ko05322	, A5DBG5, Q6BRZ5, P09322, Q09FM9, Q0CBD2
Starch and sucrose metabolism	4 (2.25%)	0.575233	ko00500	, Q4WY53, Q9P931, O74254, Q92407
Spliceosome	7 (3.93%)	0.939306	ko03040	, P40918, Q5B2V1, P48720, P18694, A6SFW7, Q5B0J9, A6R363
Selenoamino acid metabolism	2 (1.12%)	0.919076	ko00450	, Q12663, Q92203
RNA transport	10 (5.62%)	0.994463	ko03013	, P14865, O42820, P34825, Q5B630, Q7S6N6, Q0U1G2, B0XP13, A5AAA4, Q5B0B3, P55877
RNA degradation	9 (5.06%)	0.151339	ko03018	, Q96X30, Q7RV85, Q96X46, Q5B630, Q7S6N6, Q0U1G2, A1CJ18, Q1E5R1, A6R363
Ribosome	22 (12.36%)	0.0246926	ko03010	, P05317, Q02753, P17076, P0C0W9, P05750, Q6BTA4, P35679, P52810, Q9URT8, Q8NKF4, P19115, Q7RZS0, O59931, O13418, Q7SDU2, P08978, O59936, O60144, O94754, P27073, P21772, Q10421
Retinol metabolism	3 (1.69%)	0.104315	ko00830	, P08843, Q9P6C8, O74540
Pyruvate metabolism	9 (5.06%)	0.586006	ko00620	, Q9HES8, P22360, P16928, P36333, P32872, P41751, O00087, Q96UL8, Q7RVS9
Purine metabolism	6 (3.37%)	0.797264	ko00230	, P22360, Q5B2V8, Q92203, Q4WY53, Q9P931, Q00511
Protein processing in endoplasmic reticulum	17 (9.55%)	0.367921	ko04141	, P40918, Q5B2V1, P33125, P40292, P15108, P48720, P18694, P59769, Q6BZH1, O43109, Q00216, A1DHK2, Q6Q487, Q5BGN5, Q12730, A1CRW7, A2Q8L1
Proteasome	10 (5.62%)	0.400393	ko03050	, Q04062, P21242, P53549, O42931, Q8X077, P25451, P78578, O94517, O42897, Q8WZY4
Propanoate metabolism	5 (2.81%)	0.431011	ko00640	, Q12428, P16928, P36333, P32872, P41751
Plant-pathogen interaction	5 (2.81%)	0.0227694	ko04626	, P33125, P40292, P15108, O43109, P60206
Phagosome	7 (3.93%)	0.833002	ko04145	, P60009, Q9UVZ8, P11592, Q01278, P40905, P41799, Q6Q487
Pentose phosphate pathway	6 (3.37%)	0.199368	ko00030	, P15019, Q9URB4, P53319, Q4WY53, Q9P931, P41764
Pathways in cancer	5 (2.81%)	0.181181	ko05200	, P33125, P40292, P15108, O43109, Q4HVX7
Parkinson's disease	10 (5.62%)	0.830057	ko05012	, P0C2C8, Q4HVX7, Q09188, P02723, P07142, O42772, O47950, Q92406, P40915, O94609
Oxidative phosphorylation	8 (4.49%)	0.948771	ko00190	, P11592, P0C2C8, Q01278, P07142, O42772, O47950, Q92406, P40915
Oocyte meiosis	7 (3.93%)	0.0233916	ko04114	, Q99002, P42657, Q8SW28, Q4WUR1, Q9UT08, P60206, Q9UW86
Neurotrophin signaling pathway	5 (2.81%)	0.0836716	ko04722	, Q99002, P42657, Q8SW28, P60206, P43068
Naphthalene degradation	3 (1.69%)	0.104315	ko00626	, P08843, Q9P6C8, O74540
mRNA surveillance pathway	4 (2.25%)	0.899829	ko03015	, Q5B630, Q7S6N6, Q0U1G2, Q9UT08
Methane metabolism	10 (5.62%)	0.313499	ko00680	, Q9URB4, Q96X30, Q7RV85, Q96X46, P16928, P36333, O74540, A4R5S9, B0YAK0, Q8NJN2
Metabolism of xenobiotics by cytochrome P450	3 (1.69%)	0.104315	ko00980	, P08843, Q9P6C8, O74540
MAPK signaling pathway	6 (3.37%)	0.72575	ko04010	, P40918, Q5B2V1, P48720, P18694, Q4WUR1, P43068
Lysine degradation	3 (1.69%)	0.447608	ko00310	, P32872, P41751, Q9P4R4
Huntington's disease	11 (6.18%)	0.857901	ko05016	, P0C2C8, Q4HVX7, P00447, Q09188, P02723, P07142, O42772, O47950, Q92406, P40915, O75007
Glyoxylate and dicarboxylate metabolism	4 (2.25%)	0.899829	ko00630	, O13966, Q86ZF1, P28298, Q9URY7
Glycolysis / Gluconeogenesis	26 (14.61%)	0.0457799	ko00010	, P33161, P41757, P12398, P22360, O43026, Q9URB4, Q96X30, Q7RV85, Q96X46, Q96UF1, P16928, P36333, Q4WY53, Q9P931, P08843, Q9P6C8, P32872, P41751, O00087, O74540, P55071, P19089, Q92407, Q96UL8, Q7RVS9, O60101
Galactose metabolism	4 (2.25%)	0.291579	ko00052	, Q4WY53, Q9P931, O74254, Q92407
Fructose and mannose metabolism	3 (1.69%)	0.92559	ko00051	, Q9URB4, Q01373, Q92407
Fatty acid metabolism	5 (2.81%)	0.0836716	ko00071	, P08843, Q9P6C8, P32872, P41751, O74540
Drug metabolism - cytochrome P450	3 (1.69%)	0.104315	ko00982	, P08843, Q9P6C8, O74540
Citrate cycle (TCA cycle)	7 (3.93%)	0.833002	ko00020	, Q9HES8, O13966, O13302, O42772, O00087, Q96UL8, Q7RVS9
Chloroalkane and chloroalkene degradation	6 (3.37%)	0.0446679	ko00625	, P08843, Q9P6C8, P32872, P41751, O74540, Q01373
Cell cycle	3 (1.69%)	0.104315	ko04110	, Q99002, P42657, Q8SW28
Carbon fixation in photosynthetic organisms	8 (4.49%)	0.509261	ko00710	, P33161, P41757, P12398, P22360, Q9URB4, Q96UL8, Q7RVS9, O60101
Calcium signaling pathway	4 (2.25%)	0.438776	ko04020	, Q09188, Q4WUR1, P02723, P60206
beta-Alanine metabolism	4 (2.25%)	0.438776	ko00410	, P32872, P41751, Q12556, P12807
Arginine and proline metabolism	4 (2.25%)	0.781846	ko00330	, Q9URS1, P32872, P41751, Q96V52
Antigen processing and presentation	10 (5.62%)	0.159782	ko04612	, P40918, Q5B2V1, P33125, P40292, P15108, P48720, P18694, O43109, Q6Q487, O74225
Amino sugar and nucleotide sugar metabolism	6 (3.37%)	0.638377	ko00520	, P14742, Q4WY53, Q9P931, Q92407, A1CRK9, Q2HG02
Alzheimer's disease	13 (7.3%)	0.676598	ko05010	, O43026, P0C2C8, Q96UF1, Q4HVX7, Q4WUR1, P60206, P07142, O42772, P55071, P19089, O47950, Q92406, P40915
Alanine, aspartate and glutamate metabolism	5 (2.81%)	0.661897	ko00250	, Q12680, P14742, O94313, Q9URS1, Q96V52
Expression under 3 mM Cu as 3 mM vs. 0.5 mM Cu
Vibrio cholerae infection	3 (2.86%)	0.696175	ko05110	, P11592, P31411, P11593
Valine, leucine and isoleucine degradation	2 (1.9%)	0.625306	ko00280	, P32872, P41751
Tyrosine metabolism	3 (2.86%)	0.303812	ko00350	, P08843, Q9P6C8, Q00667
Tryptophan metabolism	3 (2.86%)	0.479653	ko00380	, P32872, P41751, Q2H7U1
Systemic lupus erythematosus	7 (6.67%)	0.000688886	ko05322	, A5DBG5, P37210, P23750, Q6BRZ5, Q757N1, P09322, Q09FM9
Starch and sucrose metabolism	2 (1.9%)	0.702639	ko00500	, O74254, Q92407
Spliceosome	4 (3.81%)	0.88377	ko03040	, P46587, Q5B0J9, A2R0B5, A6R363
Selenoamino acid metabolism	2 (1.9%)	0.625306	ko00450	, Q92203, Q7SE75
RNA transport	7 (6.67%)	0.904211	ko03013	, P14865, Q96WZ1, Q5B630, A2R0B5, Q5B0B3, P55877, P56286
RNA degradation	3 (2.86%)	0.79835	ko03018	, Q7RV85, Q5B630, A6R363
Ribosome	12 (11.43%)	0.205388	ko03010	, P05317, P52810, Q9URT8, Q8NKF4, Q7RVN0, O59931, Q7SDU2, P08978, O60144, O94754, P27073, P21772
Retinol metabolism	2 (1.9%)	0.188789	ko00830	, P08843, Q9P6C8
Pyruvate metabolism	8 (7.62%)	0.124666	ko00620	, Q00955, P16928, P32872, P41751, P28344, P28345, O43112, Q7RVS9
Purine metabolism	3 (2.86%)	0.837745	ko00230	, Q92203, Q7SE75, Q00511
Protein processing in endoplasmic reticulum	10 (9.52%)	0.440362	ko04141	, P46587, P15108, P59769, Q6BZH1, Q00216, Q6Q487, P56286, Q12730, Q00248, A2Q8L1
Proteasome	5 (4.76%)	0.64945	ko03050	, P23639, P21242, O42931, P25451, P87048
Propanoate metabolism	5 (4.76%)	0.0721867	ko00640	, Q00955, Q12428, P16928, P32872, P41751
Plant-pathogen interaction	2 (1.9%)	0.427485	ko04626	, P15108, P60206
Phagosome	5 (4.76%)	0.595036	ko04145	, P11592, P31411, P11593, P41799, Q6Q487
Pentose phosphate pathway	2 (1.9%)	0.766349	ko00030	, P15019, O42700
Pathways in cancer	2 (1.9%)	0.625306	ko05200	, P15108, A5DEV6
Parkinson's disease	4 (3.81%)	0.952046	ko05012	, P47052, P49382, Q09188, P07142
Oxidative phosphorylation	5 (4.76%)	0.84866	ko00190	, P47052, P11592, P31411, P11593, P07142
Oocyte meiosis	4 (3.81%)	0.15465	ko04114	, P42657, Q8SW28, Q4WUR1, P60206
Neurotrophin signaling pathway	3 (2.86%)	0.215555	ko04722	, P42657, Q8SW28, P60206
Naphthalene degradation	2 (1.9%)	0.188789	ko00626	, P08843, Q9P6C8
mRNA surveillance pathway	3 (2.86%)	0.696175	ko03015	, Q5B630, A2R0B5, Q9HGI6
Methane metabolism	3 (2.86%)	0.918907	ko00680	, Q7RV85, P16928, Q2H7U1
Metabolism of xenobiotics by cytochrome P450	2 (1.9%)	0.188789	ko00980	, P08843, Q9P6C8
MAPK signaling pathway	2 (1.9%)	0.937191	ko04010	, P46587, Q4WUR1
Lysine degradation	2 (1.9%)	0.427485	ko00310	, P32872, P41751
Huntington's disease	7 (6.67%)	0.708263	ko05016	, P47052, P49382, P00447, Q09188, P07142, O42724, O75007
Glyoxylate and dicarboxylate metabolism	5 (4.76%)	0.218738	ko00630	, O00098, Q9TEM3, Q9URY7, P28344, P28345
Glycolysis / Gluconeogenesis	10 (9.52%)	0.81342	ko00010	, Q7RV85, P16928, P08843, Q9P6C8, P32872, P41751, P55071, Q92407, O43112, Q7RVS9
Galactose metabolism	2 (1.9%)	0.533451	ko00052	, O74254, Q92407
Fructose and mannose metabolism	3 (2.86%)	0.559897	ko00051	, Q01373, Q92407, A2QGA1
Fatty acid metabolism	4 (3.81%)	0.0532591	ko00071	, P08843, Q9P6C8, P32872, P41751
Drug metabolism - cytochrome P450	2 (1.9%)	0.188789	ko00982	, P08843, Q9P6C8
Citrate cycle (TCA cycle)	5 (4.76%)	0.595036	ko00020	, P47052, O00098, Q9TEM3, O43112, Q7RVS9
Chloroalkane and chloroalkene degradation	5 (4.76%)	0.0197937	ko00625	, P08843, Q9P6C8, P32872, P41751, Q01373
Cell cycle	2 (1.9%)	0.188789	ko04110	, P42657, Q8SW28
Carbon fixation in photosynthetic organisms	2 (1.9%)	0.964218	ko00710	, O43112, Q7RVS9
Calcium signaling pathway	4 (3.81%)	0.0978796	ko04020	, P49382, Q09188, Q4WUR1, P60206
beta-Alanine metabolism	2 (1.9%)	0.625306	ko00410	, P32872, P41751
Arginine and proline metabolism	2 (1.9%)	0.817962	ko00330	, P32872, P41751
Antigen processing and presentation	3 (2.86%)	0.870394	ko04612	, P46587, P15108, Q6Q487
Amino sugar and nucleotide sugar metabolism	3 (2.86%)	0.751385	ko00520	, P14742, Q92407, Q2HG02
Alzheimer's disease	5 (4.76%)	0.944466	ko05010	, P47052, Q4WUR1, P60206, P07142, P55071
Alanine, aspartate and glutamate metabolism	2 (1.9%)	0.859215	ko00250	, P14742, O94313
Expression under 3 mM Cu as 3 mM vs. 0 mM Cu
Vibrio cholerae infection	3 (1.89%)	0.940282	ko05110	, Q9UVZ8, Q9P4D1, P31411
Valine, leucine and isoleucine degradation	2 (1.26%)	0.870354	ko00280	, P54874, P32872
Tyrosine metabolism	7 (4.4%)	0.00219566	ko00350	, P08843, Q9P6C8, Q12556, P12807, Q00770, O74540, Q00667
Tryptophan metabolism	4 (2.52%)	0.572549	ko00380	, P32872, A4R5S9, B0YAK0, Q8NJN2
Systemic lupus erythematosus	4 (2.52%)	0.456617	ko05322	, A5DBG5, P23750, Q757N1, Q0CBD2
Starch and sucrose metabolism	4 (2.52%)	0.456617	ko00500	, A2QLK4, Q4WY53, Q9P931, O74254
Spliceosome	7 (4.4%)	0.858516	ko03040	, Q5B2V1, P48720, P18694, A6SFW7, Q5B0J9, A2R0B5, A6R363
Selenoamino acid metabolism	4 (2.52%)	0.331679	ko00450	, P83783, Q12663, Q92203, Q7SE75
RNA transport	8 (5.03%)	0.996471	ko03013	, Q96WZ1, Q5B630, Q0U1G2, A2R0B5, B0XP13, A4RM69, P56286, Q1DZQ0
RNA degradation	7 (4.4%)	0.367345	ko03018	, Q5B041, Q96X30, Q96X46, Q5B630, Q0U1G2, Q1E5R1, A6R363
Ribosome	17 (10.69%)	0.215057	ko03010	, P05317, Q02753, P05750, Q6BTA4, P35679, P52810, Q9URT8, P19115, Q7RZS0, O13418, P08978, O74905, O59936, O94754, P27073, Q10421, B6K2L2
Retinol metabolism	3 (1.89%)	0.0741982	ko00830	, P08843, Q9P6C8, O74540
Pyruvate metabolism	11 (6.92%)	0.118431	ko00620	, Q9HES8, P17505, P22360, P30614, P36333, P32872, P28344, P28345, Q96UL8, O43112, Q7RVS9
Purine metabolism	8 (5.03%)	0.263638	ko00230	, P22360, P30614, Q5B2V8, Q92203, Q4WY53, Q9P931, Q7SE75, Q00511
Protein processing in endoplasmic reticulum	15 (9.43%)	0.412128	ko04141	, Q5B2V1, P33125, P40292, P15108, P48720, P18694, P25694, O43109, A1DHK2, Q6Q487, P56286, Q12730, Q00248, Q1DZQ0, A1CRW7
Proteasome	7 (4.4%)	0.762429	ko03050	, Q04062, P21242, Q8X077, P25451, P78578, O94517, O42897
Propanoate metabolism	2 (1.26%)	0.947393	ko00640	, P36333, P32872
Plant-pathogen interaction	4 (2.52%)	0.103302	ko04626	, P33125, P40292, P15108, O43109
Phagosome	6 (3.77%)	0.846937	ko04145	, P24633, Q9UVZ8, Q9P4D1, P31411, P41799, Q6Q487
Pentose phosphate pathway	7 (4.4%)	0.0325528	ko00030	, P15019, Q9URB4, O42700, P53319, Q4WY53, Q9P931, P41764
Pathways in cancer	5 (3.14%)	0.116669	ko05200	, P33125, P40292, P15108, O43109, Q4HVX7
Parkinson's disease	10 (6.29%)	0.665842	ko05012	, P49382, P22515, P0C2C8, Q4HVX7, Q09188, P07142, O47950, P40915, Q2U0E0, O94609
Oxidative phosphorylation	5 (3.14%)	0.993739	ko00190	, P0C2C8, P31411, P07142, O47950, P40915
Oocyte meiosis	4 (2.52%)	0.456617	ko04114	, Q99002, P42657, Q8SW28, Q9UT08
Neurotrophin signaling pathway	4 (2.52%)	0.208816	ko04722	, Q99002, P42657, Q8SW28, P43068
Naphthalene degradation	3 (1.89%)	0.0741982	ko00626	, P08843, Q9P6C8, O74540
mRNA surveillance pathway	4 (2.52%)	0.822104	ko03015	, Q5B630, Q0U1G2, A2R0B5, Q9UT08
Methane metabolism	10 (6.29%)	0.175033	ko00680	, Q9URB4, Q96X30, Q96X46, P36333, O74540, Q03134, Q07103, A4R5S9, B0YAK0, Q8NJN2
Metabolism of xenobiotics by cytochrome P450	3 (1.89%)	0.0741982	ko00980	, P08843, Q9P6C8, O74540
MAPK signaling pathway	4 (2.52%)	0.910314	ko04010	, Q5B2V1, P48720, P18694, P43068
Lysine degradation	2 (1.26%)	0.701077	ko00310	, P32872, Q9P4R4
Huntington's disease	9 (5.66%)	0.907487	ko05016	, P49382, P0C2C8, Q4HVX7, Q09188, P07142, O47950, P40915, Q2U0E0, O75007
Glyoxylate and dicarboxylate metabolism	10 (6.29%)	0.00395844	ko00630	, P17505, O13966, O00098, Q86ZF1, Q9TEM3, P28298, Q03134, Q07103, P28344, P28345
Glycolysis / Gluconeogenesis	19 (11.95%)	0.449846	ko00010	, P41757, P22360, P30614, Q9URB4, Q96X30, Q96X46, Q96UF1, P36333, Q4WY53, Q9P931, P08843, Q9P6C8, P32872, O74540, P55071, P19089, Q96UL8, O43112, Q7RVS9
Galactose metabolism	3 (1.89%)	0.501009	ko00052	, Q4WY53, Q9P931, O74254
Fructose and mannose metabolism	3 (1.89%)	0.868608	ko00051	, Q9URB4, Q01373, A2QGA1
Fatty acid metabolism	4 (2.52%)	0.208816	ko00071	, P08843, Q9P6C8, P32872, O74540
Drug metabolism - cytochrome P450	3 (1.89%)	0.0741982	ko00982	, P08843, Q9P6C8, O74540
Citrate cycle (TCA cycle)	9 (5.66%)	0.325555	ko00020	, Q9HES8, P17505, O13966, O00098, Q9TEM3, O13302, Q96UL8, O43112, Q7RVS9
Chloroalkane and chloroalkene degradation	5 (3.14%)	0.116669	ko00625	, P08843, Q9P6C8, P32872, O74540, Q01373
Cell cycle	3 (1.89%)	0.0741982	ko04110	, Q99002, P42657, Q8SW28
Carbon fixation in photosynthetic organisms	8 (5.03%)	0.345286	ko00710	, P41757, P17505, P22360, P30614, Q9URB4, Q96UL8, O43112, Q7RVS9
Calcium signaling pathway	3 (1.89%)	0.628007	ko04020	, P49382, Q09188, Q2U0E0
beta-Alanine metabolism	3 (1.89%)	0.628007	ko00410	, P32872, Q12556, P12807
Arginine and proline metabolism	3 (1.89%)	0.868608	ko00330	, Q9URS1, P32872, Q96V52
Antigen processing and presentation	9 (5.66%)	0.18199	ko04612	, Q5B2V1, P33125, P40292, P15108, P48720, P18694, O43109, Q6Q487, O74225
Amino sugar and nucleotide sugar metabolism	4 (2.52%)	0.872613	ko00520	, P14742, Q4WY53, Q9P931, Q2HG02
Alzheimer's disease	8 (5.03%)	0.970383	ko05010	, P0C2C8, Q96UF1, Q4HVX7, P07142, P55071, P19089, O47950, P40915
Alanine, aspartate and glutamate metabolism	4 (2.52%)	0.756263	ko00250	, Q12680, P14742, Q9URS1, Q96V52
